# Supplementary material for: Screening for Metal-Chelating Activity in Potato Protein Hydrolysates Using Surface Plasmon Resonance and Peptidomics
Source: Antioxidants (Basel). 2024 Mar 13;13(3):346. doi: 10.3390/antiox13030346 (PMC10968033; doi:10.3390/antiox13030346)
Supplement: Supplementary file 1 [file antioxidants-13-00346-s001.zip]

Archive with 2 entries (2 files):
- antioxidants-2874007-supplementary.pdf
- Table S2.xlsx
