# Supplementary material for: Screening for Metal-Chelating Activity in Potato Protein Hydrolysates Using Surface Plasmon Resonance and Peptidomics
Source: Antioxidants (Basel). 2024 Mar 13;13(3):346. doi: 10.3390/antiox13030346 (PMC10968033; doi:10.3390/antiox13030346)
Supplement: Supplementary file 1 [file antioxidants-13-00346-s001.zip › Table S2.xlsx]

## Sheet: peptides
Sequence	N-term cleavage window	C-term cleavage window	Amino acid before	First amino acid	Second amino acid	Second last amino acid	Last amino acid	Amino acid after	A Count	R Count	N Count	D Count	C Count	Q Count	E Count	G Count	H Count	I Count	L Count	K Count	M Count	F Count	P Count	S Count	T Count	W Count	Y Count	V Count	U Count	O Count	Length	Charge_rough	Missed cleavages	Mass	Proteins	Leading razor protein	Start position	End position	Unique (Groups)	Unique (Proteins)	Charges	PEP	Score	Identification type AF_1	Identification type AF_1-3	Identification type AF_3-5	Identification type AF_unf	Identification type TF_1-3	Identification type TF_3-5
FDVIGGT	LQEVDNNKDARLADYFDVIGGTSTGGLLTA	KDARLADYFDVIGGTSTGGLLTAMITTPNE	Y	F	D	G	T	S	0	0	0	1	0	0	0	2	0	1	0	0	0	1	0	0	1	0	0	1	0	0	7	-1		707.349	M1BFI9;P07745;P15477;P15478;Q2MY38;Q2MY40;Q2MY41;P11768;Q2MY37;Q2MY52;Q2MY43;Q2MY55;Q2MY44;Q2MY45;Q2MY36;P15476;Q2MY42;Q2MY50;Q2MY60;Q2MY58;Q3YJT4;Q2MY59;Q2MY51;Q2MY54;Q2MY56;Q3YJS9;Q3YJT0;Q3YJT2;Q3YJT3;Q3YJT5;Q2MY48;M1AGX5;Q41487;Q42502;M1BFJ1	Q3YJT3	58	64	no	no	1	0.15543	93.883	By MS/MS	By MS/MS	By MS/MS	By MS/MS	By MS/MS	By MS/MS
LPF	FGYNLLYCPVTTTMTLPFSSDDQFCLKVGV	NLLYCPVTTTMTLPFSSDDQFCLKVGVVHQ	T	L	P	P	F	S	0	0	0	0	0	0	0	0	0	0	1	0	0	1	1	0	0	0	0	0	0	0	3	0		375.216	M0ZIM5;M1ABE0;M1AX44;M1B064;M1BAX6;M1BSR5;M1CFT6;M1CIL4;M1CRQ4;O24381;M1CSJ6;M1CSW4;P14674;M1D164;P14675;M1D165;M1AGX6;M1BBZ3;M1BBZ4;M1D3P9;M1D3Q0;M1D3Q1;Q0VZ62;A0A097H164;A0A097H1A0;A4UV52;M0ZWF0;M1A864;M1B4H0;M1BDM1;M1BZU8;M1C0V7;Q00652;Q8H9D6;Q5I6L8;B6DX78;B6DX79;A0A0N7CFU2;Q2VEC3;I0DFJ7;Q9AWA5;M1CYM7;M1BGF9;M1CEB3;M1CEB5;M1D2B9;M1B054;A0A097H131;Q8S380;A0A097H184;Q4FE27;Q84Y13;M1ABF4;M1C6A1;M…	A0A097H131	182	184	no	no	1	9.3138e-07	55.918	By MS/MS	By MS/MS	By MS/MS	By MS/MS	By MS/MS	By MS/MS
PLF	DVLRLYEGGIKLPQGPLFKALTAAIPLEMI	RLYEGGIKLPQGPLFKALTAAIPLEMIREL	G	P	L	L	F	K	0	0	0	0	0	0	0	0	0	0	1	0	0	1	1	0	0	0	0	0	0	0	3	0		375.216	Q38HU9;Q2PYY6;D2U790;A0FI89;M1A1S5;K7VSU1;M1ABE0;M1ABX1;M1ABX0;M1AL00;M1AWY0;M1AX44;M1B1T0;M1B1S9;M1B1Y2;M1BA84;M1BCE9;M1BCR0;M1BJK8;M1BJK7;M1BQC3;Q6T7F2;M1C421;M1C9X0;M1CRQ4;O24381;M1CSJ6;M1D4F6;M1D4F5;M1DFJ2;Q38M56;M1ADF7;M1AEP4;M1BYS8;M1BTN7;M1BYY8;M1BYY7;M1C8Q0;Q0VZ62;M0ZSC1;M1ACL3;M1BKT0;M1BZU8;M1CP47;Q5I6L8;B6DX78;B6DX79;A0A0N7CFU2;Q2VEC3;M0ZTV5;M0ZTV6;M0ZTV4;P29196;M1B8U0;M1B8T9;M1B8T8;M1B…	Q9SC16	321	323	no	no	1	9.3138e-07	55.918	By MS/MS	By MS/MS	By MS/MS	By MS/MS	By MS/MS	By MS/MS
LPSDATPVLD	IVVFSSTFTSQNPINLPSDATPVLDVTGKE	QNPINLPSDATPVLDVTGKELDPRLSYRII	N	L	P	L	D	V	1	0	0	2	0	0	0	0	0	0	2	0	0	0	2	1	1	0	0	1	0	0	10	-2		1026.52	A0A097H146;A0A097H125;A0A097H133;A0A097H143;M1AKE4;P58514;A0A097H127;A0A097H128;A0A097H131;Q8S380;A0A097H184;Q4FE27;A0A097H141;P24743;A0A097H147;P30941;A0A097H149;A0A097H138;A0A097H139;A0A097H151;A0A097H169;A0A097H180;P58515;Q41484;Q2XPY0;Q2XPX8;Q3S474;Q3S477;Q8LJQ0;Q41433;A0A097H142;A0A097H122;Q84Y13;Q8L5X3;Q8L5X5;Q8L5X6;Q8S338;Q8S381;A0A097H135	A0A097H131	29	38	no	no	1;2	2.005e-07	231.69	By MS/MS	By MS/MS	By MS/MS	By MS/MS	By MS/MS	By MS/MS
FDVIGGTSTGG	LQEVDNNKDARLADYFDVIGGTSTGGLLTA	LADYFDVIGGTSTGGLLTAMITTPNENNRP	Y	F	D	G	G	L	0	0	0	1	0	0	0	4	0	1	0	0	0	1	0	1	2	0	0	1	0	0	11	-1		1009.47	M1BFI9;P07745;P15477;P15478;Q2MY38;Q2MY40;Q2MY41;P11768;Q2MY37;Q2MY52;Q2MY43;Q2MY55;Q2MY44;Q2MY45;Q2MY36;P15476;Q2MY42;Q2MY50;Q2MY60;Q2MY58;Q3YJT4;Q2MY59;Q2MY51;Q2MY54;Q2MY56;Q3YJT0;Q3YJT2;Q3YJT3;Q3YJT5;Q2MY48;M1AGX5;Q41487;Q42502;M1BFJ1	Q3YJT3	58	68	no	no	1;2	0.0018239	152.89	By MS/MS	By MS/MS	By MS/MS	By MS/MS	By MS/MS	By MS/MS
SDVGPSGTPVR	PNSDAPCANGVFRYNSDVGPSGTPVRFIGS	FRYNSDVGPSGTPVRFIGSSSHFGQGIFED	N	S	D	V	R	F	0	1	0	1	0	0	0	2	0	0	0	0	0	0	2	2	1	0	0	2	0	0	11	0		1070.54	Q41480;A0A097H111;A0A097H112;Q43645;H9B8I8;A0A097H115;C5MRU1;A0A097H117;A0A097H125;A0A097H133;A0A097H143;M1AKE4;A0A097H126;P58514;A0A097H127;A0A097H128;A0A097H131;Q8S380;A0A097H184;A0A097H141;A0A097H147;P30941;A0A097H149;A0A097H138;A0A097H139;A0A097H150;A0A097H151;A0A097H169;A0A097H180;C5MRU0;C5MRU2;C5MRU4;M1AKE5;A0A097H118;P58518;P17979;H9B8I9;P58515;P58519;Q03197;Q41484;Q2XPY0;Q2XPX8;Q38M77;Q3S…	A0A097H131	85	95	no	no	1;2;3	1.5717e-09	195.57	By MS/MS	By MS/MS	By MS/MS	By MS/MS	By MS/MS	By MS/MS
TPNENNRPF	IGGTSTGGLLTAMITTPNENNRPFAAAKDI	LTAMITTPNENNRPFAAAKDIVPFYFEHGP	T	T	P	P	F	A	0	1	3	0	0	0	1	0	0	0	0	0	0	1	2	0	1	0	0	0	0	0	9	0		1087.5	P07745;P15477;Q2MY38;Q2MY40;Q2MY41;P11768;Q2MY37;Q2MY52;Q2MY43;Q2MY55;Q2MY44;Q2MY45;Q2MY36;P15476;Q2MY42;Q2MY50;Q2MY60;Q2MY58;Q3YJT4;Q2MY59;Q2MY51;Q2MY54;Q2MY56;Q3YJS9;Q3YJT0;Q3YJT2;Q3YJT3;Q3YJT5;Q2MY48;M1AGX5;Q41487;Q42502;M1BFJ1	Q3YJT3	76	84	no	no	1;2	0.00013506	211.85	By MS/MS	By MS/MS	By MS/MS	By MS/MS	By MS/MS	By MS/MS
VEVFP	NSLTLVEMLMNESQWVEVFPCIIGKVNTFD	VEMLMNESQWVEVFPCIIGKVNTFDVISTG	W	V	E	F	P	C	0	0	0	0	0	0	1	0	0	0	0	0	0	1	1	0	0	0	0	2	0	0	5	-1		589.311	M1CXK4	M1CXK4	335	339	no	no	1	0.036452	77.528	By MS/MS	By MS/MS	By MS/MS		By MS/MS	By MS/MS
GIIPAIILE	EEMVTVLSIDGGGIKGIIPAIILEFLEGQL	DGGGIKGIIPAIILEFLEGQLQEVDNNKDA	K	G	I	L	E	F	1	0	0	0	0	0	1	1	0	4	1	0	0	0	1	0	0	0	0	0	0	0	9	-1		937.585	P07745;Q9SAP2;P15477;Q2MY41;P11768;Q2MY37;Q2MY52;Q2MY44;Q2MY45;Q2MY36;P15476;Q2MY42;Q2MY51;Q3YJT0	Q2MY45	41	49	no	no	1;2	0.035114	114.94	By MS/MS	By MS/MS	By MS/MS	By MS/MS	By MS/MS	By MS/MS
EFLEGQ	IDGGGIKGIIPATILEFLEGQLQEVDNNKD	KGIIPATILEFLEGQLQEVDNNKDARLADY	L	E	F	G	Q	L	0	0	0	0	0	1	2	1	0	0	1	0	0	1	0	0	0	0	0	0	0	0	6	-2		721.328	P07745;Q9SAP2;P15477;P15478;Q06627;Q2MY38;Q2MY40;Q2MY41;P11768;Q2MY37;Q2MY52;Q2MY43;Q2MY55;Q7DMV4;Q2MY44;Q2MY45;Q2MY36;P15476;Q2MY42;Q2MY50;Q2MY60;Q2MY58;Q3YJT4;Q2MY59;Q2MY51;Q2MY54;Q2MY56;Q3YJS9;Q3YJT0;Q3YJT2;Q3YJT3;Q3YJT5;Q2MY48;M1AGX5;Q41487;Q42502	Q3YJT3	37	42	no	no	1;2	0.0010665	206.57	By MS/MS	By MS/MS	By MS/MS	By MS/MS	By MS/MS	By MS/MS
WGAL	NSEFDKTHTAQETAKWGALQWMLVIQQMTE	DKTHTAQETAKWGALQWMLVIQQMTEAASS	K	W	G	A	L	Q	1	0	0	0	0	0	0	1	0	0	1	0	0	0	0	0	0	1	0	0	0	0	4	0		445.233	M1AGX6;Q2MY38;Q2MY44;Q2MY91;Q2MY50;Q2MY60;Q2MY58;Q3YJT4;Q2MY59;Q2VBI9;Q2MYW4;Q2MYQ3;Q2MYT1;Q2MYM3;Q2MYV6;Q2MY96;Q2MYF4;Q2MY72;Q2MYV1;Q2MYH4;Q2MYK2;Q2MYW0;Q2MYS5;Q2MYF3;Q2VBJ0;Q2MYE1;Q2MYS2;Q2MYG9;Q2MYE8;Q2VBI7;Q2MYU1;Q2MYW8;Q2MYU3;Q2MYK7;Q2MY67;Q3YJT5;Q2MY48;M1AGX5;Q41487;A0A097H146;Q2MYJ1;Q41480;A0A097H111;A0A097H115;C5MRU1;A0A097H117;A0A097H125;A0A097H133;A0A097H143;M1AKE4;A0A097H126;P58514;A0A…	Q2MY44	278	281	no	no	1	0.0034912	69.294	By MS/MS	By MS/MS	By MS/MS	By MS/MS	By MS/MS	By MS/MS
YNSDVGPSGTPVR	KSPNSDAPCANGVFRYNSDVGPSGTPVRFI	FRYNSDVGPSGTPVRFIGSSSHFGQGIFED	R	Y	N	V	R	F	0	1	1	1	0	0	0	2	0	0	0	0	0	0	2	2	1	0	1	2	0	0	13	0		1347.64	Q41480;A0A097H111;A0A097H112;Q43645;H9B8I8;A0A097H115;C5MRU1;A0A097H117;A0A097H125;A0A097H133;A0A097H143;M1AKE4;A0A097H126;P58514;A0A097H127;A0A097H128;A0A097H131;Q8S380;A0A097H184;A0A097H141;A0A097H147;P30941;A0A097H149;A0A097H138;A0A097H139;A0A097H150;A0A097H151;A0A097H169;A0A097H180;C5MRU0;C5MRU2;C5MRU4;M1AKE5;A0A097H118;P58518;P17979;H9B8I9;P58515;P58519;Q03197;Q38M77;Q3S474;Q3S477;Q8LJQ0;Q3S…	A0A097H131	83	95	no	no	1;2;3	1.1578e-58	329.85	By MS/MS	By MS/MS	By MS/MS	By MS/MS	By MS/MS	By MS/MS
DLVPF	PAYLRLSQKNVNSLGDLVPFSNKLYTADLK	LSQKNVNSLGDLVPFSNKLYTADLKKRIGI	G	D	L	P	F	S	0	0	0	1	0	0	0	0	0	0	1	0	0	1	1	0	0	0	0	1	0	0	5	-1		589.311	Q8H1X5	Q8H1X5	108	112	no	no	1	0.035572	87.103		By matching	By MS/MS		By MS/MS	By MS/MS
GIIPGIILE	GEMVTVLSVDGGGIKGIIPGIILEFLEGQL	DGGGIKGIIPGIILEFLEGQLQKMDNNADA	K	G	I	L	E	F	0	0	0	0	0	0	1	2	0	4	1	0	0	0	1	0	0	0	0	0	0	0	9	-1		923.569	Q2MY38;Q3YJT5;Q2MY48;M1AGX5	Q2MY38	41	49	no	no	1;2	0.0081526	122.98	By MS/MS	By MS/MS	By MS/MS	By MS/MS	By MS/MS	By MS/MS
DNPLDVS	GVVHQNGKRRLALVKDNPLDVSFKQVQ___	KRRLALVKDNPLDVSFKQVQ__________	K	D	N	V	S	F	0	0	1	2	0	0	0	0	0	0	1	0	0	0	1	1	0	0	0	1	0	0	7	-2		758.345	A0A097H131;Q8S380;A0A097H184;Q4FE27;A0A097H141;A0A097H147;P30941;A0A097H149;A0A097H138;A0A097H139;Q41484;Q2XPY0;Q2XPX8;Q3S474;Q3S477;Q41433;A0A097H142;A0A097H122;Q84Y13;Q8L5X3;Q8S338	A0A097H131	210	216	no	no	1;2	0.02094	163.84	By MS/MS	By MS/MS	By MS/MS	By MS/MS	By MS/MS	By MS/MS
FDVIGGTSTGGL	LQEVDNNKDARLADYFDVIGGTSTGGLLTA	ADYFDVIGGTSTGGLLTAMITTPNENNRPF	Y	F	D	G	L	L	0	0	0	1	0	0	0	4	0	1	1	0	0	1	0	1	2	0	0	1	0	0	12	-1		1122.56	M1BFI9;P07745;P15477;P15478;Q2MY38;Q2MY40;Q2MY41;P11768;Q2MY37;Q2MY52;Q2MY43;Q2MY55;Q2MY44;Q2MY45;Q2MY36;P15476;Q2MY42;Q2MY50;Q2MY60;Q2MY58;Q3YJT4;Q2MY59;Q2MY51;Q2MY54;Q2MY56;Q3YJT0;Q3YJT2;Q3YJT3;Q3YJT5;Q2MY48;M1AGX5;Q41487;Q42502;M1BFJ1	Q3YJT3	58	69	no	no	1;2	6.7997e-06	186.16	By MS/MS	By MS/MS	By MS/MS	By MS/MS	By MS/MS	By MS/MS
KPVSKDSPETYEEA	ANMELLVQVGETLLKKPVSKDSPETYEEAL	KKPVSKDSPETYEEALKRFAKLLSDRKKLR	K	K	P	E	A	L	1	0	0	1	0	0	3	0	0	0	0	2	0	0	2	2	1	0	1	1	0	0	14	-2		1578.74	P07745;P15477;Q2MY38;Q2MY40;Q2MYG0;Q2MY41;P11768;Q2MY37;Q2MY52;Q2VBI5;Q2MY45;Q2MY36;P15476;Q2MY42;Q2VBI8;Q2MYP6;Q2MYI3;Q2MY51;Q2MY54;Q3YJT0;Q3YJT2;Q3YJT3;Q42502;Q2MYL0	Q3YJT3	340	353	no	no	1;2;3	3.3858e-62	324.78	By MS/MS	By MS/MS	By MS/MS	By MS/MS	By MS/MS	By MS/MS
VNENPLD	KVGVVIQNGKRRLALVNENPLDVLFQEV__	NGKRRLALVNENPLDVLFQEV_________	L	V	N	L	D	V	0	0	2	1	0	0	1	0	0	0	1	0	0	0	1	0	0	0	0	1	0	0	7	-2		799.371	Q3S481;Q8S393;Q41480;A0A097H111;A0A097H115;C5MRU1;A0A097H117;C5MRU0;C5MRU4;M1AKE5;A0A097H118;P58518;P17979;H9B8I9;P58515;P58519;Q03197;Q38M77;Q3S482;Q3S488;Q3S479;Q43646;A0A097H156;Q8RXA3	Q3S482	208	214	no	no	1;2	0.08906	121.74	By MS/MS	By MS/MS	By MS/MS	By MS/MS	By MS/MS	By MS/MS
NSDVGPSGTPVR	SPNSDAPCANGVFRYNSDVGPSGTPVRFIG	FRYNSDVGPSGTPVRFIGSSSHFGQGIFED	Y	N	S	V	R	F	0	1	1	1	0	0	0	2	0	0	0	0	0	0	2	2	1	0	0	2	0	0	12	0		1184.58	Q41480;A0A097H111;A0A097H112;Q43645;H9B8I8;A0A097H115;C5MRU1;A0A097H117;A0A097H125;A0A097H133;A0A097H143;M1AKE4;A0A097H126;P58514;A0A097H127;A0A097H128;A0A097H131;Q8S380;A0A097H184;A0A097H141;A0A097H147;P30941;A0A097H149;A0A097H138;A0A097H139;A0A097H150;A0A097H151;A0A097H169;A0A097H180;C5MRU0;C5MRU2;C5MRU4;M1AKE5;A0A097H118;P58518;P17979;H9B8I9;P58515;P58519;Q03197;Q41484;Q2XPY0;Q2XPX8;Q38M77;Q3S…	A0A097H131	84	95	no	no	1;2;3	4.8541e-35	296.25	By MS/MS	By MS/MS	By MS/MS	By MS/MS	By MS/MS	By MS/MS
GALGGDVYLGK	ELDPRLSYRIISTFWGALGGDVYLGKSPNS	STFWGALGGDVYLGKSPNSDAPCANGVFRY	W	G	A	G	K	S	1	0	0	1	0	0	0	4	0	0	2	1	0	0	0	0	0	0	1	1	0	0	11	0		1048.56	Q3S481;A0A097H146;Q8S393;Q41480;A0A097H111;A0A097H112;Q43645;H9B8I8;A0A097H115;C5MRU1;A0A097H117;A0A097H125;A0A097H133;A0A097H143;M1AKE4;A0A097H126;P58514;A0A097H127;A0A097H128;A0A097H131;Q8S380;A0A097H184;Q4FE27;A0A097H141;A0A097H147;P30941;A0A097H149;A0A097H138;A0A097H139;A0A097H150;A0A097H151;A0A097H169;A0A097H180;C5MRU0;C5MRU2;C5MRU4;M1AKE5;A0A097H118;P58518;P17979;H9B8I9;P58515;P58519;Q03197…	A0A097H131	58	68	no	no	1;2;3	0.00043063	175.91	By MS/MS	By MS/MS	By MS/MS	By MS/MS	By MS/MS	By MS/MS
GGDVYLG	PRLSYRIISTFWGALGGDVYLGKSPNSDAP	ISTFWGALGGDVYLGKSPNSDAPCANGVFR	L	G	G	L	G	K	0	0	0	1	0	0	0	3	0	0	1	0	0	0	0	0	0	0	1	1	0	0	7	-1		679.318	Q3S481;A0A097H146;Q8S393;Q41480;A0A097H111;A0A097H112;Q43645;H9B8I8;A0A097H115;C5MRU1;A0A097H117;A0A097H125;A0A097H133;A0A097H143;M1AKE4;A0A097H126;P58514;A0A097H127;A0A097H128;A0A097H131;Q8S380;A0A097H184;Q4FE27;A0A097H141;A0A097H147;P30941;A0A097H149;A0A097H138;A0A097H139;A0A097H150;A0A097H151;A0A097H169;A0A097H180;C5MRU0;C5MRU2;C5MRU4;M1AKE5;A0A097H118;P58518;P17979;H9B8I9;P58515;P58519;Q03197…	A0A097H131	61	67	no	no	1	0.23152	72.62	By MS/MS	By matching	By matching	By matching	By matching	By matching
SPVTL	KQNSLISNVHILLNGSPVTLDIRCDRVRLF	ISNVHILLNGSPVTLDIRCDRVRLFDNILG	G	S	P	T	L	D	0	0	0	0	0	0	0	0	0	0	1	0	0	0	1	1	1	0	0	1	0	0	5	0		515.296	Q3S484;Q4FE26	Q3S484	79	83	no	no	1	0.0307	113.63	By MS/MS	By MS/MS	By MS/MS	By MS/MS	By MS/MS	By MS/MS
LPVVG	TFYAGKAKVNVAEVNLPVVGGHAGITILPL	KAKVNVAEVNLPVVGGHAGITILPLFSQAT	N	L	P	V	G	G	0	0	0	0	0	0	0	1	0	0	1	0	0	0	1	0	0	0	0	2	0	0	5	0		483.306	M1AX44;M1CAU1	M1AX44	203	207	no	no	1;2	0.023266	82.235	By MS/MS	By MS/MS	By MS/MS	By MS/MS	By MS/MS	By MS/MS
AMITTPNENNRP	YFDVIGGTSTGGLLTAMITTPNENNRPFAA	LLTAMITTPNENNRPFAAAKDIVPFYFEHG	T	A	M	R	P	F	1	1	3	0	0	0	1	0	0	1	0	0	1	0	2	0	2	0	0	0	0	0	12	0		1356.65	P07745;P15477;Q2MY38;Q2MY40;Q2MY41;P11768;Q2MY37;Q2MY52;Q2MY44;Q2MY45;Q2MY36;P15476;Q2MY42;Q2MY50;Q2MY60;Q2MY58;Q3YJT4;Q2MY59;Q2MY51;Q2MY54;Q3YJS9;Q3YJT0;Q3YJT2;Q3YJT3;Q3YJT5;Q2MY48;M1AGX5;Q41487;Q42502;M1BFJ1	Q3YJT3	72	83	no	no	1;2;3	1.2339e-13	249.24	By MS/MS	By MS/MS	By MS/MS	By MS/MS	By MS/MS	By MS/MS
NPLLGA	QDGNPLRIGERYIINNPLLGAGAVYLYNIG	RIGERYIINNPLLGAGAVYLYNIGNLQCPN	N	N	P	G	A	G	1	0	1	0	0	0	0	1	0	0	2	0	0	0	1	0	0	0	0	0	0	0	6	0		583.333	A0A097H158;A0A097H161;A0A097H162;M1C321;M1KPH5;P20347;Q6PMR6;A0A097H155;O24383;Q8W146;A0A097H153;A0A097H194	P20347	66	71	no	no	1;2	0.06411	146.41	By MS/MS	By MS/MS	By MS/MS	By MS/MS	By MS/MS	By MS/MS
GIIPGTILE	EEMVTVLSIDGGGIKGIIPGTILEFLEGQL	DGGGIKGIIPGTILEFLEGQLQKMDNNADA	K	G	I	L	E	F	0	0	0	0	0	0	1	2	0	3	1	0	0	0	1	0	1	0	0	0	0	0	9	-1		911.533	Q2MY43;Q2MY55;Q7DMV4;Q2MY50;Q2MY60;Q2MY58;Q3YJT4;Q2MY59;Q2MY54;Q2MY56;Q41487	Q2MY54	41	49	no	no	1;2	0.017677	140.98	By MS/MS	By MS/MS	By MS/MS	By MS/MS	By MS/MS	By MS/MS
GEGTPVVF	CPNAVLQHMSIPQFLGEGTPVVFVRKSESD	MSIPQFLGEGTPVVFVRKSESDYGDVVRVM	L	G	E	V	F	V	0	0	0	0	0	0	1	2	0	0	0	0	0	1	1	0	1	0	0	2	0	0	8	-1		804.402	P20347;O24387;A0A097H164;Q00652;Q8H9D6;Q8S382	P20347	99	106	no	no	1;2	0.076948	106.76	By MS/MS	By MS/MS	By MS/MS	By MS/MS	By MS/MS	By MS/MS
SDATPVLD	VFSSTFTSQNPINLPSDATPVLDVTGKELD	QNPINLPSDATPVLDVTGKELDPRLSYRII	P	S	D	L	D	V	1	0	0	2	0	0	0	0	0	0	1	0	0	0	1	1	1	0	0	1	0	0	8	-2		816.387	A0A097H146;A0A097H125;A0A097H133;A0A097H143;M1AKE4;P58514;A0A097H127;A0A097H128;A0A097H131;Q8S380;A0A097H184;Q4FE27;A0A097H141;P24743;A0A097H147;P30941;A0A097H149;A0A097H138;A0A097H139;A0A097H151;A0A097H169;A0A097H180;P58515;Q41484;Q2XPY0;Q2XPX8;Q3S474;Q3S477;Q8LJQ0;Q41433;A0A097H142;A0A097H122;Q84Y13;Q8L5X3;Q8L5X5;Q8L5X6;Q8S338;Q8S381;A0A097H135	A0A097H131	31	38	no	no	1;2	0.032412	140.12	By MS/MS	By MS/MS	By MS/MS	By MS/MS	By MS/MS	By MS/MS
LLL	DPAFSSIKSLDYKQMLLLSLGTGTNSEFDK	FSSIKSLDYKQMLLLSLGTGTNSEFDKTYT	M	L	L	L	L	S	0	0	0	0	0	0	0	0	0	0	3	0	0	0	0	0	0	0	0	0	0	0	3	0		357.263	A0A097H161;A0A097H162;CON__ENSEMBL:ENSBTAP00000006074;G3FHD6;K7VSU1;M0ZIM5;M0ZIM6;M0ZPW3;M0ZSD6;M1AAT4;M1ABE0;M1ABX1;M1ABX0;M1AJK6;M1AL00;M1ARI7;M1ARI6;M1B064;M1B093;M1B092;M1B1T0;M1B1S9;M1B1Y2;M1B8K4;M1B8K2;M1B8K3;M1B8W9;M1B8X0;M1BAH1;M1BAG9;M1BC68;M1BJG9;M1BJK8;M1BJK7;M1BKD1;M1BQC3;M1BQN6;M1BSR5;M1BWC6;M1BWM4;M1C321;M1DT07;M1C9X0;M1C9X1;M1CFT6;M1CRQ4;O24381;M1CSJ6;M1CSW4;M1D0G0;M1DG00;Q84UG7;Q5…	Q3YJT3	242	244	no	no	1	9.3138e-07	55.918	By MS/MS	By MS/MS	By MS/MS	By MS/MS	By MS/MS	By MS/MS
LPSDATPVL	IVVFSSTFTSQNPINLPSDATPVLDVTGKE	SQNPINLPSDATPVLDVTGKELDPRLSYRI	N	L	P	V	L	D	1	0	0	1	0	0	0	0	0	0	2	0	0	0	2	1	1	0	0	1	0	0	9	-1		911.496	A0A097H146;A0A097H125;A0A097H133;A0A097H143;M1AKE4;P58514;A0A097H127;A0A097H128;A0A097H131;Q8S380;A0A097H184;Q4FE27;A0A097H141;P24743;A0A097H147;P30941;A0A097H149;A0A097H138;A0A097H139;A0A097H151;A0A097H169;A0A097H180;P58515;Q41484;Q2XPY0;Q2XPX8;Q3S474;Q3S477;Q8LJQ0;Q41433;A0A097H142;A0A097H122;Q84Y13;Q8L5X3;Q8L5X5;Q8L5X6;Q8S338;Q8S381;A0A097H135	A0A097H131	29	37	no	no	1;2	0.0019505	179.23	By MS/MS	By MS/MS	By MS/MS	By MS/MS	By MS/MS	By MS/MS
DVIGGTSTGG	QEVDNNKDARLADYFDVIGGTSTGGLLTAM	LADYFDVIGGTSTGGLLTAMITTPNENNRP	F	D	V	G	G	L	0	0	0	1	0	0	0	4	0	1	0	0	0	0	0	1	2	0	0	1	0	0	10	-1		862.403	M1BFI9;P07745;P15477;P15478;Q2MY38;Q2MY40;Q2MY41;P11768;Q2MY37;Q2MY52;Q2MY43;Q2MY55;Q2MY44;Q2MY45;Q2MY36;P15476;Q2MY42;Q2MY50;Q2MY60;Q2MY58;Q3YJT4;Q2MY59;Q2MY51;Q2MY54;Q2MY56;Q3YJT0;Q3YJT2;Q3YJT3;Q3YJT5;Q2MY48;M1AGX5;Q41487;Q42502;M1BFJ1	Q3YJT3	59	68	no	no	1;2	0.00090033	178.99	By MS/MS	By MS/MS	By MS/MS	By MS/MS	By MS/MS	By MS/MS
GALGGDVY	ELDPRLSYRIISTFWGALGGDVYLGKSPNS	RIISTFWGALGGDVYLGKSPNSDAPCANGV	W	G	A	V	Y	L	1	0	0	1	0	0	0	3	0	0	1	0	0	0	0	0	0	0	1	1	0	0	8	-1		750.355	Q3S481;A0A097H146;Q8S393;Q41480;A0A097H111;A0A097H112;Q43645;H9B8I8;A0A097H115;C5MRU1;A0A097H117;A0A097H125;A0A097H133;A0A097H143;M1AKE4;A0A097H126;P58514;A0A097H127;A0A097H128;A0A097H131;Q8S380;A0A097H184;Q4FE27;A0A097H141;A0A097H147;P30941;A0A097H149;A0A097H138;A0A097H139;A0A097H150;A0A097H151;A0A097H169;A0A097H180;C5MRU0;C5MRU2;C5MRU4;M1AKE5;A0A097H118;P58518;P17979;H9B8I9;P58515;P58519;Q03197…	A0A097H131	58	65	no	no	1;2	0.10468	95.378	By MS/MS	By MS/MS	By MS/MS	By MS/MS	By MS/MS	By MS/MS
LPLLL	______________________________	______________________________	-	L	P	L	L	-	0	0	0	0	0	0	0	0	0	0	4	0	0	0	1	0	0	0	0	0	0	0	5	0		567.4	M1BWF6;M1BWF7;M1BWF5	REV__M1B3E8			no	no	1;2	0.032415	104.08	By MS/MS	By MS/MS	By MS/MS	By MS/MS	By MS/MS	By MS/MS
GGKVGNENDIFK	DQTVWKVNDEQLVVTGGKVGNENDIFKIMK	VVTGGKVGNENDIFKIMKTDLVTPGGSKYV	T	G	G	F	K	I	0	0	2	1	0	0	1	3	0	1	0	2	0	1	0	0	0	0	0	1	0	0	12	0		1276.64	P20347;O24387;O24388;A0A097H164;M1AMY4;M1AMY9	P20347	153	164	no	no	1;2;3	1.476e-25	270.61	By MS/MS	By MS/MS	By MS/MS	By MS/MS	By MS/MS	By MS/MS
GGNVGNENDIFK	DETVWKVNHEQLVVTGGNVGNENDIFKIKK	VVTGGNVGNENDIFKIKKTDLVIRGMKNVY	T	G	G	F	K	I	0	0	3	1	0	0	1	3	0	1	0	1	0	1	0	0	0	0	0	1	0	0	12	-1		1262.59	A0A097H161;M1KPH5;Q6PMR6;A0A097H155;O24383;Q8W146;A0A097H153;A0A097H194;A0A097H157;Q8RX93;A0A097H166;Q8RX92;O24385;O24386;Q8W147	Q8W147	151	162	no	no	1;2	1.476e-25	270.61	By MS/MS	By MS/MS	By MS/MS	By MS/MS	By MS/MS	By MS/MS
FPTP	MIRELLRTDGEGILRFPTPLVIKDSKTAWR	LLRTDGEGILRFPTPLVIKDSKTAWRTDEE	R	F	P	T	P	L	0	0	0	0	0	0	0	0	0	0	0	0	0	1	2	0	1	0	0	0	0	0	4	0		460.232	Q43191;M1BVW6;O22508;O24376;O24379;O49150;P37831;Q41238;Q43189;Q9SAP1;Q9SAP0;Q43190;Q9SC16;O22507;O24378;M0ZGH2;M0ZGH1	Q9SC16	349	352	no	no	1	0.0016599	117.09	By MS/MS	By MS/MS	By MS/MS	By MS/MS	By MS/MS	By MS/MS
VQLL	AREKYAAREHIYFRLVQLLAVLFFIVVIVA	YAAREHIYFRLVQLLAVLFFIVVIVALLQF	L	V	Q	L	L	A	0	0	0	0	0	1	0	0	0	0	2	0	0	0	0	0	0	0	0	1	0	0	4	0		471.306	M0ZWQ1;M1CT54;M1B064;M1BKD1;M1DG00;Q84UG7;Q5F1U6;P19595;M1B150;Q84UG9;Q84UG8;M1AGA2;M1CAP8	M1BKD1	1648	1651	no	no	1	0.0016599	117.09	By MS/MS	By MS/MS	By MS/MS	By MS/MS	By MS/MS	By MS/MS
SLGTGTNSEFDK	FSSIKSLDYKQMLLLSLGTGTNSEFDKTYT	LLLSLGTGTNSEFDKTYTAEEAAKWGPLRW	L	S	L	D	K	T	0	0	1	1	0	0	1	2	0	0	1	1	0	1	0	2	2	0	0	0	0	0	12	-1		1254.57	M1B3W0;P07745;P15477;Q2MY38;Q2MY40;Q2MYG0;Q2MY41;P11768;Q2MY37;Q2MY52;Q2VBI5;Q2MY44;Q2MY91;Q2MY45;Q2MY36;P15476;Q2MY42;Q2VBI8;Q2MYP6;Q2MYI3;Q2MY51;Q2MY54;Q3YJT0;Q3YJT2;Q3YJT3;Q3YJT5;Q2MY48;M1AGX5;Q42502;Q2MYL0	Q3YJT3	245	256	no	no	1;2	1.0908e-34	288.32	By MS/MS	By MS/MS	By matching	By matching	By MS/MS	By MS/MS
ALVNENP	CAKVGVVIQNGKRRLALVNENPLDVLFQEV	IQNGKRRLALVNENPLDVLFQEV_______	L	A	L	N	P	L	1	0	2	0	0	0	1	0	0	0	1	0	0	0	1	0	0	0	0	1	0	0	7	-1		755.381	Q3S481;Q8S393;Q41480;A0A097H111;A0A097H115;C5MRU1;A0A097H117;C5MRU0;C5MRU4;M1AKE5;A0A097H118;P58518;P17979;H9B8I9;P58515;P58519;Q03197;Q38M77;Q3S482;Q3S488;Q3S479;Q43646;A0A097H156;Q8RXA3	Q3S482	206	212	no	no	1;2	0.12555	105.42	By MS/MS	By MS/MS	By MS/MS	By MS/MS	By MS/MS	By MS/MS
FDVIGGTGTGG	LQEVDNNTDARLADYFDVIGGTGTGGLLTA	LADYFDVIGGTGTGGLLTAMITTPNENNRP	Y	F	D	G	G	L	0	0	0	1	0	0	0	5	0	1	0	0	0	1	0	0	2	0	0	1	0	0	11	-1		979.461	Q3YJS9	Q3YJS9	58	68	yes	yes	1;2	0.00022669	185.55	By MS/MS	By MS/MS	By MS/MS	By MS/MS	By MS/MS	By MS/MS
LPEVY	PIVLPTTCHDDDNLVLPEVYDQDGNPLRIG	TTCHDDDNLVLPEVYDQDGNPLRIGERYII	V	L	P	V	Y	D	0	0	0	0	0	0	1	0	0	0	1	0	0	0	1	0	0	0	1	1	0	0	5	-1		619.322	A0A097H161;A0A097H162;P20347;Q6PMR6;A0A097H155;O24383;Q8W146;A0A097H153;A0A097H194;A0A097H157;A0A097H164;Q8RX93;A0A097H166;Q8RX92;O24385;A0A097H1A0;M1AMY0;M1AMY4;Q00652;Q8H9D6;Q8S382;Q8W147	P20347	45	49	no	no	1;2	0.030685	143.14	By MS/MS	By MS/MS	By MS/MS	By MS/MS	By MS/MS	By MS/MS
ATRLAQEDPA	AVATVGDPALLSLSVATRLAQEDPAFSSIK	LSLSVATRLAQEDPAFSSIKSLDYKQMLLL	V	A	T	P	A	F	3	1	0	1	0	1	1	0	0	0	1	0	0	0	1	0	1	0	0	0	0	0	10	-1		1070.54	P15477;Q2MY40;Q2MY41;P11768;Q2MY37;Q2MY52;Q2MY45;Q2MY36;P15476;Q2MY42;Q2MY51;Q2MY54;Q3YJS9;Q3YJT2;Q3YJT3	Q3YJT3	220	229	no	no	1;2	0.0047339	151.22		By MS/MS	By MS/MS			By MS/MS
VGNENDIFK	VWKVNDEQLVVTGGKVGNENDIFKIMKTDL	VVTGGKVGNENDIFKIMKTDLVTPGGSKYV	K	V	G	F	K	I	0	0	2	1	0	0	1	1	0	1	0	1	0	1	0	0	0	0	0	1	0	0	9	-1		1034.5	A0A097H158;A0A097H161;M1KPH5;P20347;O24387;O24388;Q6PMR6;A0A097H155;O24383;Q8W146;A0A097H153;A0A097H194;A0A097H157;A0A097H164;Q8RX93;A0A097H166;Q8RX92;O24385;O24386;A0A097H1A0;M1AMY4;Q00652;Q8H9D6;Q8S382;Q8W147;M1AMY9	P20347	156	164	no	no	1;2	6.2887e-05	213.98	By MS/MS	By MS/MS	By MS/MS	By MS/MS	By MS/MS	By MS/MS
SPNSDAPCPDGVFR	STYWGALGGDVYLGKSPNSDAPCPDGVFRY	KSPNSDAPCPDGVFRYNSDVGPSGTPVRFI	K	S	P	F	R	Y	1	1	1	2	1	0	0	1	0	0	0	0	0	1	3	2	0	0	0	1	0	0	14	-1		1517.66	Q3S481;Q8S393;Q41480;A0A097H111;A0A097H112;Q43645;H9B8I8;A0A097H115;C5MRU1;A0A097H117;A0A097H126;A0A097H150;C5MRU0;C5MRU2;C5MRU4;M1AKE5;A0A097H118;P58518;P17979;H9B8I9;P58519;Q03197;Q38M77;Q3S482;Q3S488;Q3S479;A0A097H156;Q8RXA3	Q3S482	73	86	no	no	1;2;3	1.603e-151	407.4	By MS/MS	By MS/MS	By MS/MS	By MS/MS	By MS/MS	By MS/MS
GTPVMF	NAVLQHMSIPQFLGKGTPVMFVRKSESDYG	MSIPQFLGKGTPVMFVRKSESDYGDVVRVM	K	G	T	M	F	V	0	0	0	0	0	0	0	1	0	0	0	0	1	1	1	0	1	0	0	1	0	0	6	0		650.31	A0A097H161;A0A097H162;Q8W146;A0A097H153;A0A097H194;A0A097H157;M1AMY0;Q8W147;M1AMY9	Q8W147	99	104	no	no	1;2	0.077802	138.97	By MS/MS	By MS/MS	By MS/MS	By MS/MS	By MS/MS	By MS/MS
DYF	GQLQEVDNNKDARLADYFDVIGGTSTGGLL	QEVDNNKDARLADYFDVIGGTSTGGLLTAM	A	D	Y	Y	F	D	0	0	0	1	0	0	0	0	0	0	0	0	0	1	0	0	0	0	1	0	0	0	3	-1		443.169	M1AL00;M1BWC6;Q6T7F2;M1C421;M1CFT6;M1CU97;M1BFI9;P07745;P15477;P15478;Q2MY38;Q2MY40;Q2MY41;P11768;Q2MY37;Q2MY52;Q2MY43;Q2MY55;Q2MY44;Q2MY45;Q2MY36;P15476;Q2MY42;Q2MY50;Q2MY60;Q2MY58;Q3YJT4;Q2MY59;Q2MY51;Q2MY54;Q2MY56;Q3YJS9;Q3YJT0;Q3YJT2;Q3YJT3;Q3YJT5;Q2MY48;M1AGX5;Q41487;Q42502;P49284;M1A864;M1ARI8;M1D5G6;A0A0N7CFU2;Q2VEC3;M1CPM1;A0A097PNT8;M1CSE1;M1D2Z2;P04045;M0ZR60;P32811;M1B588;M1BFJ1;M1CEB3…	Q3YJT3	56	58	no	no	1	3.8265e-09	69.897	By MS/MS	By MS/MS	By MS/MS	By MS/MS	By MS/MS	By MS/MS
DVIGGTSTGGL	QEVDNNKDARLADYFDVIGGTSTGGLLTAM	ADYFDVIGGTSTGGLLTAMITTPNENNRPF	F	D	V	G	L	L	0	0	0	1	0	0	0	4	0	1	1	0	0	0	0	1	2	0	0	1	0	0	11	-1		975.487	M1BFI9;P07745;P15477;P15478;Q2MY38;Q2MY40;Q2MY41;P11768;Q2MY37;Q2MY52;Q2MY43;Q2MY55;Q2MY44;Q2MY45;Q2MY36;P15476;Q2MY42;Q2MY50;Q2MY60;Q2MY58;Q3YJT4;Q2MY59;Q2MY51;Q2MY54;Q2MY56;Q3YJT0;Q3YJT2;Q3YJT3;Q3YJT5;Q2MY48;M1AGX5;Q41487;Q42502;M1BFJ1	Q3YJT3	59	69	no	no	1;2	5.4803e-05	205.77	By MS/MS	By MS/MS	By MS/MS	By MS/MS	By MS/MS	By MS/MS
VAVTP	MYCTLLYFTFYGMMTVAVTPNQNVASIVAA	LYFTFYGMMTVAVTPNQNVASIVAAFFYAV	T	V	A	T	P	N	1	0	0	0	0	0	0	0	0	0	0	0	0	0	1	0	1	0	0	2	0	0	5	0		485.285	G3FHD6;M1B064	M1B064	1311	1315	no	no	1	0.042308	70.863	By MS/MS	By MS/MS	By MS/MS	By MS/MS
NPLLG	QDGNPLRIGERYIINNPLLGAGAVYLYNIG	LRIGERYIINNPLLGAGAVYLYNIGNLQCP	N	N	P	L	G	A	0	0	1	0	0	0	0	1	0	0	2	0	0	0	1	0	0	0	0	0	0	0	5	0		512.296	A0A097H158;A0A097H161;A0A097H162;M1C321;M1KPH5;P20347;Q6PMR6;A0A097H155;O24383;Q8W146;A0A097H153;A0A097H194;A0A097H157;Q8RX93;A0A097H166;Q8RX92;O24385;Q8W147	P20347	66	70	no	no	1	0.034456	87.103	By MS/MS	By MS/MS	By MS/MS	By MS/MS	By MS/MS	By MS/MS
SDVSKMIYL	VEIDRIVGQSRTMTESDVSKMIYLPAVIKE	SRTMTESDVSKMIYLPAVIKEVLRLHPPGP	E	S	D	Y	L	P	0	0	0	1	0	0	0	0	0	1	1	1	1	0	0	2	0	0	1	1	0	0	9	0		1054.54	M1A3Q6	M1A3Q6	78	86	yes	yes	2	0.13471	77.674
EHGPHIF	NRPFAAAKDIVPFYFEHGPHIFNSSGTIFG	KDIVPFYFEHGPHIFNSSGTIFGPMYDGKY	F	E	H	I	F	N	0	0	0	0	0	0	1	1	2	1	0	0	0	1	1	0	0	0	0	0	0	0	7	-0.8		835.398	P07745;P15477;Q2MY41;P11768;Q2MY37;Q2MY52;Q2MY43;Q2MY55;Q2MY44;Q2MY45;Q2MY36;P15476;Q2MY42;Q2MY50;Q2MY60;Q2MY58;Q3YJT4;Q2MY59;Q2MY51;Q2MY54;Q2MY56;Q3YJT0;Q3YJT2;Q3YJT3;Q41487;Q42502	Q3YJT3	96	102	no	no	1;2;3	0.019628	177.78	By MS/MS	By MS/MS	By MS/MS	By MS/MS	By MS/MS	By MS/MS
WGPL	NSEFDKTYTAEEAAKWGPLRWLLAIQQMTN	DKTYTAEEAAKWGPLRWLLAIQQMTNAASS	K	W	G	P	L	R	0	0	0	0	0	0	0	1	0	0	1	0	0	0	1	0	0	1	0	0	0	0	4	0		471.248	M1B3W0;P07745;P15477;Q2MY40;Q2MYG0;Q2MY41;P11768;Q2MY37;Q2MY52;Q2VBI5;Q2MY45;Q2MY36;P15476;Q2MY42;Q2VBI8;Q2MYP6;Q2MYI3;Q2MY51;Q2MY54;Q3YJT0;Q3YJT2;Q3YJT3;Q42502;Q2MYL0;M1BFJ1;Q2MYQ6	Q3YJT3	266	269	no	no	1	0.0037804	62.745		By MS/MS	By MS/MS	By MS/MS	By MS/MS	By MS/MS
FPL	______________________________	______________________________	-	F	P	P	L	-	0	0	0	0	0	0	0	0	0	0	1	0	0	1	1	0	0	0	0	0	0	0	3	0		375.216	M0ZIM5;M0ZIM6;M1AAT4;M1AFI4;M1AFI5;M1AI49;M1B1L7;M1B8K4;M1B8K2;M1B8K3;M1B8K5;M1B8W9;M1B8X0;M1BAX6;M1BC68;M1BCE9;M1BFT7;Q6T7F2;M1C421;M1CFT6;M1CU97;M1DBC3;Q00775;B0ZTE3;M1AVV0;Q1PIB7;Q2PYY8;Q38M75;M1CGV5;M0ZNP4;M0ZNQ1;M1A863;M1A864;M1ACL3;M1AFG2;M1AGA2;M1AGA4;M1AGA5;M1AJS4;M1BDL7;M1BDM1;M1BYW4;M1BZU8;M1CP47;M1CPJ2;M1CPJ0;M1CW41;M1D411;Q5I6L8;B6DX78;B6DX79;M1BGW4;M1D2Z2;M0ZSA3;M0ZSA2;M1BMW7;M1CRV0;…	REV__M1CSW4			no	no	1	9.3138e-07	55.918	By MS/MS	By MS/MS	By MS/MS		By MS/MS	By MS/MS
KDNPLDVS	VGVVHQNGKRRLALVKDNPLDVSFKQVQ__	KRRLALVKDNPLDVSFKQVQ__________	V	K	D	V	S	F	0	0	1	2	0	0	0	0	0	0	1	1	0	0	1	1	0	0	0	1	0	0	8	-1		886.44	A0A097H131;Q8S380;A0A097H184;Q4FE27;A0A097H141;A0A097H147;P30941;A0A097H149;A0A097H138;A0A097H139;Q41484;Q2XPY0;Q2XPX8;Q3S474;Q3S477;Q41433;A0A097H142;A0A097H122;Q84Y13;Q8L5X3;Q8S338	A0A097H131	209	216	no	no	1;2	0.0024889	194.25	By MS/MS	By MS/MS	By MS/MS	By MS/MS	By MS/MS	By MS/MS
VQVGETL	TTEMDDASEANMELLVQVGETLLKKPVSKD	SEANMELLVQVGETLLKKPVSKDSPETYEE	L	V	Q	T	L	L	0	0	0	0	0	1	1	1	0	0	1	0	0	0	0	0	1	0	0	2	0	0	7	-1		744.402	M1B3W0;P07745;P15477;Q2MY38;Q2MY40;Q2MYG0;Q2MY41;P11768;Q2MY37;Q2MY52;Q2VBI5;Q2MY45;Q2MY36;P15476;Q2MY42;Q2VBI8;Q2MYP6;Q2MYI3;Q2MY51;Q2MY54;Q3YJT0;Q3YJT2;Q3YJT3	Q3YJT3	331	337	no	no	1;2	0.0315	153.38	By MS/MS	By MS/MS	By MS/MS	By MS/MS	By MS/MS	By MS/MS
LALLE	ELFHPYITLWIKEKRLALLELCKPDKIKWP	YITLWIKEKRLALLELCKPDKIKWPCVDTQ	R	L	A	L	E	L	1	0	0	0	0	0	1	0	0	0	3	0	0	0	0	0	0	0	0	0	0	0	5	-1		557.342	M1BBZ3;M1BBZ4	M1BBZ3	859	863	no	no	1;2	0.035682	85.904	By MS/MS	By MS/MS	By MS/MS	By MS/MS	By MS/MS	By MS/MS
VKDNPLDVS	KVGVVHQNGKRRLALVKDNPLDVSFKQVQ_	KRRLALVKDNPLDVSFKQVQ__________	L	V	K	V	S	F	0	0	1	2	0	0	0	0	0	0	1	1	0	0	1	1	0	0	0	2	0	0	9	-1		985.508	A0A097H131;Q8S380;A0A097H184;Q4FE27;A0A097H141;A0A097H147;P30941;A0A097H149;A0A097H138;A0A097H139;Q41484;Q2XPY0;Q2XPX8;Q3S474;Q3S477;Q41433;A0A097H142;A0A097H122;Q84Y13;Q8L5X3;Q8S338	A0A097H131	208	216	no	no	1;2	8.0416e-12	211.79	By MS/MS	By MS/MS	By MS/MS	By MS/MS	By MS/MS	By MS/MS
DDKDFLPF	GGNFKNGYPRLVTVDDDKDFLPFVFIKA__	PRLVTVDDDKDFLPFVFIKA__________	D	D	D	P	F	V	0	0	0	3	0	0	0	0	0	0	1	1	0	2	1	0	0	0	0	0	0	0	8	-2		995.46	Q00652;Q8H9D6	Q00652	210	217	yes	no	1;2	0.073716	108.09	By MS/MS	By MS/MS	By MS/MS	By MS/MS	By MS/MS	By MS/MS
ALVNENPLD	CAKVGVVIQNGKRRLALVNENPLDVLFQEV	NGKRRLALVNENPLDVLFQEV_________	L	A	L	L	D	V	1	0	2	1	0	0	1	0	0	0	2	0	0	0	1	0	0	0	0	1	0	0	9	-2		983.492	Q3S481;Q8S393;Q41480;A0A097H111;A0A097H115;C5MRU1;A0A097H117;C5MRU0;C5MRU4;M1AKE5;A0A097H118;P58518;P17979;H9B8I9;P58515;P58519;Q03197;Q38M77;Q3S482;Q3S488;Q3S479;Q43646;A0A097H156;Q8RXA3	Q3S482	206	214	no	no	1;2	0.017561	141.23	By MS/MS	By MS/MS	By MS/MS	By MS/MS	By MS/MS	By MS/MS
SPLSL	PSFAPSPSPFPSIPPSPLSLTPPSRSPSVL	SPSPFPSIPPSPLSLTPPSRSPSVLPASPT	P	S	P	S	L	T	0	0	0	0	0	0	0	0	0	0	2	0	0	0	1	2	0	0	0	0	0	0	5	0		515.296	M0ZY47;M0ZY46;M1BIT2	M1BIT2	244	248	no	no	1	0.03095	118.96	By MS/MS			By MS/MS
WLL	KTYTAEEAAKWGPLRWLLAIQQMTNAASSY	TAEEAAKWGPLRWLLAIQQMTNAASSYMTD	R	W	L	L	L	A	0	0	0	0	0	0	0	0	0	0	2	0	0	0	0	0	0	1	0	0	0	0	3	0		430.258	M0ZPW3;M1B1T0;M1B1S9;M1B8W9;M1B8X0;M1BVQ0;M1CFT6;Q3YJT2;Q3YJT3;M1BAE9;M1BTN7;M1C7V2;A4UV40;A4UV52;M1BJZ3;M1BKT0;M1BZU8;M1CC77;M1CUQ8;M1A2N4;P29196;M1B8U0;M1B8T9;M1B8T8;M1BGW4;M1CHN3;M1CPM1;A0A097PNT8;M1CL67;Q9T0N1;Q8L5X6;Q8S381;M1A024;M1A2F1;M1DWI0;M0ZZJ1;M1C0W4;M1CV79;M1DD54	Q3YJT3	271	273	no	no	1	1.0087e-06	55.918	By MS/MS	By MS/MS	By MS/MS	By MS/MS	By MS/MS	By MS/MS
DVGPSGTPVR	NSDAPCANGVFRYNSDVGPSGTPVRFIGSS	FRYNSDVGPSGTPVRFIGSSSHFGQGIFED	S	D	V	V	R	F	0	1	0	1	0	0	0	2	0	0	0	0	0	0	2	1	1	0	0	2	0	0	10	0		983.504	Q41480;A0A097H111;A0A097H112;Q43645;H9B8I8;A0A097H115;C5MRU1;A0A097H117;A0A097H125;A0A097H133;A0A097H143;M1AKE4;A0A097H126;P58514;A0A097H127;A0A097H128;A0A097H131;Q8S380;A0A097H184;A0A097H141;A0A097H147;P30941;A0A097H149;A0A097H138;A0A097H139;A0A097H150;A0A097H151;A0A097H169;A0A097H180;C5MRU0;C5MRU2;C5MRU4;M1AKE5;A0A097H118;P58518;P17979;H9B8I9;P58515;P58519;Q03197;Q41484;Q2XPY0;Q2XPX8;Q38M77;Q3S…	A0A097H131	86	95	no	no	1;2	0.00017363	197.96	By MS/MS	By MS/MS	By MS/MS	By MS/MS	By MS/MS	By MS/MS
TGKELDPRLS	NPINLPSDATPVLDVTGKELDPRLSYRIIS	PVLDVTGKELDPRLSYRIISTFWGALGGDV	V	T	G	L	S	Y	0	1	0	1	0	0	1	1	0	0	2	1	0	0	1	1	1	0	0	0	0	0	10	0		1114.6	A0A097H131;Q8S380;A0A097H184;Q4FE27;A0A097H141;P24743;A0A097H147;Q41484;Q2XPY0;Q2XPX8;Q3S477;Q8LJQ0;Q41433;A0A097H142;A0A097H122;Q84Y13;Q8S381	A0A097H131	40	49	no	no	1;2;3	0.0027673	160.75	By MS/MS	By MS/MS	By MS/MS	By MS/MS	By MS/MS	By MS/MS
TPVVF	AVLQHMSIPQFLGEGTPVVFVRKSESDYGD	MSIPQFLGEGTPVVFVRKSESDYGDVVRVM	G	T	P	V	F	V	0	0	0	0	0	0	0	0	0	0	0	0	0	1	1	0	1	0	0	2	0	0	5	0		561.316	A0A097H158;M1KPH5;P20347;O24387;Q6PMR6;A0A097H155;O24383;A0A097H164;Q8RX93;A0A097H166;Q8RX92;O24385;O24386;A0A097H1A0;M1AMY4;Q00652;Q8H9D6;Q8S382	P20347	102	106	no	no	1	0.032097	105.36	By MS/MS	By MS/MS	By MS/MS	By MS/MS	By MS/MS	By MS/MS
APIYFPPHY	ELDAKMYDICYSTAAAPIYFPPHYFVTHTS	CYSTAAAPIYFPPHYFVTHTSNGDRYEFNL	A	A	P	H	Y	F	1	0	0	0	0	0	0	0	1	1	0	0	0	1	3	0	0	0	2	0	0	0	9	0.1		1103.54	M1B3W0;Q2MY41;P11768;Q2MY37;Q2MY52;Q2MY51;Q3YJT0;Q3YJT3	Q3YJT3	178	186	no	no	1;2;3	0.00092432	192.66	By MS/MS	By MS/MS	By MS/MS	By MS/MS	By MS/MS	By MS/MS
DICYSTA	KSNLAKSPELDAKMYDICYSTAAAPIYFPP	PELDAKMYDICYSTAAAPIYFPPHYFVTHT	Y	D	I	T	A	A	1	0	0	1	1	0	0	0	0	1	0	0	0	0	0	1	1	0	1	0	0	0	7	-1		828.332	M1AGX6;M1B3W0;P07745;P15477;P15478;Q2MY38;Q2MY40;Q2MY41;P11768;Q2MY37;Q2MY52;Q2MY43;Q2MY55;Q2MY44;Q2MY45;Q2MY36;Q2MY42;Q2MY50;Q2MY60;Q2MY58;Q3YJT4;Q2MY51;Q2MY54;Q2MY56;Q3YJS9;Q3YJT0;Q3YJT2;Q3YJT3;Q3YJT5;Q2MY48;M1AGX5;Q41487;Q42502;M1BFJ1	Q3YJT3	170	176	no	no	1	0.11975	107.65	By MS/MS	By MS/MS	By MS/MS	By MS/MS	By MS/MS	By MS/MS
LGLP	______________________________	______________________________	-	L	G	L	P	-	0	0	0	0	0	0	0	1	0	0	2	0	0	0	1	0	0	0	0	0	0	0	4	0		398.253	M1BWM4;M1BWM3;M1DBC3;M1A8J5;Q84T18;M1A8J7;M0ZLC3;Q2PYY1;Q3HRY2;M1BFR3;M1D6K2;M1D6K3	REV__M1AJV5			no	no	1	0.0025515	83.876	By MS/MS	By MS/MS	By MS/MS	By MS/MS	By MS/MS	By MS/MS
LLLE	______________________________	______________________________	-	L	L	L	E	-	0	0	0	0	0	0	1	0	0	0	3	0	0	0	0	0	0	0	0	0	0	0	4	-1		486.305	G3FHD6;M1ABX1;M1B8K4;M1BAH1;M1BAG9;M1BKD1;M1AS02;M1AJJ1;M1B4J5;M1C0E4;M1AGA2;M1ARI8;M1BIT2;M1BIT1;M1BUB4;M1BGW4;M0ZJ74;M1AGX9;B5M4B0;Q38JI1;O81394;Q38HT4;M0ZYR0;P21343;M1AUM4	REV__M1B3E8			no	no	1	0.0021879	103.94	By MS/MS	By MS/MS	By MS/MS	By MS/MS	By MS/MS	By MS/MS
VLF	______________________________	______________________________	L	V	L	L	F	F	0	0	0	0	0	0	0	0	0	0	1	0	0	1	0	0	0	0	0	1	0	0	3	0		377.231	M0ZJY9;M1AAT4;M1B8W9;M1B8X0;M1BJK8;M1BJK7;M1BKD1;M1BQC3;M1BSR5;M1C1G9;M1CAJ2;Q6PWH9;O24381;M1CSJ6;M1CSW4;M1D0T5;M1DFJ2;M1DG00;Q00775;B0ZTE3;M1AVV0;Q1PIB7;E1AAX4;E1AAY8;E1AAY9;E1AAX7;E1AAX6;E1AAY2;E1AAY3;E1AAY7;E1AAZ0;E1AAY1;E1AAY4;E1AAY6;E1AAY0;Q42502;M1ADF7;M1AWU2;M1B6U4;M1CFR9;M1CFS1;M0ZSC1;M0ZWF0;M1A864;M1AGA2;M1BDM1;M1C692;M1D5G6;Q5I6L8;A0A0N7CFU2;Q2VEC3;A0A1I9GEQ4;M0ZJD6;M0ZJD5;M1AFB1;M1DGP7…	Q42502	9	11	no	no	1	9.3138e-07	55.918	By MS/MS	By MS/MS	By MS/MS	By MS/MS	By MS/MS	By MS/MS
DVIGGTSTGGLLT	QEVDNNKDARLADYFDVIGGTSTGGLLTAM	YFDVIGGTSTGGLLTAMITTPNENNRPFAA	F	D	V	L	T	A	0	0	0	1	0	0	0	4	0	1	2	0	0	0	0	1	3	0	0	1	0	0	13	-1		1189.62	P07745;P15477;P15478;Q2MY38;Q2MY40;Q2MY41;P11768;Q2MY37;Q2MY52;Q2MY43;Q2MY55;Q2MY44;Q2MY45;Q2MY36;P15476;Q2MY42;Q2MY50;Q2MY60;Q2MY58;Q3YJT4;Q2MY59;Q2MY51;Q2MY54;Q2MY56;Q3YJT0;Q3YJT2;Q3YJT3;Q3YJT5;Q2MY48;M1AGX5;Q41487;Q42502	Q3YJT3	59	71	no	no	1;2	0.0051577	122.52	By MS/MS	By MS/MS	By MS/MS	By MS/MS	By MS/MS	By MS/MS
VDGGVATVGDPA	FVTHTSNGATYEFNLVDGGVATVGDPALLS	FNLVDGGVATVGDPALLSLSVATRLAQEDP	L	V	D	P	A	L	2	0	0	2	0	0	0	3	0	0	0	0	0	0	1	0	1	0	0	3	0	0	12	-2		1056.51	M1B3W0;Q2MY40;Q2MY41;P11768;Q2MY37;Q2MY52;Q2MY45;Q2MY36;P15476;Q2MY42;Q2MY51;Q2MY54;Q3YJT0	Q2MY45	214	225	no	no	1;2	0.0072049	118.5	By MS/MS	By MS/MS	By MS/MS	By MS/MS	By MS/MS	By MS/MS
GPYGGDIYLD	EVDPRWSYRMVYTKRGPYGGDIYLDYSPGS	VYTKRGPYGGDIYLDYSPGSTAPCPDGVFR	R	G	P	L	D	Y	0	0	0	2	0	0	0	3	0	1	1	0	0	0	1	0	0	0	2	0	0	0	10	-2		1068.48	A0A097H120	A0A097H120	62	71	no	no	1;2	0.0024474	162.31	By MS/MS	By MS/MS	By MS/MS	By MS/MS	By MS/MS	By MS/MS
SWPELIGVPT	EVIELLKEFQCNGKLSWPELIGVPTKLAKE	CNGKLSWPELIGVPTKLAKEIIEKENSLIT	L	S	W	P	T	K	0	0	0	0	0	0	1	1	0	1	1	0	0	0	2	1	1	1	0	1	0	0	10	-1		1097.58	Q3S484;A0A097H187	A0A097H187	46	55	no	no	1;2	0.032431	104.21	By MS/MS	By MS/MS	By MS/MS	By MS/MS	By MS/MS	By MS/MS
GSPVTLD	EKQNSLISNVHILLNGSPVTLDIRCDRVRL	SNVHILLNGSPVTLDIRCDRVRLFDNILGA	N	G	S	L	D	I	0	0	0	1	0	0	0	1	0	0	1	0	0	0	1	1	1	0	0	1	0	0	7	-1		687.344	Q3S484;Q4FE26	Q3S484	78	84	no	no	1;2	0.098989	116.87	By MS/MS	By matching	By MS/MS	By MS/MS	By MS/MS	By MS/MS
LGAW	GPMFNTLIGLGISLFLGAWSDKPSSFILPR	NTLIGLGISLFLGAWSDKPSSFILPRDRSL	F	L	G	A	W	S	1	0	0	0	0	0	0	1	0	0	1	0	0	0	0	0	0	1	0	0	0	0	4	0		445.233	M1BWC6;M1BWM4;M1BWM3	M1BWC6	569	572	no	no	1	0.0027232	40.566	By MS/MS	By MS/MS			By matching
TGGTIGQADSSW	KVGDYDASLGTMLLETGGTIGQADSSWFKI	LLETGGTIGQADSSWFKIVKSSQFGYNLLY	E	T	G	S	W	F	1	0	0	1	0	1	0	3	0	1	0	0	0	0	0	2	2	1	0	0	0	0	12	-1		1178.52	A0A097H146;A0A097H125;A0A097H133;A0A097H143;M1AKE4;A0A097H126;P58514;A0A097H127;A0A097H128;A0A097H131;Q8S380;Q4FE27;A0A097H141;A0A097H147;P30941;A0A097H149;A0A097H138;A0A097H139;A0A097H151;A0A097H169;P58515;Q41484;Q2XPY0;Q2XPX8;Q3S474;Q41433;A0A097H142;A0A097H122;Q84Y13;Q8L5X3;Q8L5X5;Q8L5X6;Q8S338;Q8S381;A0A097H135	A0A097H131	147	158	no	no	1;2	1.3057e-12	237.92	By MS/MS	By MS/MS	By MS/MS	By MS/MS	By MS/MS	By MS/MS
LPLP				L	P	L	P		0	0	0	0	0	0	0	0	0	0	2	0	0	0	2	0	0	0	0	0	0	0	4	0		438.284	M1BCE9;M1BCE7;M1BCE8;M1BCE5;M1BQC3;M1E1A0;M1CSE1;M1BM54;P21343	REV__M0ZSC7			no	no	1	0.0021339	83.876	By MS/MS	By MS/MS	By MS/MS	By MS/MS	By MS/MS	By MS/MS
GYVL	FPEARWYWIGAGALFGYVLLFNFLFTVALA	RWYWIGAGALFGYVLLFNFLFTVALAYLNP	F	G	Y	V	L	L	0	0	0	0	0	0	0	1	0	0	1	0	0	0	0	0	0	0	1	1	0	0	4	0		450.248	G3FHD6;M1B1Y2;M0ZSC1;M1CW41;M1DGP7	G3FHD6	920	923	no	no	1	0.0026256	62.263	By MS/MS	By MS/MS	By MS/MS	By MS/MS		By MS/MS
GALGGDVYLG	ELDPRLSYRIISTFWGALGGDVYLGKSPNS	ISTFWGALGGDVYLGKSPNSDAPCANGVFR	W	G	A	L	G	K	1	0	0	1	0	0	0	4	0	0	2	0	0	0	0	0	0	0	1	1	0	0	10	-1		920.46	Q3S481;A0A097H146;Q8S393;Q41480;A0A097H111;A0A097H112;Q43645;H9B8I8;A0A097H115;C5MRU1;A0A097H117;A0A097H125;A0A097H133;A0A097H143;M1AKE4;A0A097H126;P58514;A0A097H127;A0A097H128;A0A097H131;Q8S380;A0A097H184;Q4FE27;A0A097H141;A0A097H147;P30941;A0A097H149;A0A097H138;A0A097H139;A0A097H150;A0A097H151;A0A097H169;A0A097H180;C5MRU0;C5MRU2;C5MRU4;M1AKE5;A0A097H118;P58518;P17979;H9B8I9;P58515;P58519;Q03197…	A0A097H131	58	67	no	no	1;2	0.077199	85.357	By MS/MS	By MS/MS	By MS/MS	By MS/MS	By MS/MS	By MS/MS
MVTELEVI	MGASITYVPGSVAGLMVTELEVILRLYKIA	PGSVAGLMVTELEVILRLYKIATYLQFVAM	L	M	V	V	I	L	0	0	0	0	0	0	2	0	0	1	1	0	1	0	0	0	1	0	0	2	0	0	8	-2		932.489	M1C529	M1C529	104	111	yes	yes	1;2	0.10341	95.9		By MS/MS	By MS/MS	By MS/MS	By MS/MS	By MS/MS
APIYFPPH	ELDAKMYDICYSTAAAPIYFPPHYFVTHTS	ICYSTAAAPIYFPPHYFVTHTSNGDRYEFN	A	A	P	P	H	Y	1	0	0	0	0	0	0	0	1	1	0	0	0	1	3	0	0	0	1	0	0	0	8	0.1		940.481	M1B3W0;P07745;P15477;Q2MY40;Q2MY41;P11768;Q2MY37;Q2MY52;Q2MY45;Q2MY36;P15476;Q2MY42;Q2MY51;Q2MY54;Q3YJT0;Q3YJT3	Q3YJT3	178	185	no	no	1;2	0.0048057	186.64	By MS/MS	By MS/MS	By MS/MS	By MS/MS	By MS/MS	By MS/MS
LPEVYDQDGHPL	PIVLPSTCHDDDNLVLPEVYDQDGHPLRIG	NLVLPEVYDQDGHPLRIGQRYIINNPLIGA	V	L	P	P	L	R	0	0	0	2	0	1	1	1	1	0	2	0	0	0	2	0	0	0	1	1	0	0	12	-2.9		1381.65	A0A097H1A0;M1AMY0;Q00652;Q8H9D6;Q8S382	Q00652	45	56	no	no	1;2;3	1.3057e-12	237.92	By MS/MS	By MS/MS	By MS/MS	By MS/MS	By MS/MS	By MS/MS
DVTGKELDPR	SQNPINLPSDATPVLDVTGKELDPRLSYRI	ATPVLDVTGKELDPRLSYRIISTFWGALGG	L	D	V	P	R	L	0	1	0	2	0	0	1	1	0	0	1	1	0	0	1	0	1	0	0	1	0	0	10	-1		1128.58	A0A097H131;Q8S380;A0A097H184;Q4FE27;A0A097H141;P24743;A0A097H147;Q41484;Q2XPY0;Q2XPX8;Q3S477;Q8LJQ0;Q41433;A0A097H142;A0A097H122;Q84Y13;Q8S381	A0A097H131	38	47	no	no	1;2;3	0.00015847	205.18	By MS/MS	By MS/MS	By MS/MS	By MS/MS	By MS/MS	By MS/MS
FDVIGGTSTGGLLT	LQEVDNNKDARLADYFDVIGGTSTGGLLTA	YFDVIGGTSTGGLLTAMITTPNENNRPFAA	Y	F	D	L	T	A	0	0	0	1	0	0	0	4	0	1	2	0	0	1	0	1	3	0	0	1	0	0	14	-1		1336.69	P07745;P15477;P15478;Q2MY38;Q2MY40;Q2MY41;P11768;Q2MY37;Q2MY52;Q2MY43;Q2MY55;Q2MY44;Q2MY45;Q2MY36;P15476;Q2MY42;Q2MY50;Q2MY60;Q2MY58;Q3YJT4;Q2MY59;Q2MY51;Q2MY54;Q2MY56;Q3YJT0;Q3YJT2;Q3YJT3;Q3YJT5;Q2MY48;M1AGX5;Q41487;Q42502	Q3YJT3	58	71	no	no	1;2	0.0017205	134.25	By matching	By MS/MS	By MS/MS	By MS/MS	By MS/MS	By MS/MS
ALLL	______________________________	______________________________	-	A	L	L	L	-	1	0	0	0	0	0	0	0	0	0	3	0	0	0	0	0	0	0	0	0	0	0	4	0		428.3	M0ZIM5;M0ZIM6;M0ZSD6;M1AL00;M1ARI7;M1ARI6;M1B064;M1C9X0;M1C9X1;Q2VCI5;M1AJL4;M1BTN7;M1BZU8;P29196;M1B8U0;M1CPM1;A0A097PNT8;M1CPM0;M1AE21;M1AE20;M1AE22;M1B588;M1CL67;Q9T0N1;M1A0B7;M1BAA6;M1CDX5;M1CEN9;M1CEN5;M1A2M6;O04940	REV__M1AF43			no	no	1	0.0031319	83.876	By MS/MS	By MS/MS	By MS/MS	By MS/MS	By MS/MS	By MS/MS
FDVIGGTGTGGL	LQEVDNNTDARLADYFDVIGGTGTGGLLTA	ADYFDVIGGTGTGGLLTAMITTPNENNRPF	Y	F	D	G	L	L	0	0	0	1	0	0	0	5	0	1	1	0	0	1	0	0	2	0	0	1	0	0	12	-1		1092.55	Q3YJS9	Q3YJS9	58	69	yes	yes	1;2	1.3733e-06	204.27	By MS/MS	By MS/MS	By MS/MS	By MS/MS	By MS/MS	By MS/MS
YCPF	WFKIVKSSQLGYNLLYCPFSSDDQFCLKVG	VKSSQLGYNLLYCPFSSDDQFCLKVGVVHQ	L	Y	C	P	F	S	0	0	0	0	1	0	0	0	0	0	0	0	0	1	1	0	0	0	1	0	0	0	4	0		585.226	A0A097H141;Q41484;Q2XPY0;Q2XPX8	Q41484	173	176	no	no	1	0.0031661	78.062	By MS/MS	By MS/MS	By MS/MS	By MS/MS	By MS/MS	By MS/MS
LGTGTNSEFDK	SSIKSLDYKQMLLLSLGTGTNSEFDKTYTA	LLLSLGTGTNSEFDKTYTAEEAAKWGPLRW	S	L	G	D	K	T	0	0	1	1	0	0	1	2	0	0	1	1	0	1	0	1	2	0	0	0	0	0	11	-1		1167.54	M1B3W0;P07745;P15477;Q2MY38;Q2MY40;Q2MYG0;Q2MY41;P11768;Q2MY37;Q2MY52;Q2VBI5;Q2MY44;Q2MY91;Q2MY45;Q2MY36;P15476;Q2MY42;Q2VBI8;Q2MYP6;Q2MYI3;Q2MY51;Q2MY54;Q3YJT0;Q3YJT2;Q3YJT3;Q3YJT5;Q2MY48;M1AGX5;Q42502;Q2MYL0	Q3YJT3	246	256	no	no	1;2	7.1222e-24	282.09	By MS/MS	By MS/MS		By matching	By MS/MS	By MS/MS
SESDYGDVVR	PQFLGEGTPVVFVRKSESDYGDVVRVMTVV	VFVRKSESDYGDVVRVMTVVYIKFFVKTTK	K	S	E	V	R	V	0	1	0	2	0	0	1	1	0	0	0	0	0	0	0	2	0	0	1	2	0	0	10	-2		1125.49	A0A097H158;M1KPH5;P20347;O24387;O24388;Q6PMR6;A0A097H155;O24383;A0A097H164;Q8RX93;A0A097H166;Q8RX92;O24385;O24386;A0A097H1A0;M1AMY0;M1AMY4;Q00652;Q8H9D6;Q8S382;Q8W147;M1AMY9	P20347	110	119	no	no	1;2	9.945e-70	339.52	By MS/MS	By MS/MS	By MS/MS	By MS/MS	By MS/MS	By MS/MS
NPLLGG	QDGNPLRIGERYIIKNPLLGGGAVYLDNIG	RIGERYIIKNPLLGGGAVYLDNIGNLQCPN	K	N	P	G	G	G	0	0	1	0	0	0	0	2	0	0	2	0	0	0	1	0	0	0	0	0	0	0	6	0		569.317	A0A097H157;Q8RX93;A0A097H166;Q8RX92;O24385;Q8W147	Q8W147	64	69	no	no	1	0.11866	118.96	By MS/MS	By MS/MS	By MS/MS	By MS/MS	By MS/MS	By matching
AQVGENL	TTKADDASEANMELLAQVGENLLKKPVSKD	SEANMELLAQVGENLLKKPVSKDNPETYEE	L	A	Q	N	L	L	1	0	1	0	0	1	1	1	0	0	1	0	0	0	0	0	0	0	0	1	0	0	7	-1		729.366	Q2MY50;Q2MY60;Q2MY58;Q3YJT4;Q2MY59;Q2VBI9;Q2MYW4;Q2MYQ3;Q2MYT1;Q2MYM3;Q2MYV6;Q2MY96;Q2MYF4;Q2MY72;Q2MYV1;Q2MYH4;Q2MYK2;Q2MYW0;Q2MYF3;Q2VBJ0;Q2MYE1;Q2MYS2;Q2MYG9;Q2MYE8;Q2VBI7;Q2MYU1;Q2MYW8;Q2MYU3;Q2MYK7;Q2MY67;Q41487;Q2MYJ1	Q2MY50	344	350	no	no	1;2	0.020318	170.44	By MS/MS	By MS/MS	By MS/MS	By MS/MS	By MS/MS	By matching
YNSDVGPSGTP	KSPNSDAPCANGVFRYNSDVGPSGTPVRFI	GVFRYNSDVGPSGTPVRFIGSSSHFGQGIF	R	Y	N	T	P	V	0	0	1	1	0	0	0	2	0	0	0	0	0	0	2	2	1	0	1	1	0	0	11	-1		1092.47	A0A097H146;Q41480;A0A097H111;A0A097H112;Q43645;H9B8I8;A0A097H115;C5MRU1;A0A097H117;A0A097H125;A0A097H133;A0A097H143;M1AKE4;A0A097H126;P58514;A0A097H127;A0A097H128;A0A097H131;Q8S380;A0A097H184;A0A097H141;A0A097H147;P30941;A0A097H149;A0A097H138;A0A097H139;A0A097H150;A0A097H151;A0A097H169;A0A097H180;C5MRU0;C5MRU2;C5MRU4;M1AKE5;A0A097H118;P58518;P17979;H9B8I9;P58515;P58519;Q03197;Q38M77;Q3S474;Q3S477…	A0A097H131	83	93	no	no	1;2	4.0695e-05	208.35	By MS/MS	By MS/MS	By MS/MS	By MS/MS	By MS/MS	By MS/MS
LLPLL	______________________________	______________________________	-	L	L	L	L	-	0	0	0	0	0	0	0	0	0	0	4	0	0	0	1	0	0	0	0	0	0	0	5	0		567.4	M1CXI3;M1BWF6;M1BWF7;M1BWF5	REV__M1B3E8			no	no	1;2	0.036525	76.733			By MS/MS	By MS/MS		By MS/MS
VPLVS	EDVAYHTTGDHRKLLVPLVSSYRYGGDEVD	HTTGDHRKLLVPLVSSYRYGGDEVDLRLAK	L	V	P	V	S	S	0	0	0	0	0	0	0	0	0	0	1	0	0	0	1	1	0	0	0	2	0	0	5	0		513.316	Q9M3H3;Q2XTE7	Q9M3H3	150	154	no	no	1;2	0.035306	90			By matching	By matching	By MS/MS	By MS/MS
MLLL	EDPAFSSIKSLDYKQMLLLSLGTGTNSEFD	FSSIKSLDYKQMLLLSLGTGTNSEFDKTYT	Q	M	L	L	L	S	0	0	0	0	0	0	0	0	0	0	3	0	1	0	0	0	0	0	0	0	0	0	4	0		488.303	M1BC68;M1C321;M1B3W0;M1BFI9;P07745;P15477;P15478;Q2MY40;Q2MY41;P11768;Q2MY37;Q2MY52;Q2MY43;Q2MY55;Q2MY45;Q2MY36;P15476;Q2MY42;Q2MY50;Q2MY60;Q2MY58;Q3YJT4;Q2MY59;Q2MY51;Q2MY54;Q2MY56;Q3YJS9;Q3YJT0;Q3YJT2;Q3YJT3;Q41487;Q42502;M1A3M1;M1BFJ1;M1BBW4	Q3YJT3	241	244	no	no	1	0.0031319	83.876	By MS/MS	By MS/MS	By MS/MS	By matching	By MS/MS	By MS/MS
ALVNENPLDV	CAKVGVVIQNGKRRLALVNENPLDVLFQEV	GKRRLALVNENPLDVLFQEV__________	L	A	L	D	V	L	1	0	2	1	0	0	1	0	0	0	2	0	0	0	1	0	0	0	0	2	0	0	10	-2		1082.56	Q3S481;Q8S393;Q41480;A0A097H111;A0A097H115;C5MRU1;A0A097H117;C5MRU0;C5MRU4;M1AKE5;A0A097H118;P58518;P17979;H9B8I9;P58515;P58519;Q03197;Q38M77;Q3S482;Q3S488;Q3S479;Q43646;A0A097H156;Q8RXA3	Q3S482	206	215	no	no	1;2	0.0022731	163.15	By MS/MS	By MS/MS	By MS/MS	By MS/MS	By MS/MS	By MS/MS
TGTTTEMDDASEAN	RHSQNNYLRVQENALTGTTTEMDDASEANM	LTGTTTEMDDASEANMELLVQVGETLLKKP	L	T	G	A	N	M	2	0	1	2	0	0	2	1	0	0	0	0	1	0	0	1	4	0	0	0	0	0	14	-4		1441.55	M1B3W0;P07745;Q2MY41;P11768;Q2MY37;Q2MY52;Q2VBI5;Q2MY43;Q2MY55;Q2VBJ4;Q2VBJ1;Q2MYK9;Q2MY87;Q2MYA9;Q2MY84;Q2MYG3;Q2MYL9;Q2MY45;Q2MY36;P15476;Q2VBI8;Q2MYP6;Q2MYI3;Q2MY51;Q2MY54;Q2MY56;Q3YJT0;Q3YJT2;Q3YJT3;Q42502;Q2MYL0;Q2MYV7	Q3YJT3	313	326	no	no	1;2	1.5868e-10	211.78	By MS/MS	By MS/MS	By MS/MS	By MS/MS	By MS/MS	By MS/MS
AMITTPNENNRPF	YFDVIGGTSTGGLLTAMITTPNENNRPFAA	LTAMITTPNENNRPFAAAKDIVPFYFEHGP	T	A	M	P	F	A	1	1	3	0	0	0	1	0	0	1	0	0	1	1	2	0	2	0	0	0	0	0	13	0		1503.71	P07745;P15477;Q2MY38;Q2MY40;Q2MY41;P11768;Q2MY37;Q2MY52;Q2MY44;Q2MY45;Q2MY36;P15476;Q2MY42;Q2MY50;Q2MY60;Q2MY58;Q3YJT4;Q2MY59;Q2MY51;Q2MY54;Q3YJS9;Q3YJT0;Q3YJT2;Q3YJT3;Q3YJT5;Q2MY48;M1AGX5;Q41487;Q42502;M1BFJ1	Q3YJT3	72	84	no	no	1;2;3	1.1305e-35	298.86	By MS/MS	By MS/MS	By MS/MS	By MS/MS	By MS/MS	By MS/MS
LPEVYDQDGHP	PIVLPSTCHDDDNLVLPEVYDQDGHPLRIG	DNLVLPEVYDQDGHPLRIGQRYIINNPLIG	V	L	P	H	P	L	0	0	0	2	0	1	1	1	1	0	1	0	0	0	2	0	0	0	1	1	0	0	11	-2.9		1268.57	A0A097H1A0;M1AMY0;Q00652;Q8H9D6;Q8S382	Q00652	45	55	no	no	1;2	3.1464e-07	227.27	By MS/MS	By MS/MS	By MS/MS		By MS/MS	By MS/MS
ALVKDNPLDVS	CLKVGVVHQNGKRRLALVKDNPLDVSFKQV	KRRLALVKDNPLDVSFKQVQ__________	L	A	L	V	S	F	1	0	1	2	0	0	0	0	0	0	2	1	0	0	1	1	0	0	0	2	0	0	11	-1		1169.63	A0A097H131;Q8S380;A0A097H184;Q4FE27;A0A097H141;A0A097H147;P30941;A0A097H149;A0A097H138;A0A097H139;Q41484;Q2XPY0;Q2XPX8;Q3S474;Q3S477;Q41433;A0A097H142;A0A097H122;Q84Y13;Q8L5X3;Q8S338	A0A097H131	206	216	no	no	1;2	5.9529e-05	204.91	By MS/MS	By MS/MS	By MS/MS	By MS/MS	By MS/MS	By MS/MS
VNENPLDVLF	KVGVVIQNGKRRLALVNENPLDVLFQEV__	RRLALVNENPLDVLFQEV____________	L	V	N	L	F	Q	0	0	2	1	0	0	1	0	0	0	2	0	0	1	1	0	0	0	0	2	0	0	10	-2		1158.59	Q3S481;Q8S393;Q41480;A0A097H111;A0A097H115;C5MRU1;C5MRU0;C5MRU4;M1AKE5;A0A097H118;P58518;P17979;H9B8I9;P58515;P58519;Q38M77;Q3S482;Q3S488;Q3S479;Q43646;A0A097H156;Q8RXA3	Q3S482	208	217	no	no	1;2	0.0027124	161.02	By MS/MS	By MS/MS	By MS/MS	By MS/MS	By MS/MS	By MS/MS
TPVMF	AVLQHMSIPQFLGKGTPVMFVRKSESDYGD	MSIPQFLGKGTPVMFVRKSESDYGDVVRVM	G	T	P	M	F	V	0	0	0	0	0	0	0	0	0	0	0	0	1	1	1	0	1	0	0	1	0	0	5	0		593.288	A0A097H161;A0A097H162;Q8W146;A0A097H153;A0A097H194;A0A097H157;M1AMY0;Q8W147;M1AMY9	Q8W147	100	104	no	no	1	0.030673	112.01	By MS/MS	By MS/MS	By MS/MS	By MS/MS	By MS/MS	By MS/MS
NDLF	LRALSLSCYEIVELPNDLFIKLKLLRFLDI	SLSCYEIVELPNDLFIKLKLLRFLDISRTE	P	N	D	L	F	I	0	0	1	1	0	0	0	0	0	0	1	0	0	1	0	0	0	0	0	0	0	0	4	-1		507.233	M1BSR5;M1BKT0;Q5I6L8;B6DX78;B6DX79;M0ZJ65;M0ZJ63;M1AWJ2;M1CFP0	Q5I6L8	602	605	no	no	1	0.0030394	94.224	By MS/MS	By MS/MS	By MS/MS	By MS/MS
LETGGTIGQA	IWKVGDYDASLGTMLLETGGTIGQADSSWF	LGTMLLETGGTIGQADSSWFKIVKSSQFGY	L	L	E	Q	A	D	1	0	0	0	0	1	1	3	0	1	1	0	0	0	0	0	2	0	0	0	0	0	10	-1		945.477	Q3S481;A0A097H146;Q8S393;A0A097H112;Q43645;H9B8I8;A0A097H115;C5MRU1;A0A097H117;A0A097H125;A0A097H133;A0A097H143;M1AKE4;A0A097H126;P58514;A0A097H127;A0A097H128;A0A097H131;Q8S380;Q4FE27;A0A097H141;A0A097H147;P30941;A0A097H149;A0A097H138;A0A097H139;A0A097H150;A0A097H151;A0A097H169;C5MRU0;C5MRU2;C5MRU4;M1AKE5;A0A097H118;P58518;P17979;H9B8I9;P58515;P58519;Q03197;Q41484;Q2XPY0;Q2XPX8;Q38M77;Q3S474;Q3S4…	A0A097H131	145	154	no	no	1;2	0.0094523	133.33	By MS/MS	By MS/MS	By MS/MS	By MS/MS	By MS/MS	By MS/MS
FPPHY	KMYDICYSTAAAPIYFPPHYFVTHTSNGDR	CYSTAAAPIYFPPHYFVTHTSNGDRYEFNL	Y	F	P	H	Y	F	0	0	0	0	0	0	0	0	1	0	0	0	0	1	2	0	0	0	1	0	0	0	5	0.1		659.307	M1AGX6;M1B3W0;M1BFI9;P15478;Q2MY38;Q2MY41;P11768;Q2MY37;Q2MY52;Q2MY43;Q2MY55;Q2MY44;Q2MY50;Q2MY60;Q2MY58;Q3YJT4;Q2MY59;Q2MY51;Q2MY56;Q3YJS9;Q3YJT0;Q3YJT2;Q3YJT3;Q3YJT5;Q2MY48;M1AGX5;Q41487;Q42502	Q3YJT3	182	186	no	no	1;2	0.030666	111.84	By MS/MS	By MS/MS	By MS/MS	By MS/MS	By MS/MS	By MS/MS
VYDQDGHPL	LPSTCHDDDNLVLPEVYDQDGHPLRIGQRY	NLVLPEVYDQDGHPLRIGQRYIINNPLIGA	E	V	Y	P	L	R	0	0	0	2	0	1	0	1	1	0	1	0	0	0	1	0	0	0	1	1	0	0	9	-1.9		1042.47	A0A097H158;A0A097H1A0;M1AMY0;Q00652;Q8H9D6;Q8S382	Q00652	48	56	no	no	1;2	0.0083082	158.12	By MS/MS	By MS/MS	By MS/MS	By MS/MS	By MS/MS	By MS/MS
GIIPATILE	GEMVTVLSIDGGGIKGIIPATILEFLEGQL	DGGGIKGIIPATILEFLEGQLQEVDNNKDA	K	G	I	L	E	F	1	0	0	0	0	0	1	1	0	3	1	0	0	0	1	0	1	0	0	0	0	0	9	-1		925.548	P15478;Q06627;Q3YJS9;Q3YJT3;Q42502	Q3YJT3	29	37	no	no	1;2	0.023601	128.48		By MS/MS	By MS/MS	By MS/MS	By MS/MS	By MS/MS
LDLF	KGQNKKQYKSNTEAELDLFLKRYLLFQLRW	KKQYKSNTEAELDLFLKRYLLFQLRWNDAL	E	L	D	L	F	L	0	0	0	1	0	0	0	0	0	0	2	0	0	1	0	0	0	0	0	0	0	0	4	-1		506.274	M1AJS4;A0A0N7CFU2;Q2VEC3	A0A0N7CFU2	1638	1641	no	no	1	0.0031178	86.275	By MS/MS	By MS/MS	By MS/MS	By MS/MS	By MS/MS	By MS/MS
VQVGENL	TTKADDASEANMELLVQVGENLLKKPVSKD	SEANMELLVQVGENLLKKPVSKDNPETYEE	L	V	Q	N	L	L	0	0	1	0	0	1	1	1	0	0	1	0	0	0	0	0	0	0	0	2	0	0	7	-1		757.397	M1AGX6;Q2MY43;Q2MY55;Q2VBJ4;Q2VBJ1;Q2MYK9;Q2MY87;Q2MYA9;Q2MY84;Q2MYG3;Q2MYL9;Q2MY44;Q2MY91;Q2MY56;Q3YJS9;Q2VBJ3;Q2MYC5;Q2VBJ2;Q2MY85;Q2MYF1;Q2MYB7;Q2MY88;Q3YJT5;Q2MY48;M1AGX5;Q2MYV7;Q2MYJ4;Q2VBI2;Q2MY99;Q2VBI3;Q2MY98	Q2MY44	343	349	no	no	1;2	0.0014128	205.92	By MS/MS	By MS/MS	By MS/MS	By MS/MS	By MS/MS	By MS/MS
TNIFEDQ	DVGPSGTPVRFIPLSTNIFEDQLLNIQFNI	PVRFIPLSTNIFEDQLLNIQFNIPTPKLCV	S	T	N	D	Q	L	0	0	1	1	0	1	1	0	0	1	0	0	0	1	0	0	1	0	0	0	0	0	7	-2		865.382	Q41480;A0A097H111;A0A097H112;Q43645;H9B8I8;A0A097H150;C5MRU0;C5MRU2;M1AKE5;A0A097H118;P58518;P58519;Q3S482;Q3S488;Q3S479;A0A097H156	Q3S482	105	111	no	no	1;2	0.0020514	201.49	By MS/MS	By MS/MS	By MS/MS	By MS/MS	By MS/MS	By MS/MS
KPVSKDSPETYEE	ANMELLVQVGETLLKKPVSKDSPETYEEAL	LKKPVSKDSPETYEEALKRFAKLLSDRKKL	K	K	P	E	E	A	0	0	0	1	0	0	3	0	0	0	0	2	0	0	2	2	1	0	1	1	0	0	13	-2		1507.7	P07745;P15477;Q2MY38;Q2MY40;Q2MYG0;Q2MY41;P11768;Q2MY37;Q2MY52;Q2VBI5;Q2MY45;Q2MY36;P15476;Q2MY42;Q2VBI8;Q2MYP6;Q2MYI3;Q2MY51;Q2MY54;Q3YJT0;Q3YJT2;Q3YJT3;Q42502;Q2MYL0	Q3YJT3	340	352	no	no	1;2;3	6.5962e-46	307.96	By MS/MS	By MS/MS	By MS/MS	By MS/MS	By MS/MS	By MS/MS
YDQDGNPL	PTTCHDDDNLVLPEVYDQDGNPLRIGERYI	NLVLPEVYDQDGNPLRIGERYIINNPLLGA	V	Y	D	P	L	R	0	0	1	2	0	1	0	1	0	0	1	0	0	0	1	0	0	0	1	0	0	0	8	-2		920.388	A0A097H161;A0A097H162;P20347;Q6PMR6;A0A097H155;O24383;Q8W146;A0A097H153;A0A097H194;A0A097H157;Q8W147	P20347	49	56	no	no	1;2	0.042463	129.77	By MS/MS	By MS/MS	By MS/MS	By MS/MS	By MS/MS	By MS/MS
YDQDGHPL	PSTCHDDDNLVLPEVYDQDGHPLRIGQRYI	NLVLPEVYDQDGHPLRIGQRYIINNPLIGA	V	Y	D	P	L	R	0	0	0	2	0	1	0	1	1	0	1	0	0	0	1	0	0	0	1	0	0	0	8	-1.9		943.404	A0A097H158;A0A097H1A0;M1AMY0;Q00652;Q8H9D6;Q8S382	Q00652	49	56	no	no	1;2	0.033238	139.27	By MS/MS	By MS/MS	By MS/MS	By MS/MS	By MS/MS	By MS/MS
LMLL	LDLSMNDLNGSLPQNLMLLSNLTSLNLSSN	MNDLNGSLPQNLMLLSNLTSLNLSSNLFYG	N	L	M	L	L	S	0	0	0	0	0	0	0	0	0	0	3	0	1	0	0	0	0	0	0	0	0	0	4	0		488.303	M0ZWF0;M1A401;M0ZVS6	M0ZWF0	424	427	no	no	1	0.0022274	83.876	By MS/MS	By MS/MS	By MS/MS	By MS/MS	By MS/MS	By matching
KDIVPF	MITTPNENNRPFAAAKDIVPFYFEHGPHIF	ENNRPFAAAKDIVPFYFEHGPHIFNSSGTI	A	K	D	P	F	Y	0	0	0	1	0	0	0	0	0	1	0	1	0	1	1	0	0	0	0	1	0	0	6	0		717.406	P07745;P15477;P15478;Q2MY38;Q2MY40;Q9AUH5;Q2MY41;P11768;Q2MY37;Q2MY52;Q2MY44;Q2MY45;Q2MY36;P15476;Q2MY42;Q2MY51;Q3YJT0;Q3YJT3;Q3YJT5;Q2MY48;M1AGX5;Q42502	Q3YJT3	88	93	no	no	1;2	0.11142	122.17	By matching	By MS/MS	By MS/MS	By MS/MS	By MS/MS	By MS/MS
WPELIGVPT	VIELLKEFQCNGKLSWPELIGVPTKLAKEI	CNGKLSWPELIGVPTKLAKEIIEKENSLIT	S	W	P	P	T	K	0	0	0	0	0	0	1	1	0	1	1	0	0	0	2	0	1	1	0	1	0	0	9	-1		1010.54	Q3S484;A0A097H187;M1AVT1;P01052;Q53X28;P08454;Q43648;Q07459;Q43651;Q4FE26	A0A097H187	47	55	no	no	1;2	0.11909	81.784	By MS/MS	By MS/MS	By MS/MS	By MS/MS	By MS/MS	By MS/MS
VNDEGLVVT	FVKTTKLCVDQTVWKVNDEGLVVTGGKVGN	DQTVWKVNDEGLVVTGGKVGNENDIFKIRK	K	V	N	V	T	G	0	0	1	1	0	0	1	1	0	0	1	0	0	0	0	0	1	0	0	3	0	0	9	-2		944.481	A0A097H164	A0A097H164	143	151	yes	yes	1;2	0.048038	106.38	By matching	By matching	By MS/MS	By MS/MS	By MS/MS	By MS/MS
PATLILGIE	YKGSPADKSKTGGWVPATLILGIEIVERLS	KTGGWVPATLILGIEIVERLSTMGIAVNLV	V	P	A	I	E	I	1	0	0	0	0	0	1	1	0	2	2	0	0	0	1	0	1	0	0	0	0	0	9	-1		925.548	M1CUQ8;M1CUQ7	M1CUQ8	26	34	yes	no	1;2	0.031184	119.57	By MS/MS	By MS/MS	By MS/MS	By MS/MS	By MS/MS	By MS/MS
NPNLSY	SPLPKPVLDTNGKELNPNLSYRIISTYWGA	VLDTNGKELNPNLSYRIISTYWGALGGDVY	L	N	P	S	Y	R	0	0	2	0	0	0	0	0	0	0	1	0	0	0	1	1	0	0	1	0	0	0	6	0		706.329	Q3S482;Q3S488;Q3S479	Q3S482	49	54	no	no	1;2	0.094274	130.01	By MS/MS	By MS/MS	By MS/MS	By MS/MS	By MS/MS	By MS/MS
WGALGGDVY	KELDPRLSYRIISTFWGALGGDVYLGKSPN	RIISTFWGALGGDVYLGKSPNSDAPCANGV	F	W	G	V	Y	L	1	0	0	1	0	0	0	3	0	0	1	0	0	0	0	0	0	1	1	1	0	0	9	-1		936.434	A0A097H146;Q41480;A0A097H111;A0A097H115;C5MRU1;A0A097H117;A0A097H125;A0A097H133;A0A097H143;M1AKE4;A0A097H126;P58514;A0A097H127;A0A097H128;A0A097H131;Q8S380;A0A097H184;Q4FE27;A0A097H147;P30941;A0A097H149;A0A097H138;A0A097H139;A0A097H150;A0A097H151;A0A097H169;A0A097H180;C5MRU0;C5MRU2;P58515;Q3S474;Q3S477;Q8LJQ0;Q3S482;Q3S488;Q3S479;Q41433;A0A097H142;A0A097H122;Q84Y13;Q8L5X3;Q8L5X5;Q8L5X6;Q8S338;A0A…	A0A097H131	57	65	no	no	1;2	0.018227	123.1	By MS/MS	By MS/MS	By MS/MS	By MS/MS	By MS/MS	By MS/MS
LVLR	______________________________	______________________________	-	L	V	L	R	-	0	1	0	0	0	0	0	0	0	0	2	0	0	0	0	0	0	0	0	1	0	0	4	1		499.348	M1BSR5;Q2XTC4;P37830;M1BT30;M1C0E4;A4UV40;A4UV52;M1BDL7;M1BZU8;M1C459;M1C460;M1A024;M1ABF4;M1AMZ1;M1BWF6;M1BWF7;M1BWF5;M1CSI4	REV__M1CSW4			no	no	1;2	0.0016599	117.09	By MS/MS	By MS/MS	By MS/MS	By MS/MS	By MS/MS	By MS/MS
TDGEGLIR	RKVCFQFLDASPYNMTDGEGLIRFLSKYQD	DASPYNMTDGEGLIRFLSKYQDWLLNFDAC	M	T	D	I	R	F	0	1	0	1	0	0	1	2	0	1	1	0	0	0	0	0	1	0	0	0	0	0	8	-1		859.44	M1B1T0;M1B1S9	M1B1T0	648	655	yes	no	1;2	2.792e-06	211.87	By MS/MS	By matching	By matching	By matching	By MS/MS	By MS/MS
DPRLSY	PSDATPVLDVTGKELDPRLSYRIISTFWGA	VLDVTGKELDPRLSYRIISTFWGALGGDVY	L	D	P	S	Y	R	0	1	0	1	0	0	0	0	0	0	1	0	0	0	1	1	0	0	1	0	0	0	6	0		749.371	A0A097H131;Q8S380;A0A097H184;Q4FE27;A0A097H141;P24743;A0A097H147;Q41484;Q2XPY0;Q2XPX8;Q3S477;Q8LJQ0;Q41433;A0A097H142;A0A097H122;Q84Y13;Q8S381	A0A097H131	45	50	no	no	2	0.14568	107.22	By MS/MS	By matching	By MS/MS	By MS/MS	By MS/MS	By MS/MS
LPEVYDQ	PIVLPTTCHDDDNLVLPEVYDQDGNPLRIG	CHDDDNLVLPEVYDQDGNPLRIGERYIINN	V	L	P	D	Q	D	0	0	0	1	0	1	1	0	0	0	1	0	0	0	1	0	0	0	1	1	0	0	7	-2		862.407	A0A097H161;A0A097H162;P20347;Q6PMR6;A0A097H155;O24383;Q8W146;A0A097H153;A0A097H194;A0A097H157;A0A097H164;Q8RX93;A0A097H166;Q8RX92;O24385;A0A097H1A0;M1AMY0;M1AMY4;Q00652;Q8H9D6;Q8S382;Q8W147	P20347	45	51	no	no	1;2	0.0014272	205.82	By MS/MS	By MS/MS	By MS/MS	By MS/MS	By MS/MS	By MS/MS
NPVLLS	FREKKQQQDALSKYANPVLLSADVRKKAEA	QQDALSKYANPVLLSADVRKKAEALDSVPA	A	N	P	L	S	A	0	0	1	0	0	0	0	0	0	0	2	0	0	0	1	1	0	0	0	1	0	0	6	0		641.375	M1D3P9;M1D3Q0;M1D3Q1	M1D3P9	761	766	no	no	1	0.19544	81.716	By MS/MS	By MS/MS	By MS/MS	By MS/MS	By matching	By MS/MS
ETGGTIGQADSSW	WKVGDYDASLGTMLLETGGTIGQADSSWFK	LLETGGTIGQADSSWFKIVKSSQFGYNLLY	L	E	T	S	W	F	1	0	0	1	0	1	1	3	0	1	0	0	0	0	0	2	2	1	0	0	0	0	13	-2		1307.56	A0A097H146;A0A097H125;A0A097H133;A0A097H143;M1AKE4;A0A097H126;P58514;A0A097H127;A0A097H128;A0A097H131;Q8S380;Q4FE27;A0A097H141;A0A097H147;P30941;A0A097H149;A0A097H138;A0A097H139;A0A097H151;A0A097H169;P58515;Q41484;Q2XPY0;Q2XPX8;Q3S474;Q41433;A0A097H142;A0A097H122;Q84Y13;Q8L5X3;Q8L5X5;Q8L5X6;Q8S338;Q8S381;A0A097H135	A0A097H131	146	158	no	no	1;2	1.1962e-06	195.83	By MS/MS	By MS/MS	By MS/MS	By MS/MS	By MS/MS	By MS/MS
AIPLEM	GIKLPQGPLFKALTAAIPLEMIRELLRTDG	GPLFKALTAAIPLEMIRELLRTDGEGILRF	A	A	I	E	M	I	1	0	0	0	0	0	1	0	0	1	1	0	1	0	1	0	0	0	0	0	0	0	6	-1		672.352	M1BVW6;O22508;O24376;O24379;O49150;P37831;Q41238;Q43189;Q9SAP1;Q9SAP0;Q43190;Q9SC16;O22507;O24378	Q9SC16	329	334	no	no	1;2	0.077511	139.13	By MS/MS	By MS/MS	By MS/MS	By MS/MS	By MS/MS	By MS/MS
NLVDGGVA	HHFVTHTSNGATYEFNLVDGGVATVGDPAL	NGATYEFNLVDGGVATVGDPALLSLSVATR	F	N	L	V	A	T	1	0	1	1	0	0	0	2	0	0	1	0	0	0	0	0	0	0	0	2	0	0	8	-1		743.381	M1B3W0;M1BFI9;Q2MY40;Q2MY41;P11768;Q2MY37;Q2MY52;Q2MY45;Q2MY36;P15476;Q2MY42;Q2MY51;Q2MY54;Q3YJT0;M1BFJ1	Q2MY45	212	219	no	no	1	0.052764	121.52	By MS/MS	By MS/MS	By MS/MS	By MS/MS	By MS/MS	By MS/MS
VALL	RLVQLLAVLFFIVVIVALLQFTAFKFGDLF	LLAVLFFIVVIVALLQFTAFKFGDLFVSLL	I	V	A	L	L	Q	1	0	0	0	0	0	0	0	0	0	2	0	0	0	0	0	0	0	0	1	0	0	4	0		414.284	M1BKD1;M1BQN6;M1BQN4;M1BWC6;M1C321;M1CLR7;M1A3M1;M1A8J5;Q84T18;M1BJN1;M1BJN0;M1A2N4;Q9M3H3;Q2XTE7;M1C6A1;M1C0W4;M1ATY8	M1BKD1	1661	1664	no	no	1	0.0024958	78.062	By MS/MS	By MS/MS	By MS/MS	By MS/MS	By MS/MS	By MS/MS
VPVLD	TFTSQNPIDLPSAKSVPVLDTTGKEVDPRW	NPIDLPSAKSVPVLDTTGKEVDPRWSYRMV	S	V	P	L	D	T	0	0	0	1	0	0	0	0	0	0	1	0	0	0	1	0	0	0	0	2	0	0	5	-1		541.311	A0A097H120	A0A097H120	38	42	no	no	1	0.042111	71.054	By MS/MS	By MS/MS	By MS/MS
LGEGTPVVF	QCPNAVLQHMSIPQFLGEGTPVVFVRKSES	MSIPQFLGEGTPVVFVRKSESDYGDVVRVM	F	L	G	V	F	V	0	0	0	0	0	0	1	2	0	0	1	0	0	1	1	0	1	0	0	2	0	0	9	-1		917.486	P20347;O24387;A0A097H164;Q00652;Q8H9D6;Q8S382	P20347	98	106	no	no	1;2	0.038938	110.9	By MS/MS	By MS/MS	By MS/MS	By MS/MS	By MS/MS	By MS/MS
LLEF	DECKTNLNLERLESHLLEFLERNTILSYNY	TNLNLERLESHLLEFLERNTILSYNYELND	H	L	L	E	F	L	0	0	0	0	0	0	1	0	0	0	2	0	0	1	0	0	0	0	0	0	0	0	4	-1		520.29	M0ZWQ1;M1AL00;M0ZYC1;M1A3M1;M1A864;M1AGA2;M1BDM1;M1D411;M1CPM1;A0A097PNT8;M1D2Z2;M1C2L8	M1BDM1	93	96	no	no	1	0.0021704	117.09	By MS/MS	By MS/MS	By MS/MS	By MS/MS	By MS/MS	By MS/MS
FDKTYTAEE	KQMLLLSLGTGTNSEFDKTYTAEEAAKWGP	TGTNSEFDKTYTAEEAAKWGPLRWLLAIQQ	E	F	D	E	E	A	1	0	0	1	0	0	2	0	0	0	0	1	0	1	0	0	2	0	1	0	0	0	9	-2		1102.48	M1B3W0;P07745;P15477;P15478;Q2MYJ8;Q2MYV4;Q2MY40;Q2MYG0;Q2MY43;Q2MY55;Q2VBJ4;Q2VBJ1;Q2MYK9;Q2MY87;Q2MYA9;Q2MY84;Q2MYG3;Q2MYL9;Q2MY45;Q2MY36;P15476;Q2MY42;Q2VBI8;Q2MYP6;Q2MYI3;Q2MY54;Q2MY56;Q3YJT2;Q3YJT3;Q42502;Q2MYL0;Q2MYJ1;Q2MYV7	Q3YJT3	254	262	no	no	1;2	0.010409	154.49	By MS/MS	By MS/MS	By MS/MS	By MS/MS	By matching	By MS/MS
TTPNENNRPF	VIGGTSTGGLLTAMITTPNENNRPFAAAKD	LTAMITTPNENNRPFAAAKDIVPFYFEHGP	I	T	T	P	F	A	0	1	3	0	0	0	1	0	0	0	0	0	0	1	2	0	2	0	0	0	0	0	10	0		1188.55	P07745;P15477;Q2MY38;Q2MY40;Q2MY41;P11768;Q2MY37;Q2MY52;Q2MY43;Q2MY55;Q2MY44;Q2MY45;Q2MY36;P15476;Q2MY42;Q2MY50;Q2MY60;Q2MY58;Q3YJT4;Q2MY59;Q2MY51;Q2MY54;Q2MY56;Q3YJS9;Q3YJT0;Q3YJT2;Q3YJT3;Q3YJT5;Q2MY48;M1AGX5;Q41487;Q42502;M1BFJ1	Q3YJT3	75	84	no	no	1;2	0.0021762	163.9	By MS/MS	By MS/MS	By MS/MS	By MS/MS	By MS/MS	By MS/MS
LEGQLQE	GGGIKGIIPATILEFLEGQLQEVDNNKDAR	IPATILEFLEGQLQEVDNNKDARLADYFDV	F	L	E	Q	E	V	0	0	0	0	0	2	2	1	0	0	2	0	0	0	0	0	0	0	0	0	0	0	7	-2		815.403	P07745;P15477;P15478;Q2MY41;P11768;Q2MY37;Q2MY52;Q2MY44;Q2MY45;Q2MY36;P15476;Q2MY42;Q2MY51;Q3YJS9;Q3YJT0;Q3YJT2;Q3YJT3;Q42502	Q3YJT3	39	45	no	no	1;2	0.011849	188.58	By MS/MS	By MS/MS	By MS/MS	By MS/MS	By MS/MS	By MS/MS
NPLLGAG	QDGNPLRIGERYIINNPLLGAGAVYLYNIG	IGERYIINNPLLGAGAVYLYNIGNLQCPNA	N	N	P	A	G	A	1	0	1	0	0	0	0	2	0	0	2	0	0	0	1	0	0	0	0	0	0	0	7	0		640.354	A0A097H158;A0A097H161;A0A097H162;M1KPH5;P20347;Q6PMR6;A0A097H155;O24383;Q8W146;A0A097H153;A0A097H194	P20347	66	72	no	no	1;2	0.043627	143.88	By MS/MS	By MS/MS	By MS/MS	By MS/MS	By MS/MS	By MS/MS
MIGQIT	______________________________	______________________________	-	M	I	I	T	S	0	0	0	0	0	1	0	1	0	2	0	0	1	0	0	0	1	0	0	0	0	0	6	0		661.347	O22508;Q52NY4;O24379;P37831;Q43189;Q9SC16;O22507	Q9SC16	1	6	no	no	1;2	0.068538	144.01	By MS/MS	By MS/MS	By MS/MS	By MS/MS	By MS/MS	By MS/MS
LPSDATP	IVVFSSTFTSQNPINLPSDATPVLDVTGKE	FTSQNPINLPSDATPVLDVTGKELDPRLSY	N	L	P	T	P	V	1	0	0	1	0	0	0	0	0	0	1	0	0	0	2	1	1	0	0	0	0	0	7	-1		699.344	A0A097H146;A0A097H125;A0A097H133;A0A097H143;M1AKE4;A0A097H126;P58514;A0A097H127;A0A097H128;A0A097H131;Q8S380;A0A097H184;Q4FE27;A0A097H141;P24743;A0A097H147;P30941;A0A097H149;A0A097H138;A0A097H139;A0A097H151;A0A097H169;A0A097H180;P58515;Q41484;Q2XPY0;Q2XPX8;Q3S474;Q3S477;Q8LJQ0;Q41433;A0A097H142;A0A097H122;Q84Y13;Q8L5X3;Q8L5X5;Q8L5X6;Q8S338;Q8S381;A0A097H135	A0A097H131	29	35	no	no	1;2	0.061387	135.25	By MS/MS	By MS/MS	By MS/MS	By MS/MS	By MS/MS	By MS/MS
PLVP	______________________________	______________________________	-	P	L	V	P	-	0	0	0	0	0	0	0	0	0	0	1	0	0	0	2	0	0	0	0	1	0	0	4	0		424.269	M1A6L5;M1ABX1;M1ABX0;M1BYW4;M1D411;M1CHN3;O81394;M1BU98;Q2PYY4;Q2V9A8;M1C005;Q2VCK2	REV__M1B3E8			no	no	1	0.0026779	83.876	By MS/MS	By MS/MS	By MS/MS	By MS/MS	By MS/MS
NPLLGGG	QDGNPLRIGERYIIKNPLLGGGAVYLDNIG	IGERYIIKNPLLGGGAVYLDNIGNLQCPNA	K	N	P	G	G	A	0	0	1	0	0	0	0	3	0	0	2	0	0	0	1	0	0	0	0	0	0	0	7	0		626.339	A0A097H157;Q8RX93;A0A097H166;Q8RX92;O24385;Q8W147	Q8W147	64	70	no	no	1;2	0.020155	155.4	By MS/MS	By MS/MS	By MS/MS	By MS/MS	By MS/MS	By MS/MS
TDLVTPGGSK	GGKVGNENDIFKIMKTDLVTPGGSKYVYKL	FKIMKTDLVTPGGSKYVYKLLHCPSHLGCK	K	T	D	S	K	Y	0	0	0	1	0	0	0	2	0	0	1	1	0	0	1	1	2	0	0	1	0	0	10	0		973.508	A0A097H158;P20347;O24387;O24388;A0A097H164;M1AMY9	P20347	168	177	no	no	1;2	2.537e-06	216.12	By MS/MS	By MS/MS	By matching	By MS/MS	By MS/MS	By MS/MS
LEGQLQEVDNNKDAR	GGGIKGIIPATILEFLEGQLQEVDNNKDAR	LEGQLQEVDNNKDARLADYFDVIGGTSTGG	F	L	E	A	R	L	1	1	2	2	0	2	2	1	0	0	2	1	0	0	0	0	0	0	0	1	0	0	15	-2		1727.84	P07745;P15477;Q2MY41;P11768;Q2MY37;Q2MY52;Q2MY44;Q2MY45;Q2MY36;P15476;Q2MY42;Q2MY51;Q3YJT2;Q3YJT3;Q42502	Q3YJT3	39	53	no	no	2;3	8.6034e-175	427.9	By MS/MS	By MS/MS	By MS/MS	By MS/MS	By MS/MS	By MS/MS
LETGGTIGQADSSY	IWKVGNINAPLRTMLLETGGTIGQADSSYF	LLETGGTIGQADSSYFKIVKSSNFGYNLLY	L	L	E	S	Y	F	1	0	0	1	0	1	1	3	0	1	1	0	0	0	0	2	2	0	1	0	0	0	14	-2		1397.63	Q3S481;Q8S393;A0A097H112;Q43645;H9B8I8;A0A097H115;C5MRU1;A0A097H117;A0A097H150;C5MRU0;C5MRU2;P17979;H9B8I9;P58519;Q03197;Q38M77;Q3S482;Q3S488;Q3S479;Q43646;A0A097H156;Q8RXA3	Q3S482	145	158	no	no	1;2	2.5033e-16	238.92	By MS/MS	By MS/MS	By MS/MS	By MS/MS	By MS/MS	By MS/MS
PLFP	VPFYFEHGPSIFSPRPLFPIIPGPKYNSTY	FEHGPSIFSPRPLFPIIPGPKYNSTYLMQV	R	P	L	F	P	I	0	0	0	0	0	0	0	0	0	0	1	0	0	1	2	0	0	0	0	0	0	0	4	0		472.269	M1BFJ1;M1CV04;M1CV05;M1D6Q7;M1C0W4	M1BFJ1	91	94	no	no	1	0.0031319	83.876	By MS/MS	By MS/MS	By MS/MS	By MS/MS	By MS/MS	By MS/MS
FDVIGGTS	LQEVDNNKDARLADYFDVIGGTSTGGLLTA	DARLADYFDVIGGTSTGGLLTAMITTPNEN	Y	F	D	T	S	T	0	0	0	1	0	0	0	2	0	1	0	0	0	1	0	1	1	0	0	1	0	0	8	-1		794.381	M1BFI9;P07745;P15477;P15478;Q2MY38;Q2MY40;Q2MY41;P11768;Q2MY37;Q2MY52;Q2MY43;Q2MY55;Q2MY44;Q2MY45;Q2MY36;P15476;Q2MY42;Q2MY50;Q2MY60;Q2MY58;Q3YJT4;Q2MY59;Q2MY51;Q2MY54;Q2MY56;Q3YJT0;Q3YJT2;Q3YJT3;Q3YJT5;Q2MY48;M1AGX5;Q41487;Q42502;M1BFJ1	Q3YJT3	58	65	no	no	1	0.11964	90.777	By MS/MS	By MS/MS	By MS/MS	By MS/MS	By matching	By MS/MS
DVLP	SSSEPRVNSYREFADDVLPRIKANNYNTVQ	PRVNSYREFADDVLPRIKANNYNTVQLMAI	D	D	V	L	P	R	0	0	0	1	0	0	0	0	0	0	1	0	0	0	1	0	0	0	0	1	0	0	4	-1		442.243	M1AM70;M1AM69;O04864	M1AM70	291	294	no	no	1	0.0039326	59.298		By MS/MS
GPYGGDIY	EVDPRWSYRMVYTKRGPYGGDIYLDYSPGS	RMVYTKRGPYGGDIYLDYSPGSTAPCPDGV	R	G	P	I	Y	L	0	0	0	1	0	0	0	3	0	1	0	0	0	0	1	0	0	0	2	0	0	0	8	-1		840.365	A0A097H120	A0A097H120	62	69	no	no	1;2	0.080218	105.42	By MS/MS	By MS/MS	By MS/MS	By MS/MS	By MS/MS	By MS/MS
PLLP	GVPRMKNVYKFLPCPPLLPWEKYWRPLLKR	MKNVYKFLPCPPLLPWEKYWRPLLKRGSSP	P	P	L	L	P	W	0	0	0	0	0	0	0	0	0	0	2	0	0	0	2	0	0	0	0	0	0	0	4	0		438.284	A0A097H162;M1BHP7;M1BWC6;M1C321;M1CFT6;M1DG00;Q38M75;M1CV04;M1CZK1;M1A884	A0A097H162	183	186	no	no	1	0.0031319	83.876	By matching	By MS/MS	By MS/MS	By MS/MS	By MS/MS	By MS/MS
GGKVGNENDIF	DQTVWKVNDEQLVVTGGKVGNENDIFKIMK	LVVTGGKVGNENDIFKIMKTDLVTPGGSKY	T	G	G	I	F	K	0	0	2	1	0	0	1	3	0	1	0	1	0	1	0	0	0	0	0	1	0	0	11	-1		1148.55	P20347;O24387;O24388;A0A097H164;M1AMY4;M1AMY9	P20347	153	163	no	no	1;2	0.0019992	151.04	By MS/MS	By MS/MS	By MS/MS	By MS/MS	By MS/MS	By MS/MS
VEVP	GIVSVESATLLEEEEVEVPVVKETAKEPAK	VESATLLEEEEVEVPVVKETAKEPAKMETD	E	V	E	V	P	V	0	0	0	0	0	0	1	0	0	0	0	0	0	0	1	0	0	0	0	2	0	0	4	-1		442.243	Q38M75;M1D3Q1;M1A2M6	M1D3Q1	505	508	no	no	1	0.0036442	65.829						By MS/MS
LPEVYDQDGNPLRIGER	PIVLPTTCHDDDNLVLPEVYDQDGNPLRIG	EVYDQDGNPLRIGERYIINNPLLGAGAVYL	V	L	P	E	R	Y	0	2	1	2	0	1	2	2	0	1	2	0	0	0	2	0	0	0	1	1	0	0	17	-2		1969.99	A0A097H161;A0A097H162;P20347;Q6PMR6;A0A097H155;O24383;Q8W146;A0A097H153;A0A097H157;Q8W147	P20347	45	61	no	no	2;3	2.243e-159	424.13	By MS/MS	By matching	By MS/MS	By matching	By MS/MS	By MS/MS
TVGDPAL	NGDRYEFNLVDGAVATVGDPALLSLSVATR	NLVDGAVATVGDPALLSLSVATRLAQEDPA	A	T	V	A	L	L	1	0	0	1	0	0	0	1	0	0	1	0	0	0	1	0	1	0	0	1	0	0	7	-1		671.349	M1B3W0;P07745;P15477;Q2MY40;Q2MY41;P11768;Q2MY37;Q2MY52;Q2MY45;Q2MY36;P15476;Q2MY42;Q2MY51;Q2MY54;Q3YJT0;Q3YJT2;Q3YJT3;Q42502	Q3YJT3	208	214	no	no	1	0.046198	142.63	By MS/MS	By MS/MS	By MS/MS	By MS/MS	By MS/MS	By MS/MS
KSESDYGDVVR	IPQFLGEGTPVVFVRKSESDYGDVVRVMTV	VFVRKSESDYGDVVRVMTVVYIKFFVKTTK	R	K	S	V	R	V	0	1	0	2	0	0	1	1	0	0	0	1	0	0	0	2	0	0	1	2	0	0	11	-1		1253.59	A0A097H158;M1KPH5;P20347;O24387;O24388;Q6PMR6;A0A097H155;O24383;A0A097H164;Q8RX93;A0A097H166;Q8RX92;O24385;O24386;A0A097H1A0;M1AMY0;M1AMY4;Q00652;Q8H9D6;Q8S382;Q8W147;M1AMY9	P20347	109	119	no	no	1;2;3	2.2669e-56	334.13	By MS/MS	By MS/MS	By MS/MS	By MS/MS	By MS/MS	By MS/MS
WPELIGVPTK	VIELLKEFQCNGKLSWPELIGVPTKLAKEI	NGKLSWPELIGVPTKLAKEIIEKENSLITN	S	W	P	T	K	L	0	0	0	0	0	0	1	1	0	1	1	1	0	0	2	0	1	1	0	1	0	0	10	0		1138.64	Q3S484;A0A097H187;M1AVT1;P01052;Q53X28;P08454;Q43648;Q07459;Q43651;Q4FE26	A0A097H187	47	56	no	no	1;2;3	0.0035771	156.83	By MS/MS	By MS/MS	By MS/MS	By MS/MS	By MS/MS	By MS/MS
SGPVNAPYTL	KQIIQRNGDNILTNRSGPVNAPYTLLFPTS	ILTNRSGPVNAPYTLLFPTSEGGLTGKGIP	R	S	G	T	L	L	1	0	1	0	0	0	0	1	0	0	1	0	0	0	2	1	1	0	1	1	0	0	10	0		1017.51	O22508;O24379;O49150;P37831;Q41238;Q43189;Q9SAP1;Q43190;Q9SC16;O22507	Q9SC16	832	841	no	no	1;2	0.00056548	187.3	By MS/MS	By MS/MS	By MS/MS	By MS/MS	By MS/MS	By MS/MS
PFL	LSNFGYNLLYCPITPPFLCPFCRDDNFCAK	FGYNLLYCPITPPFLCPFCRDDNFCAKVGV	P	P	F	F	L	C	0	0	0	0	0	0	0	0	0	0	1	0	0	1	1	0	0	0	0	0	0	0	3	0		375.216	K7VSU1;M0ZIM5;M1AAT4;M1ABE0;M1AFI4;M1AFI5;M1AQS2;M1AQS1;M1B1T0;M1B1S9;M1B8K4;M1B8K2;M1B8W9;M1B8X0;M1BC68;M1BKD1;M1BQC3;M1BQI2;M1BSR5;M1BWC6;M1C321;O24381;M1CSJ6;Q38M75;Q43191;M1AGX6;M1CP73;Q2PYW5;M1CVH4;P55312;Q6RFS8;M1D3P9;M1D3Q0;M1D3Q1;P49284;A4UV40;A4UV52;M1A864;M1ACL3;M1B4H0;M1BDM1;M1BJZ3;M1BKT0;M1BZU8;M1C0V7;M1C459;M1C460;M1CC77;M1CP47;M1D411;M1D5G6;Q5I6L8;B6DX78;B6DX79;M1BGW4;M1CHN3;M1D3B2;…	P17979	179	181	no	no	1	2.0832e-06	52.041		By MS/MS			By MS/MS
LGWL	______________________________	______________________________	-	L	G	W	L	-	0	0	0	0	0	0	0	1	0	0	2	0	0	0	0	0	0	1	0	0	0	0	4	0		487.279	M0ZSC1;M1A2N4;M0ZKQ5	REV__CON__ENSEMBL:ENSBTAP00000007350			no	no	1	0.0045161	53.534		By MS/MS	By MS/MS	By MS/MS		By MS/MS
FQDL	EAASSYMTDYYLSTVFQDLHSQNNYLRVQE	SYMTDYYLSTVFQDLHSQNNYLRVQENALT	V	F	Q	D	L	H	0	0	0	1	0	1	0	0	0	0	1	0	0	1	0	0	0	0	0	0	0	0	4	-1		521.249	M1ABE0;Q2MY38;Q2MY44;Q2MY91;Q2MY50;Q2MY60;Q2MY58;Q3YJT4;Q2MY59;Q2VBI9;Q2MYW4;Q2MYT1;Q2MYM3;Q2MYV6;Q2MY96;Q2MYF4;Q2MY72;Q2MYV1;Q2MYH4;Q2MYK2;Q2MYW0;Q2MYS5;Q2MYF3;Q2VBJ0;Q2MYE1;Q2MYS2;Q2MYG9;Q2MYE8;Q2VBI7;Q2MYU1;Q2MYU3;Q2MYK7;Q2MY67;Q3YJT5;Q2MY48;M1AGX5;Q41487;I0DFJ7;Q9AWA5;M1A5P9;M1A5Q0;M1A5Q1;P37842;Q2MYJ1;M1ABF4;Q9S8P8	Q2MY44	307	310	no	no	1	0.001663	116.54	By MS/MS	By MS/MS	By MS/MS	By MS/MS
SPELDAKMY	KTNKPVIFTKSNLAKSPELDAKMYDICYST	KSNLAKSPELDAKMYDICYSTAAAPIYFPP	K	S	P	M	Y	D	1	0	0	1	0	0	1	0	0	0	1	1	1	0	1	1	0	0	1	0	0	0	9	-1		1052.48	M1AGX6;M1BFI9;P15477;P15478;Q2MY40;Q2MY41;P11768;Q2MY37;Q2MY52;Q2MY43;Q2MY55;Q2MY45;Q2MY36;P15476;Q2MY42;Q2MY50;Q2MY60;Q2MY58;Q3YJT4;Q2MY59;Q2MY51;Q2MY54;Q2MY56;Q3YJT2;Q3YJT3;Q41487;Q42502	Q3YJT3	161	169	no	no	1;2	1.8573e-06	228.39	By MS/MS	By MS/MS	By MS/MS	By MS/MS	By MS/MS	By MS/MS
YFPPH	AKMYDICYSTAAAPIYFPPHYFVTHTSNGD	ICYSTAAAPIYFPPHYFVTHTSNGDRYEFN	I	Y	F	P	H	Y	0	0	0	0	0	0	0	0	1	0	0	0	0	1	2	0	0	0	1	0	0	0	5	0.1		659.307	M1AGX6;M1B3W0;M1BFI9;P07745;P15477;Q2MY38;Q2MY40;Q2MY41;P11768;Q2MY37;Q2MY52;Q2MY43;Q2MY55;Q2MY44;Q2MY45;Q2MY36;P15476;Q2MY42;Q2MY50;Q2MY60;Q2MY58;Q3YJT4;Q2MY59;Q2MY51;Q2MY54;Q2MY56;Q3YJS9;Q3YJT0;Q3YJT2;Q3YJT3;Q3YJT5;Q2MY48;M1AGX5;Q41487;Q42502	Q3YJT3	181	185	no	no	1;2	0.030666	111.84	By MS/MS	By MS/MS	By MS/MS	By MS/MS	By MS/MS	By MS/MS
WGALGGDVYLGK	KELDPRLSYRIISTFWGALGGDVYLGKSPN	STFWGALGGDVYLGKSPNSDAPCANGVFRY	F	W	G	G	K	S	1	0	0	1	0	0	0	4	0	0	2	1	0	0	0	0	0	1	1	1	0	0	12	0		1234.63	A0A097H146;Q41480;A0A097H111;A0A097H115;C5MRU1;A0A097H117;A0A097H125;A0A097H133;A0A097H143;M1AKE4;A0A097H126;P58514;A0A097H127;A0A097H128;A0A097H131;Q8S380;A0A097H184;Q4FE27;A0A097H147;P30941;A0A097H149;A0A097H138;A0A097H139;A0A097H150;A0A097H151;A0A097H169;A0A097H180;C5MRU0;C5MRU2;P58515;Q3S474;Q3S477;Q8LJQ0;Q3S482;Q3S488;Q3S479;Q41433;A0A097H142;A0A097H122;Q84Y13;Q8L5X3;Q8L5X5;Q8L5X6;Q8S338;A0A…	A0A097H131	57	68	no	no	1;2	3.7201e-06	194.06	By MS/MS	By matching	By MS/MS		By MS/MS	By MS/MS
DYFDVIGGT	GQLQEVDNNKDARLADYFDVIGGTSTGGLL	KDARLADYFDVIGGTSTGGLLTAMITTPNE	A	D	Y	G	T	S	0	0	0	2	0	0	0	2	0	1	0	0	0	1	0	0	1	0	1	1	0	0	9	-2		985.439	M1BFI9;P07745;P15477;P15478;Q2MY38;Q2MY40;Q2MY41;P11768;Q2MY37;Q2MY52;Q2MY43;Q2MY55;Q2MY44;Q2MY45;Q2MY36;P15476;Q2MY42;Q2MY50;Q2MY60;Q2MY58;Q3YJT4;Q2MY59;Q2MY51;Q2MY54;Q2MY56;Q3YJS9;Q3YJT0;Q3YJT2;Q3YJT3;Q3YJT5;Q2MY48;M1AGX5;Q41487;Q42502;M1BFJ1	Q3YJT3	56	64	no	no	1;2	0.029525	121.52	By MS/MS	By MS/MS	By MS/MS	By MS/MS	By MS/MS	By MS/MS
LALL				L	A	L	L		1	0	0	0	0	0	0	0	0	0	3	0	0	0	0	0	0	0	0	0	0	0	4	0		428.3	M0ZIM5;M0ZIM6;M1BCE9;M1BCE7;M1BCE8;M1BCE5;M1BQC3;M1BVQ0;M1CAJ2;M1AJL4;M1BBZ3;M1BBZ4;M1CGV5;M1C0E4;A4UV52;M1B588;M1CL67;M1AVA1;M1AVA0;M1B0Z5;M1A6P4	REV__M1CGW1			no	no	1	0.0027232	78.062	By MS/MS	By MS/MS	By MS/MS	By MS/MS	By MS/MS	By MS/MS
ALVKDNPLD	CLKVGVVHQNGKRRLALVKDNPLDVSFKQV	NGKRRLALVKDNPLDVSFKQVQ________	L	A	L	L	D	V	1	0	1	2	0	0	0	0	0	0	2	1	0	0	1	0	0	0	0	1	0	0	9	-1		983.529	A0A097H146;A0A097H125;A0A097H133;P58514;A0A097H127;A0A097H131;Q8S380;A0A097H184;Q4FE27;A0A097H141;A0A097H147;P30941;A0A097H149;A0A097H138;A0A097H139;A0A097H151;A0A097H169;Q41484;Q2XPY0;Q2XPX8;Q3S474;Q3S477;Q41433;A0A097H142;A0A097H122;Q84Y13;Q8L5X3;Q8S338;A0A097H135	A0A097H131	206	214	no	no	1;2	0.00067237	196.95	By MS/MS	By MS/MS	By MS/MS	By MS/MS	By MS/MS	By MS/MS
LDYKQM	TRLAQEDPAFSSIKSLDYKQMLLLSLGTGT	DPAFSSIKSLDYKQMLLLSLGTGTNSEFDK	S	L	D	Q	M	L	0	0	0	1	0	1	0	0	0	0	1	1	1	0	0	0	0	0	1	0	0	0	6	0		796.379	M1B3W0;P07745;P15477;Q2MY40;Q2MY41;P11768;Q2MY37;Q2MY52;Q2MY45;Q2MY36;P15476;Q2MY42;Q2MY51;Q2MY54;Q3YJT0;Q3YJT2;Q3YJT3	Q3YJT3	236	241	no	no	1;2	0.057181	150.07	By MS/MS	By MS/MS	By MS/MS	By MS/MS	By MS/MS	By MS/MS
VLLPE	TVIDSTPFCIFTVDSVLLPEELYGKSPSPA	TPFCIFTVDSVLLPEELYGKSPSPAPGPAP	S	V	L	P	E	E	0	0	0	0	0	0	1	0	0	0	2	0	0	0	1	0	0	0	0	1	0	0	5	-1		569.342	M1AYQ6	M1AYQ6	317	321	no	no	1;2	0.036459	77.448	By MS/MS	By MS/MS	By MS/MS	By MS/MS	By MS/MS	By MS/MS
IPGIILE	MVTVLSVDGGGIKGIIPGIILEFLEGQLQK	DGGGIKGIIPGIILEFLEGQLQKMDNNADA	I	I	P	L	E	F	0	0	0	0	0	0	1	1	0	3	1	0	0	0	1	0	0	0	0	0	0	0	7	-1		753.464	Q2MY38;Q3YJT5;Q2MY48;M1AGX5	Q2MY38	43	49	no	no	1;2	0.11382	109.94	By MS/MS	By MS/MS	By MS/MS	By MS/MS	By MS/MS	By MS/MS
LEIWSA	GVRLLIEDYPYAVDGLEIWSAIKSWVTDYC	EDYPYAVDGLEIWSAIKSWVTDYCSFYYGS	G	L	E	S	A	I	1	0	0	0	0	0	1	0	0	1	1	0	0	0	0	1	0	1	0	0	0	0	6	-1		717.37	M1AQS2;M1AQS1;Q43191;M1CAQ0;M1BVW6;M1CAP8;O22508;O24379;O49150;P37831;Q41238;Q43189;Q9SAP1;Q43190;Q9SC16;O22507	Q9SC16	638	643	no	no	1	0.19363	82.939					By MS/MS
NPLLGGGAVY	QDGNPLRIGERYIIKNPLLGGGAVYLDNIG	RYIIKNPLLGGGAVYLDNIGNLQCPNAVLQ	K	N	P	V	Y	L	1	0	1	0	0	0	0	3	0	0	2	0	0	0	1	0	0	0	1	1	0	0	10	0		959.508	A0A097H157;Q8RX93;A0A097H166;Q8RX92;O24385;Q8W147	Q8W147	64	73	no	no	1;2	0.0027343	160.91	By MS/MS	By MS/MS	By MS/MS	By MS/MS	By MS/MS	By MS/MS
AIELSLPHPDGDQ	RTLLFLQDNGSLKPLAIELSLPHPDGDQFG	PLAIELSLPHPDGDQFGVTSKVYTPSDQGV	L	A	I	D	Q	F	1	0	0	2	0	1	1	1	1	1	2	0	0	0	2	1	0	0	0	0	0	0	13	-2.9		1390.67	M1BVW6;O22508;O24379;Q41462;O49150;Q41238;Q43189;Q9SAP1;Q43190;Q9SC16;O22507	Q9SC16	470	482	no	no	1;2;3	5.0516e-35	285.83	By MS/MS	By matching	By MS/MS	By MS/MS	By MS/MS	By MS/MS
TDLVTPGGSKF	GGKVGNENDIFKIRKTDLVTPGGSKFVYKL	KIRKTDLVTPGGSKFVYKLLHCPSHLGCKN	K	T	D	K	F	V	0	0	0	1	0	0	0	2	0	0	1	1	0	1	1	1	2	0	0	1	0	0	11	0		1120.58	A0A097H164	A0A097H164	167	177	yes	yes	1;2	2.1975e-05	211.78	By MS/MS	By MS/MS	By MS/MS	By MS/MS	By MS/MS	By MS/MS
LDVF	ALVRALDAGIVAQAALDVFTVEPPPKDSKL	ALDAGIVAQAALDVFTVEPPPKDSKLIQHE	A	L	D	V	F	T	0	0	0	1	0	0	0	0	0	0	1	0	0	1	0	0	0	0	0	1	0	0	4	-1		492.258	M1BJG9	M1BJG9	311	314	no	no	1	0.0036442	65.829	By MS/MS		By MS/MS	By MS/MS
DEGLVVT	KTTKLCVDQTVWKVNDEGLVVTGGKVGNEN	DQTVWKVNDEGLVVTGGKVGNENDIFKIRK	N	D	E	V	T	G	0	0	0	1	0	0	1	1	0	0	1	0	0	0	0	0	1	0	0	2	0	0	7	-2		731.37	A0A097H164;M1AMY0	A0A097H164	145	151	no	no	1	0.13578	101.47	By MS/MS	By MS/MS	By MS/MS	By MS/MS	By MS/MS	By MS/MS
PINLPSDATPVLD	LFPIVVFSSTFTSQNPINLPSDATPVLDVT	QNPINLPSDATPVLDVTGKELDPRLSYRII	N	P	I	L	D	V	1	0	1	2	0	0	0	0	0	1	2	0	0	0	3	1	1	0	0	1	0	0	13	-2		1350.7	A0A097H146;A0A097H125;A0A097H133;A0A097H143;M1AKE4;P58514;A0A097H127;A0A097H128;A0A097H131;Q8S380;A0A097H184;Q4FE27;A0A097H141;A0A097H147;P30941;A0A097H149;A0A097H138;A0A097H139;A0A097H151;A0A097H169;A0A097H180;Q41484;Q2XPY0;Q2XPX8;Q3S474;Q3S477;Q41433;A0A097H142;A0A097H122;Q84Y13;Q8L5X3;Q8L5X5;Q8L5X6;Q8S338;Q8S381;A0A097H135	A0A097H131	26	38	no	no	1;2	4.943e-26	272.82	By MS/MS	By MS/MS	By MS/MS	By MS/MS	By MS/MS	By MS/MS
LDVL	IQNGKRRLALVNENPLDVLFQEV_______	KRRLALVNENPLDVLFQEV___________	P	L	D	V	L	F	0	0	0	1	0	0	0	0	0	0	2	0	0	0	0	0	0	0	0	1	0	0	4	-1		458.274	M1BFJ3;M1BGC8;M1CH90;M1CH91;M1ADF7;M1BBZ3;M1BBZ4;M1BJN1;M1C0V7;M1CP47;M1D3B2;Q3S481;Q8S393;Q41480;A0A097H111;A0A097H112;Q43645;H9B8I8;A0A097H115;C5MRU1;A0A097H150;C5MRU0;C5MRU2;C5MRU4;M1AKE5;A0A097H118;P58518;P17979;H9B8I9;P58515;P58519;Q38M77;Q3S482;Q3S488;Q3S479;Q43646;A0A097H156;Q8RXA3;M1BAR6;M1BG87;M1CV79;M1CV78	Q3S482	213	216	no	no	1	0.0031996	75.898		By MS/MS	By MS/MS	By MS/MS	By MS/MS	By MS/MS
LPQF				L	P	Q	F		0	0	0	0	0	1	0	0	0	0	1	0	0	1	1	0	0	0	0	0	0	0	4	0		503.274	M1AM98;A0A290WHP0	REV__M1BPV2			no	no	1;2	0.003105	88.444	By MS/MS	By MS/MS	By MS/MS	By MS/MS	By MS/MS	By MS/MS
SWPELIGVPTK	EVIELLKEFQCNGKLSWPELIGVPTKLAKE	NGKLSWPELIGVPTKLAKEIIEKENSLITN	L	S	W	T	K	L	0	0	0	0	0	0	1	1	0	1	1	1	0	0	2	1	1	1	0	1	0	0	11	0		1225.67	Q3S484;A0A097H187	A0A097H187	46	56	no	no	1;2;3	0.00031977	179.42	By MS/MS	By MS/MS	By MS/MS	By MS/MS	By MS/MS	By MS/MS
GKELDPRL	PINLPSDATPVLDVTGKELDPRLSYRIIST	TPVLDVTGKELDPRLSYRIISTFWGALGGD	T	G	K	R	L	S	0	1	0	1	0	0	1	1	0	0	2	1	0	0	1	0	0	0	0	0	0	0	8	0		926.519	A0A097H131;Q8S380;A0A097H184;Q4FE27;A0A097H141;P24743;A0A097H147;Q41484;Q2XPY0;Q2XPX8;Q3S477;Q8LJQ0;Q41433;A0A097H142;A0A097H122;Q84Y13;Q8S381	A0A097H131	41	48	no	no	1;2;3	0.058954	116.73		By MS/MS	By MS/MS	By MS/MS	By matching	By MS/MS
FDVIGGTSTGGLLTA	LQEVDNNKDARLADYFDVIGGTSTGGLLTA	FDVIGGTSTGGLLTAMITTPNENNRPFAAA	Y	F	D	T	A	M	1	0	0	1	0	0	0	4	0	1	2	0	0	1	0	1	3	0	0	1	0	0	15	-1		1407.72	P07745;P15477;P15478;Q2MY38;Q2MY40;Q2MY41;P11768;Q2MY37;Q2MY52;Q2MY44;Q2MY45;Q2MY36;P15476;Q2MY42;Q2MY50;Q2MY60;Q2MY58;Q3YJT4;Q2MY59;Q2MY51;Q2MY54;Q3YJT0;Q3YJT2;Q3YJT3;Q3YJT5;Q2MY48;M1AGX5;Q41487;Q42502	Q3YJT3	58	72	no	no	1;2	0.0014579	131.52	By MS/MS	By MS/MS	By MS/MS	By MS/MS	By MS/MS	By MS/MS
VDYLG	LDGLQPHPNLKTLAVVDYLGTRFPSWFSEE	PHPNLKTLAVVDYLGTRFPSWFSEELLPNL	V	V	D	L	G	T	0	0	0	1	0	0	0	1	0	0	1	0	0	0	0	0	0	0	1	1	0	0	5	-1		565.275	M1AFG2;M1AGA2;M1CPJ2;M1CPJ0	M1AGA2	747	751	no	no	1	0.046643	66.663		By MS/MS	By MS/MS	By MS/MS	By MS/MS	By MS/MS
DLVLR	______________________________	______________________________	-	D	L	L	R	-	0	1	0	1	0	0	0	0	0	0	2	0	0	0	0	0	0	0	0	1	0	0	5	0		614.375	M1AMZ1	REV__M1CSW4			no	no	1;2	0.030707	130.16	By MS/MS	By MS/MS	By MS/MS	By MS/MS	By MS/MS	By MS/MS
GTPVRFIGS	CANGVFRYNSDVGPSGTPVRFIGSSSHFGQ	SDVGPSGTPVRFIGSSSHFGQGIFEDELLN	S	G	T	G	S	S	0	1	0	0	0	0	0	2	0	1	0	0	0	1	1	1	1	0	0	1	0	0	9	1		932.508	A0A097H125;A0A097H133;A0A097H143;M1AKE4;A0A097H126;P58514;A0A097H127;A0A097H128;A0A097H131;Q8S380;A0A097H184;Q4FE27;A0A097H141;A0A097H147;P30941;A0A097H149;A0A097H138;A0A097H139;A0A097H151;A0A097H169;A0A097H180;P58515;Q41484;Q2XPY0;Q2XPX8;Q3S474;Q3S477;Q8LJQ0;Q41433;A0A097H142;A0A097H122;Q84Y13;Q8L5X3;Q8L5X5;Q8L5X6;Q8S338;Q8S381	A0A097H131	91	99	no	no	1;2	0.019516	137.06	By MS/MS	By MS/MS	By MS/MS	By MS/MS
YDGKYF	GPHIFNSSGSIFGPMYDGKYFLQVLQEKLG	SSGSIFGPMYDGKYFLQVLQEKLGETRVHQ	M	Y	D	Y	F	L	0	0	0	1	0	0	0	1	0	0	0	1	0	1	0	0	0	0	2	0	0	0	6	0		791.349	Q42502	Q42502	125	130	yes	yes	1;2	0.094274	130.01	By MS/MS	By MS/MS	By MS/MS	By MS/MS	By MS/MS	By MS/MS
ALTEVAISS	LQVLQEKLGETRVHQALTEVAISSFDIKTN	ETRVHQALTEVAISSFDIKTNKPVIFTKSN	Q	A	L	S	S	F	2	0	0	0	0	0	1	0	0	1	1	0	0	0	0	2	1	0	0	1	0	0	9	-1		889.476	M1B3W0;P07745;P15477;P15478;Q2MY38;Q2MY40;Q2MY41;P11768;Q2MY37;Q2MY52;Q2MY43;Q2MY55;Q2MY44;Q2MY45;Q2MY36;P15476;Q2MY42;Q2MY50;Q2MY60;Q2MY58;Q3YJT4;Q2MY59;Q2MY51;Q2MY54;Q2MY56;Q3YJS9;Q3YJT0;Q3YJT2;Q3YJT3;Q3YJT5;Q2MY48;M1AGX5;Q41487;Q42502	Q3YJT3	134	142	no	no	1;2	0.0046279	166.34	By MS/MS	By MS/MS	By MS/MS	By MS/MS	By MS/MS	By MS/MS
FDKTYTAE	KQMLLLSLGTGTNSEFDKTYTAEEAAKWGP	GTGTNSEFDKTYTAEEAAKWGPLRWLLAIQ	E	F	D	A	E	E	1	0	0	1	0	0	1	0	0	0	0	1	0	1	0	0	2	0	1	0	0	0	8	-1		973.439	M1B3W0;P07745;P15477;P15478;Q2MYJ8;Q2MYV4;Q2MY40;Q2MYG0;Q2MY43;Q2MY55;Q2VBJ4;Q2VBJ1;Q2MYK9;Q2MY87;Q2MYA9;Q2MY84;Q2MYG3;Q2MYL9;Q2MY45;Q2MY36;P15476;Q2MY42;Q2VBI8;Q2MYP6;Q2MYI3;Q2MY54;Q2MY56;Q3YJT2;Q3YJT3;Q42502;Q2MYL0;Q2MYJ1;Q2MYV7	Q3YJT3	254	261	no	no	1;2	0.039276	133.05	By MS/MS	By MS/MS	By MS/MS	By MS/MS	By matching	By matching
GGSAEYPYP	LGNPDQGKENVRTTLGGSAEYPYPRRGRTG	NVRTTLGGSAEYPYPRRGRTGRPPTRTDPK	L	G	G	Y	P	R	1	0	0	0	0	0	1	2	0	0	0	0	0	0	2	1	0	0	2	0	0	0	9	-1		939.397	M1AQS2;Q43191;M1BVW6;O22508;O24376;O24379;O49150;P37831;Q43189;Q9SAP1;Q9SC16;O22507;O24378	Q9SC16	222	230	no	no	1;2	0.0067694	160.77	By MS/MS	By MS/MS	By MS/MS	By MS/MS	By MS/MS	By MS/MS
VSKDSPETYEEA	MELLVQVGETLLKKPVSKDSPETYEEALKR	KKPVSKDSPETYEEALKRFAKLLSDRKKLR	P	V	S	E	A	L	1	0	0	1	0	0	3	0	0	0	0	1	0	0	1	2	1	0	1	1	0	0	12	-3		1353.59	P07745;P15477;Q2MY38;Q2MY40;Q2MYG0;Q2MY41;P11768;Q2MY37;Q2MY52;Q2VBI5;Q2MY45;Q2MY36;P15476;Q2MY42;Q2VBI8;Q2MYP6;Q2MYI3;Q2MY51;Q2MY54;Q3YJT0;Q3YJT2;Q3YJT3;Q42502;Q2MYL0	Q3YJT3	342	353	no	no	1;2	2.8297e-05	168	By matching	By MS/MS	By MS/MS	By MS/MS	By MS/MS	By MS/MS
ALTEVAISSF	LQVLQEKLGETRVHQALTEVAISSFDIKTN	TRVHQALTEVAISSFDIKTNKPVIFTKSNL	Q	A	L	S	F	D	2	0	0	0	0	0	1	0	0	1	1	0	0	1	0	2	1	0	0	1	0	0	10	-1		1036.54	M1B3W0;P07745;P15477;P15478;Q2MY38;Q2MY40;Q2MY41;P11768;Q2MY37;Q2MY52;Q2MY43;Q2MY44;Q2MY45;Q2MY36;P15476;Q2MY42;Q2MY50;Q2MY60;Q2MY58;Q3YJT4;Q2MY59;Q2MY51;Q2MY54;Q2MY56;Q3YJS9;Q3YJT0;Q3YJT2;Q3YJT3;Q3YJT5;Q2MY48;M1AGX5;Q41487;Q42502	Q3YJT3	134	143	no	no	1;2	0.0038486	155.51	By MS/MS	By MS/MS	By MS/MS	By MS/MS	By MS/MS	By MS/MS
LPEVYDQDGNP	PIVLPTTCHDDDNLVLPEVYDQDGNPLRIG	DNLVLPEVYDQDGNPLRIGERYIINNPLLG	V	L	P	N	P	L	0	0	1	2	0	1	1	1	0	0	1	0	0	0	2	0	0	0	1	1	0	0	11	-3		1245.55	A0A097H161;A0A097H162;P20347;Q6PMR6;A0A097H155;O24383;Q8W146;A0A097H153;A0A097H194;A0A097H157;Q8W147	P20347	45	55	no	no	1;2	8.4891e-07	217.5	By MS/MS	By MS/MS	By MS/MS	By MS/MS	By MS/MS	By MS/MS
YLL	FNSSGTIFGPMYDGKYLLQVLQEKLGETRV	SGTIFGPMYDGKYLLQVLQEKLGETRVHQA	K	Y	L	L	L	Q	0	0	0	0	0	0	0	0	0	0	2	0	0	0	0	0	0	0	1	0	0	0	3	0		407.242	A8CWX0;P80595;G3FHD6;M0ZJY9;M0ZPW3;M1ABE0;M1B093;M1B092;M1B1Y2;M1BC68;M1BCR0;M1BKD1;M1BQN6;M1BQN5;M1BWC6;M1CAJ2;Q6PWH9;M1CIL4;M1D0G0;M1DFJ2;M1DG00;Q41461;M1AS02;M1CH90;M1CH91;M1CH89;M1CLR7;P07745;P15477;Q2MY41;P11768;Q2MY37;Q2MY52;Q2MY45;Q2MY36;P15476;Q2MY42;Q2MY51;Q3YJT0;Q3YJT2;Q3YJT3;J7EN94;A0A023UDB8;A0A097H1A1;A0A088DD74;M1A201;J7EQ13;A0A1X9QDN7;J7ENS8;J7EQ14;M0ZZR6;M1B8F8;Q3S483;Q3S493;M1C0E…	Q3YJT3	117	119	no	no	1	9.3138e-07	55.918	By MS/MS	By MS/MS	By MS/MS	By MS/MS	By MS/MS	By MS/MS
WQL	SKVYTPSDQGVESSIWQLAKAYVAVNDTGV	YTPSDQGVESSIWQLAKAYVAVNDTGVHQL	I	W	Q	Q	L	A	0	0	0	0	0	1	0	0	0	0	1	0	0	0	0	0	0	1	0	0	0	0	3	0		445.233	M1AFI4;M1AL00;M1AQS2;M1AQS1;M1D0T5;Q43191;M1BTN7;M1CAQ0;M1CAQ1;M1AM98;A0A290WHP0;P29196;M1B8U0;M1B8T9;M1B8T8;M1B8U1;M1BVW6;M1CAP8;O22508;O24379;Q41462;O49150;P37831;Q41238;Q43189;Q9SAP1;Q43190;Q9SC16;O22507;Q9T0N1;M1D4M7;M0ZJ65;M1B222;Q41430;M1AL37;M1AKD9	Q9SC16	502	504	no	no	1	6.1958e-09	78.062	By MS/MS	By MS/MS		By MS/MS	By MS/MS	By MS/MS
SPELDAKMS	KTNKPVIFTKSNLAKSPELDAKMSDICYST	KSNLAKSPELDAKMSDICYSTAAAPTYFPP	K	S	P	M	S	D	1	0	0	1	0	0	1	0	0	0	1	1	1	0	1	2	0	0	0	0	0	0	9	-1		976.454	Q2MY38;Q2MY44;Q3YJT5;Q2MY48;M1AGX5	Q2MY44	173	181	no	no	1;2	0.0015765	181.55	By MS/MS	By MS/MS	By MS/MS	By MS/MS	By MS/MS	By MS/MS
KPVSKDNPETYEEA	ANMELLVQVGENLLKKPVSKDNPETYEEAL	KKPVSKDNPETYEEALKRFAKLLSDRKKFR	K	K	P	E	A	L	1	0	1	1	0	0	3	0	0	0	0	2	0	0	2	1	1	0	1	1	0	0	14	-2		1605.75	Q2MY43;Q2MY55;Q2VBJ4;Q2VBJ1;Q2MYK9;Q2MY87;Q2MYA9;Q2MY44;Q2MY91;Q2MY50;Q2MY60;Q2MY58;Q3YJT4;Q2MY59;Q2VBI9;Q2MYW4;Q2MYQ3;Q2MYT1;Q2MYM3;Q2MYV6;Q2MY96;Q2MYF4;Q2MY72;Q2MYV1;Q2MYH4;Q2MYK2;Q2MYW0;Q2MYS5;Q2VBJ0;Q2MYE1;Q2MYG9;Q2MYE8;Q2MYW8;Q2MYU3;Q2MYK7;Q2MY56;Q3YJT5;Q2MY48;M1AGX5;Q41487;Q2MYJ1;Q2MYV7	Q2MY44	352	365	no	no	1;2;3	2.4632e-62	328.22	By MS/MS	By MS/MS	By MS/MS	By MS/MS	By MS/MS	By MS/MS
ETGGTIGQADSSY	WKVGNINAPLRTMLLETGGTIGQADSSYFK	LLETGGTIGQADSSYFKIVKSSNFGYNLLY	L	E	T	S	Y	F	1	0	0	1	0	1	1	3	0	1	0	0	0	0	0	2	2	0	1	0	0	0	13	-2		1284.55	Q3S481;Q8S393;A0A097H112;Q43645;H9B8I8;A0A097H115;C5MRU1;A0A097H117;A0A097H150;C5MRU0;C5MRU2;P17979;H9B8I9;P58519;Q03197;Q38M77;Q3S482;Q3S488;Q3S479;Q43646;A0A097H156;Q8RXA3	Q3S482	146	158	no	no	1;2	1.5682e-09	228.13	By MS/MS	By MS/MS	By MS/MS	By MS/MS	By MS/MS	By MS/MS
NPLDVS	VVHQNGKRRLALVKDNPLDVSFKQVQ____	KRRLALVKDNPLDVSFKQVQ__________	D	N	P	V	S	F	0	0	1	1	0	0	0	0	0	0	1	0	0	0	1	1	0	0	0	1	0	0	6	-1		643.318	A0A097H131;Q8S380;A0A097H184;Q4FE27;A0A097H141;A0A097H147;P30941;A0A097H149;A0A097H138;A0A097H139;Q41484;Q2XPY0;Q2XPX8;Q3S474;Q3S477;Q8LJQ0;Q41433;A0A097H142;A0A097H122;Q84Y13;Q8L5X3;Q8S338	A0A097H131	211	216	no	no	1;2	0.11142	122.17	By MS/MS	By MS/MS	By MS/MS	By MS/MS	By MS/MS	By MS/MS
MITTPNENNRP	FDVIGGTSTGGLLTAMITTPNENNRPFAAA	LLTAMITTPNENNRPFAAAKDIVPFYFEHG	A	M	I	R	P	F	0	1	3	0	0	0	1	0	0	1	0	0	1	0	2	0	2	0	0	0	0	0	11	0		1285.61	P07745;P15477;Q2MY38;Q2MY40;Q2MY41;P11768;Q2MY37;Q2MY52;Q2MY43;Q2MY55;Q2MY44;Q2MY45;Q2MY36;P15476;Q2MY42;Q2MY50;Q2MY60;Q2MY58;Q3YJT4;Q2MY59;Q2MY51;Q2MY54;Q2MY56;Q3YJS9;Q3YJT0;Q3YJT2;Q3YJT3;Q3YJT5;Q2MY48;M1AGX5;Q41487;Q42502;M1BFJ1	Q3YJT3	73	83	no	no	1;2;3	8.051e-11	242.83	By MS/MS	By MS/MS	By MS/MS	By MS/MS	By MS/MS	By MS/MS
DVIGGTSTGGLLTA	QEVDNNKDARLADYFDVIGGTSTGGLLTAM	FDVIGGTSTGGLLTAMITTPNENNRPFAAA	F	D	V	T	A	M	1	0	0	1	0	0	0	4	0	1	2	0	0	0	0	1	3	0	0	1	0	0	14	-1		1260.66	P07745;P15477;P15478;Q2MY38;Q2MY40;Q2MY41;P11768;Q2MY37;Q2MY52;Q2MY44;Q2MY45;Q2MY36;P15476;Q2MY42;Q2MY50;Q2MY60;Q2MY58;Q3YJT4;Q2MY59;Q2MY51;Q2MY54;Q3YJT0;Q3YJT2;Q3YJT3;Q3YJT5;Q2MY48;M1AGX5;Q41487;Q42502	Q3YJT3	59	72	no	no	1;2	0.00034769	148.5	By MS/MS	By MS/MS	By MS/MS	By MS/MS	By MS/MS	By MS/MS
LETGGTIGQAD	IWKVGDYDASLGTMLLETGGTIGQADSSWF	GTMLLETGGTIGQADSSWFKIVKSSQFGYN	L	L	E	A	D	S	1	0	0	1	0	1	1	3	0	1	1	0	0	0	0	0	2	0	0	0	0	0	11	-2		1060.5	Q3S481;A0A097H146;Q8S393;A0A097H112;Q43645;H9B8I8;A0A097H115;C5MRU1;A0A097H117;A0A097H125;A0A097H133;A0A097H143;M1AKE4;A0A097H126;P58514;A0A097H127;A0A097H128;A0A097H131;Q8S380;Q4FE27;A0A097H141;A0A097H147;P30941;A0A097H149;A0A097H138;A0A097H139;A0A097H150;A0A097H151;A0A097H169;C5MRU0;C5MRU2;M1AKE5;P58518;P17979;H9B8I9;P58515;P58519;Q03197;Q41484;Q2XPY0;Q2XPX8;Q38M77;Q3S474;Q3S482;Q3S488;Q3S479;Q…	A0A097H131	145	155	no	no	1;2	0.0013321	158.08	By MS/MS	By MS/MS	By MS/MS	By MS/MS	By MS/MS	By MS/MS
LVDGDVA	YFATNTSNGDQYDFNLVDGDVAAVDPSLLS	NGDQYDFNLVDGDVAAVDPSLLSISVATRL	N	L	V	V	A	A	1	0	0	2	0	0	0	1	0	0	1	0	0	0	0	0	0	0	0	2	0	0	7	-2		687.344	Q3YJS9	Q3YJS9	202	208	yes	yes	1	0.11975	107.65	By matching	By MS/MS	By MS/MS	By MS/MS	By matching	By MS/MS
AQVDPKF	VGDPALLSLSVATKLAQVDPKFASIKSLNY	SLSVATKLAQVDPKFASIKSLNYKQMLLLS	L	A	Q	K	F	A	1	0	0	1	0	1	0	0	0	0	0	1	0	1	1	0	0	0	0	1	0	0	7	0		803.418	M1B3W0;P15478;Q3YJT0;Q42502	Q42502	236	242	no	no	1;2	1.3074e-05	172.03	By MS/MS	By MS/MS	By MS/MS	By MS/MS	By MS/MS	By MS/MS
TPVFSPE	DAASITSSIKYHAEFTPVFSPERFELPKAF	SIKYHAEFTPVFSPERFELPKAFFATAQSV	F	T	P	P	E	R	0	0	0	0	0	0	1	0	0	0	0	0	0	1	2	1	1	0	0	1	0	0	7	-1		775.375	P04045;Q9XH53	P04045	90	96	yes	no	1	0.031256	153.61	By MS/MS	By MS/MS	By MS/MS	By MS/MS		By MS/MS
FDVL	VLDFTDLAGSLTGKIFDVLGQKVSFQLISS	TDLAGSLTGKIFDVLGQKVSFQLISSVQGD	I	F	D	V	L	G	0	0	0	1	0	0	0	0	0	0	1	0	0	1	0	0	0	0	0	1	0	0	4	-1		492.258	M0ZPW3;O22508;O49150;P37831;Q43189;Q9SAP1;Q9SC16;O22507;O24378;Q60CY2;M1CV79	Q9SC16	45	48	no	no	1	0.003422	70.862	By MS/MS		By MS/MS
GALGGDVYL	ELDPRLSYRIISTFWGALGGDVYLGKSPNS	IISTFWGALGGDVYLGKSPNSDAPCANGVF	W	G	A	Y	L	G	1	0	0	1	0	0	0	3	0	0	2	0	0	0	0	0	0	0	1	1	0	0	9	-1		863.439	Q3S481;A0A097H146;Q8S393;Q41480;A0A097H111;A0A097H112;Q43645;H9B8I8;A0A097H115;C5MRU1;A0A097H117;A0A097H125;A0A097H133;A0A097H143;M1AKE4;A0A097H126;P58514;A0A097H127;A0A097H128;A0A097H131;Q8S380;A0A097H184;Q4FE27;A0A097H141;A0A097H147;P30941;A0A097H149;A0A097H138;A0A097H139;A0A097H150;A0A097H151;A0A097H169;A0A097H180;C5MRU0;C5MRU2;C5MRU4;M1AKE5;A0A097H118;P58518;P17979;H9B8I9;P58515;P58519;Q03197…	A0A097H131	58	66	no	no	1;2	0.062126	99.384	By MS/MS	By MS/MS	By MS/MS	By MS/MS	By MS/MS	By MS/MS
SPLWE	YTAEEAAKWGILQWMSPLWEMRSAASSYMN	AAKWGILQWMSPLWEMRSAASSYMNDYYLS	M	S	P	W	E	M	0	0	0	0	0	0	1	0	0	0	1	0	0	0	1	1	0	1	0	0	0	0	5	-1		630.301	Q3YJS9;Q2VBJ3;Q2MYC5;Q2MYF1;Q2MYB8;Q2MYJ4	Q3YJS9	273	277	no	no	1;2	0.035432	88.626	By MS/MS	By MS/MS	By MS/MS	By MS/MS	By MS/MS	By MS/MS
VDGAVATVGDPA	FVTHTSNGDRYEFNLVDGAVATVGDPALLS	FNLVDGAVATVGDPALLSLSVATRLAQEDP	L	V	D	P	A	L	3	0	0	2	0	0	0	2	0	0	0	0	0	0	1	0	1	0	0	3	0	0	12	-2		1070.52	P07745;P15477;Q3YJT2;Q3YJT3;Q42502	Q3YJT3	202	213	no	no	1;2	0.0072049	118.5		By MS/MS	By MS/MS	By MS/MS	By MS/MS	By MS/MS
SPLWEM	YTAEEAAKWGILQWMSPLWEMRSAASSYMN	AKWGILQWMSPLWEMRSAASSYMNDYYLST	M	S	P	E	M	R	0	0	0	0	0	0	1	0	0	0	1	0	1	0	1	1	0	1	0	0	0	0	6	-1		761.342	Q3YJS9;Q2VBJ3;Q2MYC5;Q2MYF1;Q2MYB8;Q2MYJ4	Q3YJS9	273	278	no	no	1;2	0.14658	106.84	By MS/MS	By MS/MS	By MS/MS	By MS/MS	By MS/MS	By MS/MS
TEVAISS	VLQEKLGETRVHQALTEVAISSFDIKTNKP	ETRVHQALTEVAISSFDIKTNKPVIFTKSN	L	T	E	S	S	F	1	0	0	0	0	0	1	0	0	1	0	0	0	0	0	2	1	0	0	1	0	0	7	-1		705.354	M1B3W0;P07745;P15477;P15478;Q2MY38;Q2MY40;Q2MY41;P11768;Q2MY37;Q2MY52;Q2MY43;Q2MY55;Q2MY44;Q2MY45;Q2MY36;P15476;Q2MY42;Q2MY50;Q2MY60;Q2MY58;Q3YJT4;Q2MY59;Q2MY51;Q2MY54;Q2MY56;Q3YJS9;Q3YJT0;Q3YJT2;Q3YJT3;Q3YJT5;Q2MY48;M1AGX5;Q41487;Q42502	Q3YJT3	136	142	no	no	1;2	0.12555	105.42	By MS/MS	By MS/MS	By matching		By MS/MS	By MS/MS
LDLP	EKLLMKLKQRIDRVGLDLPTIEVRFEHLNI	MKLKQRIDRVGLDLPTIEVRFEHLNIDAEA	G	L	D	L	P	T	0	0	0	1	0	0	0	0	0	0	2	0	0	0	1	0	0	0	0	0	0	0	4	-1		456.258	G3FHD6;M1BBZ3;M1BBZ4;M0ZQ61;M0ZQ60;M1A0B7;M1BAA6;M1AXD5;D5L6G0	G3FHD6	115	118	no	no	1	0.0031394	82.602	By MS/MS	By MS/MS	By MS/MS	By MS/MS	By matching	By MS/MS
LETGGTIGQADSSW	IWKVGDYDASLGTMLLETGGTIGQADSSWF	LLETGGTIGQADSSWFKIVKSSQFGYNLLY	L	L	E	S	W	F	1	0	0	1	0	1	1	3	0	1	1	0	0	0	0	2	2	1	0	0	0	0	14	-2		1420.65	A0A097H146;A0A097H125;A0A097H133;A0A097H143;M1AKE4;A0A097H126;P58514;A0A097H127;A0A097H128;A0A097H131;Q8S380;Q4FE27;A0A097H141;A0A097H147;P30941;A0A097H149;A0A097H138;A0A097H139;A0A097H151;A0A097H169;P58515;Q41484;Q2XPY0;Q2XPX8;Q3S474;Q41433;A0A097H142;A0A097H122;Q84Y13;Q8L5X3;Q8L5X5;Q8L5X6;Q8S338;Q8S381;A0A097H135	A0A097H131	145	158	no	no	1;2	3.7682e-22	258.45	By MS/MS	By MS/MS	By MS/MS	By MS/MS	By MS/MS	By MS/MS
WML	KTYTAEEAAKWGPLRWMLAIQQMTNAASSY	TAEEAAKWGPLRWMLAIQQMTNAASSYMTD	R	W	M	M	L	A	0	0	0	0	0	0	0	0	0	0	1	0	1	0	0	0	0	1	0	0	0	0	3	0		448.214	G3FHD6;M1ABE0;M1AG89;M1B064;M1B3W0;M1BFI9;P07745;P15477;P15478;Q2MYJ8;Q2MYV4;Q2MY38;Q2MY40;Q2MYG0;Q2MY41;P11768;Q2MY37;Q2MY52;Q2VBI5;Q2MY43;Q2MY55;Q2VBJ4;Q2VBJ1;Q2MYK9;Q2MY87;Q2MYA9;Q2MY84;Q2MYG3;Q2MYL9;Q2MY44;Q2MY91;Q2MY45;Q2MY36;P15476;Q2MY42;Q2VBI8;Q2MYP6;Q2MYI3;Q2MY50;Q2MY60;Q2MY58;Q3YJT4;Q2MY59;Q2VBI9;Q2MYW4;Q2MYQ3;Q2MYT1;Q2MYM3;Q2MYV6;Q2MY96;Q2MYF4;Q2MY72;Q2MYV1;Q2MYH4;Q2MYK2;Q2MYW0;Q2MYS5;…	Q2MY45	283	285	no	no	1	4.5093e-06	43.876	By MS/MS	By MS/MS	By MS/MS	By MS/MS	By MS/MS	By MS/MS
LDPRLSY	LPSDATPVLDVTGKELDPRLSYRIISTFWG	VLDVTGKELDPRLSYRIISTFWGALGGDVY	E	L	D	S	Y	R	0	1	0	1	0	0	0	0	0	0	2	0	0	0	1	1	0	0	1	0	0	0	7	0		862.455	A0A097H131;Q8S380;A0A097H184;Q4FE27;A0A097H141;P24743;A0A097H147;Q41484;Q2XPY0;Q2XPX8;Q3S477;Q8LJQ0;Q41433;A0A097H142;A0A097H122;Q84Y13;Q8S381	A0A097H131	44	50	no	no	2	0.10546	113.7	By MS/MS	By MS/MS	By MS/MS	By MS/MS	By matching	By matching
DQDGNPL	TTCHDDDNLVLPEVYDQDGNPLRIGERYII	NLVLPEVYDQDGNPLRIGERYIINNPLLGA	Y	D	Q	P	L	R	0	0	1	2	0	1	0	1	0	0	1	0	0	0	1	0	0	0	0	0	0	0	7	-2		757.324	A0A097H161;A0A097H162;P20347;Q6PMR6;A0A097H155;O24383;Q8W146;A0A097H153;A0A097H194;A0A097H157;Q8W147	P20347	50	56	no	no	1;2	0.041521	144.9	By MS/MS	By MS/MS	By MS/MS	By MS/MS
GPVNAPYT	QIIQRNGDNILTNRSGPVNAPYTLLFPTSE	NILTNRSGPVNAPYTLLFPTSEGGLTGKGI	S	G	P	Y	T	L	1	0	1	0	0	0	0	1	0	0	0	0	0	0	2	0	1	0	1	1	0	0	8	0		817.397	O22508;O24379;O49150;P37831;Q41238;Q43189;Q9SAP1;Q43190;Q9SC16;O22507	Q9SC16	833	840	no	no	1;2	0.0006642	160.77	By MS/MS	By MS/MS	By MS/MS	By MS/MS	By MS/MS	By MS/MS
SDATPVL	VFSSTFTSQNPINLPSDATPVLDVTGKELD	SQNPINLPSDATPVLDVTGKELDPRLSYRI	P	S	D	V	L	D	1	0	0	1	0	0	0	0	0	0	1	0	0	0	1	1	1	0	0	1	0	0	7	-1		701.36	A0A097H146;A0A097H125;A0A097H133;A0A097H143;M1AKE4;P58514;A0A097H127;A0A097H128;A0A097H131;Q8S380;A0A097H184;Q4FE27;A0A097H141;P24743;A0A097H147;P30941;A0A097H149;A0A097H138;A0A097H139;A0A097H151;A0A097H169;A0A097H180;P58515;Q41484;Q2XPY0;Q2XPX8;Q3S474;Q3S477;Q8LJQ0;Q41433;A0A097H142;A0A097H122;Q84Y13;Q8L5X3;Q8L5X5;Q8L5X6;Q8S338;Q8S381;A0A097H135	A0A097H131	31	37	no	no	1;2	0.11399	109.88	By MS/MS	By MS/MS	By MS/MS	By matching	By MS/MS	By MS/MS
VLLP	______________________________	______________________________	-	V	L	L	P	-	0	0	0	0	0	0	0	0	0	0	2	0	0	0	1	0	0	0	0	1	0	0	4	0		440.3	M1BWC6;M1C321;M1CP73;A4UV40;A4UV52;M1A2J2;M1A863;M1A864;M1BDM1;M1B054;M1AYQ6;M0ZW66	REV__M1CSW4			no	no	1	0.0025891	83.876	By MS/MS	By MS/MS	By MS/MS	By MS/MS	By MS/MS	By MS/MS
GIIPGTILEF	EEMVTVLSIDGGGIKGIIPGTILEFLEGQL	GGGIKGIIPGTILEFLEGQLQKMDNNADAR	K	G	I	E	F	L	0	0	0	0	0	0	1	2	0	3	1	0	0	1	1	0	1	0	0	0	0	0	10	-1		1058.6	Q2MY43;Q2MY55;Q7DMV4;Q2MY50;Q2MY60;Q2MY58;Q3YJT4;Q2MY59;Q2MY54;Q2MY56;Q41487	Q2MY54	41	50	no	no	1;2	0.010843	128.57	By matching	By MS/MS	By MS/MS	By MS/MS	By MS/MS	By MS/MS
GIIPAVILE	GEMVTVLSIDGGGIKGIIPAVILEFLEGQL	DGGGIKGIIPAVILEFLEGQLQEVDNNKDA	K	G	I	L	E	F	1	0	0	0	0	0	1	1	0	3	1	0	0	0	1	0	0	0	0	1	0	0	9	-1		923.569	Q3YJT2	Q3YJT2	41	49	yes	yes	1;2	0.059536	100.67		By MS/MS	By MS/MS		By MS/MS	By MS/MS
FEHGPHIF	NNRPFAAAKDIVPFYFEHGPHIFNSSGTIF	KDIVPFYFEHGPHIFNSSGTIFGPMYDGKY	Y	F	E	I	F	N	0	0	0	0	0	0	1	1	2	1	0	0	0	2	1	0	0	0	0	0	0	0	8	-0.8		982.466	P07745;P15477;Q2MY41;P11768;Q2MY37;Q2MY52;Q2MY43;Q2MY55;Q2MY44;Q2MY45;Q2MY36;P15476;Q2MY42;Q2MY50;Q2MY60;Q2MY58;Q3YJT4;Q2MY59;Q2MY54;Q2MY56;Q3YJT0;Q3YJT2;Q3YJT3;Q41487;Q42502	Q3YJT3	95	102	no	no	1;2;3	0.012728	134.12	By MS/MS	By MS/MS	By MS/MS	By MS/MS	By MS/MS	By MS/MS
DLVTPGGSKF	GKVGNENDIFKIRKTDLVTPGGSKFVYKLL	KIRKTDLVTPGGSKFVYKLLHCPSHLGCKN	T	D	L	K	F	V	0	0	0	1	0	0	0	2	0	0	1	1	0	1	1	1	1	0	0	1	0	0	10	0		1019.53	A0A097H164	A0A097H164	168	177	yes	yes	1;2	0.0044692	150.27	By MS/MS	By MS/MS	By MS/MS	By MS/MS	By MS/MS	By matching
GPVNAPYTL	QIIQRNGDNILTNRSGPVNAPYTLLFPTSE	ILTNRSGPVNAPYTLLFPTSEGGLTGKGIP	S	G	P	T	L	L	1	0	1	0	0	0	0	1	0	0	1	0	0	0	2	0	1	0	1	1	0	0	9	0		930.481	O22508;O24379;O49150;P37831;Q41238;Q43189;Q9SAP1;Q43190;Q9SC16;O22507	Q9SC16	833	841	no	no	1;2	0.0017886	180.01	By MS/MS	By MS/MS	By MS/MS	By MS/MS	By MS/MS	By MS/MS
SGSIFGP	IVPFYFEHGPHIFNYSGSIFGPRYDGKYLL	HGPHIFNYSGSIFGPRYDGKYLLQVLQEKL	Y	S	G	G	P	R	0	0	0	0	0	0	0	2	0	1	0	0	0	1	1	2	0	0	0	0	0	0	7	0		663.323	P07745;P15478;Q2MY44;Q2MY45;Q2MY36;P15476;Q2MY42;Q3YJT2;Q42502	Q2MY45	117	123	no	no	1;2	0.13001	103.7	By MS/MS	By MS/MS	By MS/MS	By MS/MS	By MS/MS	By MS/MS
ELIGVPTK	ELLKEFQCNGKLSWPELIGVPTKLAKEIIE	NGKLSWPELIGVPTKLAKEIIEKENSLITN	P	E	L	T	K	L	0	0	0	0	0	0	1	1	0	1	1	1	0	0	1	0	1	0	0	1	0	0	8	0		855.507	Q3S484;A0A097H187;M1AVT1;P01052;Q53X28;P08454;Q43648;Q07459;Q43651;Q4FE26	A0A097H187	49	56	no	no	1;2	0.029815	142.79	By MS/MS	By MS/MS	By MS/MS	By MS/MS	By MS/MS	By MS/MS
ALVNENPLDVLF	CAKVGVVIQNGKRRLALVNENPLDVLFQEV	RRLALVNENPLDVLFQEV____________	L	A	L	L	F	Q	1	0	2	1	0	0	1	0	0	0	3	0	0	1	1	0	0	0	0	2	0	0	12	-2		1342.71	Q3S481;Q8S393;Q41480;A0A097H111;A0A097H115;C5MRU1;C5MRU0;C5MRU4;M1AKE5;A0A097H118;P58518;P17979;H9B8I9;P58515;P58519;Q38M77;Q3S482;Q3S488;Q3S479;Q43646;A0A097H156;Q8RXA3	Q3S482	206	217	no	no	1;2	2.1922e-05	172.21	By MS/MS	By MS/MS	By MS/MS	By MS/MS	By MS/MS	By MS/MS
NNPLLGA	DQDGNPLRIGERYIINNPLLGAGAVYLYNI	RIGERYIINNPLLGAGAVYLYNIGNLQCPN	I	N	N	G	A	G	1	0	2	0	0	0	0	1	0	0	2	0	0	0	1	0	0	0	0	0	0	0	7	0		697.376	P20347	P20347	65	71	no	no	1;2	0.041311	145	By MS/MS	By MS/MS	By MS/MS	By MS/MS	By MS/MS	By MS/MS
SGLLGP	CQQLQAQAQAHAVAASGLLGPTELRLHMPP	QAQAHAVAASGLLGPTELRLHMPPSIALAT	A	S	G	G	P	T	0	0	0	0	0	0	0	2	0	0	2	0	0	0	1	1	0	0	0	0	0	0	6	0		542.306	M1CL67	M1CL67	534	539	no	no	1;2	0.1328	112.7					By MS/MS	By MS/MS
TLGEMVTVL	______________________________	TGSTCATLGEMVTVLSIDGGGIKGIIPATI	A	T	L	V	L	S	0	0	0	0	0	0	1	1	0	0	2	0	1	0	0	0	2	0	0	2	0	0	9	-1		961.515	P07745;Q9SAP2;P15478;Q06627;Q2MY38;Q2MY40;Q3YJS9;Q3YJT0;Q3YJT2;Q3YJT3;Q3YJT5;Q2MY48;Q42502	Q3YJT3	12	20	no	no	1;2	0.019042	138.07	By MS/MS	By MS/MS	By MS/MS	By MS/MS	By MS/MS	By MS/MS
NSDVGPSGTP	SPNSDAPCANGVFRYNSDVGPSGTPVRFIG	GVFRYNSDVGPSGTPVRFIGSSSHFGQGIF	Y	N	S	T	P	V	0	0	1	1	0	0	0	2	0	0	0	0	0	0	2	2	1	0	0	1	0	0	10	-1		929.409	A0A097H146;Q41480;A0A097H111;A0A097H112;Q43645;H9B8I8;A0A097H115;C5MRU1;A0A097H117;A0A097H125;A0A097H133;A0A097H143;M1AKE4;A0A097H126;P58514;A0A097H127;A0A097H128;A0A097H131;Q8S380;A0A097H184;A0A097H141;A0A097H147;P30941;A0A097H149;A0A097H138;A0A097H139;A0A097H150;A0A097H151;A0A097H169;A0A097H180;C5MRU0;C5MRU2;C5MRU4;M1AKE5;A0A097H118;P58518;P17979;H9B8I9;P58515;P58519;Q03197;Q41484;Q2XPY0;Q2XPX8…	A0A097H131	84	93	no	no	1;2	0.001117	176.43	By matching	By MS/MS	By MS/MS	By MS/MS	By MS/MS	By MS/MS
GVAVEDSSSPHG	WVFPDQALPADLVKRGVAVEDSSSPHGVRL	VKRGVAVEDSSSPHGVRLLIEDYPYAVDGL	R	G	V	H	G	V	1	0	0	1	0	0	1	2	1	0	0	0	0	0	1	3	0	0	0	2	0	0	12	-1.9		1140.5	M1AQS2;M1AQS1;Q43191;M1BVW6;O22508;O24379;O49150;P37831;Q41238;Q43189;Q9SAP1;Q43190;Q9SC16;O22507	Q9SC16	612	623	no	no	1;2	2.0526e-45	305.22	By MS/MS	By MS/MS	By MS/MS	By MS/MS	By MS/MS	By MS/MS
ESDYGDVVR	QFLGEGTPVVFVRKSESDYGDVVRVMTVVY	VFVRKSESDYGDVVRVMTVVYIKFFVKTTK	S	E	S	V	R	V	0	1	0	2	0	0	1	1	0	0	0	0	0	0	0	1	0	0	1	2	0	0	9	-2		1038.46	A0A097H158;M1KPH5;P20347;O24387;O24388;Q6PMR6;A0A097H155;O24383;A0A097H164;Q8RX93;A0A097H166;Q8RX92;O24385;O24386;A0A097H1A0;M1AMY0;M1AMY4;Q00652;Q8H9D6;Q8S382;Q8W147;M1AMY9	P20347	111	119	no	no	1;2	3.3308e-15	256.36	By MS/MS	By MS/MS	By MS/MS	By MS/MS	By matching	By matching
TSDGDIYE	AAAPMYFPPHYFITHTSDGDIYEFNLVDGA	PHYFITHTSDGDIYEFNLVDGAVATVGDPA	H	T	S	Y	E	F	0	0	0	2	0	0	1	1	0	1	0	0	0	0	0	1	1	0	1	0	0	0	8	-3		898.356	Q3YJT2	Q3YJT2	203	210	yes	yes	1;2	0.065412	111.73	By MS/MS	By MS/MS	By MS/MS	By MS/MS	By MS/MS	By MS/MS
DLYVPR	TTLVNASASPAKLETDLYVPRALASDRKLH	SASPAKLETDLYVPRALASDRKLHEWEMFK	T	D	L	P	R	A	0	1	0	1	0	0	0	0	0	0	1	0	0	0	1	0	0	0	1	1	0	0	6	0		761.407	M1B1Z4	M1B1Z4	174	179	yes	yes	1;2	0.10265	126.05	By MS/MS	By MS/MS	By MS/MS	By MS/MS	By MS/MS	By MS/MS
DVIGGTGTGG	QEVDNNTDARLADYFDVIGGTGTGGLLTAM	LADYFDVIGGTGTGGLLTAMITTPNENNRP	F	D	V	G	G	L	0	0	0	1	0	0	0	5	0	1	0	0	0	0	0	0	2	0	0	1	0	0	10	-1		832.393	Q3YJS9	Q3YJS9	59	68	yes	yes	1	0.00059899	186.09	By MS/MS	By MS/MS	By MS/MS	By MS/MS	By MS/MS	By matching
DIYVPRDE	TDPKSESRIPLILSLDIYVPRDERFGHLKM	IPLILSLDIYVPRDERFGHLKMSDFLTYAL	L	D	I	D	E	R	0	1	0	2	0	0	1	0	0	1	0	0	0	0	1	0	0	0	1	1	0	0	8	-2		1005.48	M1AQS2;M1AQS1;Q43191;M1BVW6;O22508;O24376;O24379;O49150;P37831;Q41238;Q43189;Q9SAP1;Q43190;Q9SC16;O22507;O24378;M1D4M7	Q9SC16	257	264	no	no	1;2	0.075592	107.32	By MS/MS	By MS/MS	By MS/MS	By MS/MS
FNL	PHYFVTHTSNGDRYEFNLVDGAVATVGDPA	FVTHTSNGDRYEFNLVDGAVATVGDPALLS	E	F	N	N	L	V	0	0	1	0	0	0	0	0	0	0	1	0	0	1	0	0	0	0	0	0	0	0	3	0		392.206	M1BAX6;M1BF19;M1BKD1;M1BQC3;M1BWC6;M1C1G9;M1CRQ4;M1CSW4;M1DYM5;Q2XTC4;P37830;M1BT30;Q41461;M1BW50;M1AGX6;M1B3W0;M1BFI9;P07745;P15477;P15478;Q2MY38;Q2MY40;Q2MY41;P11768;Q2MY37;Q2MY52;Q2MY43;Q2MY55;Q2MY44;Q2MY45;Q2MY36;P15476;Q2MY42;Q2MY50;Q2MY60;Q2MY58;Q3YJT4;Q2MY59;Q2MY51;Q2MY54;Q2MY56;Q3YJS9;Q3YJT0;Q3YJT2;Q3YJT3;Q3YJT5;Q2MY48;M1AGX5;Q42502;M1D6G5;M0ZQ61;M1ACL3;M1B1Z4;M1CGF6;M1CP47;M1CVT2;M1CVT3;…	Q3YJT3	199	201	no	no	1	3.5109e-09	78.062	By MS/MS	By MS/MS	By MS/MS	By MS/MS	By MS/MS	By MS/MS
ELIGVPT	ELLKEFQCNGKLSWPELIGVPTKLAKEIIE	CNGKLSWPELIGVPTKLAKEIIEKENSLIT	P	E	L	P	T	K	0	0	0	0	0	0	1	1	0	1	1	0	0	0	1	0	1	0	0	1	0	0	7	-1		727.412	Q3S484;A0A097H187;M1AVT1;P01052;Q53X28;P08454;Q43648;Q07459;Q43651;Q4FE26	A0A097H187	49	55	no	no	1;2	0.087524	122.5	By MS/MS	By MS/MS	By MS/MS	By MS/MS	By matching	By MS/MS
GDVVQIPR	MDYRCNRVRLFDNILGDVVQIPRVA_____	RLFDNILGDVVQIPRVA_____________	L	G	D	P	R	V	0	1	0	1	0	1	0	1	0	1	0	0	0	0	1	0	0	0	0	2	0	0	8	0		882.492	Q53X28;P08454;Q43651;Q41434	Q43651	97	104	no	no	1;2	0.012894	161.11	By MS/MS	By MS/MS	By MS/MS	By MS/MS	By MS/MS	By MS/MS
TNKPVIF	HQALTEVAISSFDIKTNKPVIFTKSNLAKS	AISSFDIKTNKPVIFTKSNLAKSPELDAKM	K	T	N	I	F	T	0	0	1	0	0	0	0	0	0	1	0	1	0	1	1	0	1	0	0	1	0	0	7	1		817.47	M1B3W0;M1BFI9;P07745;P15477;P15478;Q2MY38;Q2MY40;Q2MY41;P11768;Q2MY37;Q2MY52;Q2MY43;Q2MY55;Q2MY44;Q2MY45;Q2MY36;P15476;Q2MY42;Q2MY50;Q2MY60;Q2MY58;Q3YJT4;Q2MY59;Q2MY51;Q2MY54;Q2MY56;Q3YJS9;Q3YJT0;Q3YJT2;Q3YJT3;Q3YJT5;Q2MY48;M1AGX5;Q41487;Q42502;M1BFJ1	Q3YJT3	147	153	no	no	1;2	0.084209	124.12	By matching	By MS/MS	By MS/MS	By MS/MS	By MS/MS	By MS/MS
LPLL	______________________________	______________________________	-	L	P	L	L	-	0	0	0	0	0	0	0	0	0	0	3	0	0	0	1	0	0	0	0	0	0	0	4	0		454.316	M1BCE9;M1BCE7;M1BCE8;M1BCE5;M1BHP7;M1CFT6;M1CXI3;M1CAP8;M1BWF6;M1BWF7;M1BWF5;M1CZK1;M0ZG07;M1CV79;M1B6H9	REV__M1B3E8			no	no	1	0.0034912	69.294	By MS/MS	By MS/MS	By MS/MS	By MS/MS	By MS/MS	By MS/MS
VELP	______________________________	______________________________	-	V	E	L	P	-	0	0	0	0	0	0	1	0	0	0	1	0	0	0	1	0	0	0	0	1	0	0	4	-1		456.258	Q5I6L8;B6DX78;B6DX79;M1BAK6;M1BMR6;Q2PYX3;M0ZS44;Q38JJ4;M1CQP6;Q38HV4;M1CQP5;M1BAR6;M1D6Q7;M1ATY8	REV__M1CSW4			no	no	1	0.0025554	59.298	By matching	By MS/MS	By MS/MS	By MS/MS	By MS/MS	By MS/MS
SEGGLTGKGIPN	RSGPVNAPYTLLFPTSEGGLTGKGIPNSVS	FPTSEGGLTGKGIPNSVSI___________	T	S	E	P	N	S	0	0	1	0	0	0	1	4	0	1	1	1	0	0	1	1	1	0	0	0	0	0	12	0		1128.58	M1BVW6;O22508;O24379;O49150;P37831;Q41238;Q43189;Q9SAP1;Q43190;Q9SC16;O22507	Q9SC16	846	857	no	no	1;2	1.7903e-06	200.78	By MS/MS		By MS/MS	By MS/MS	By MS/MS	By MS/MS
LELL	DEGGFAPNIQENKEGLELLKTAIEKAGYTG	FAPNIQENKEGLELLKTAIEKAGYTGKVVI	G	L	E	L	L	K	0	0	0	0	0	0	1	0	0	0	3	0	0	0	0	0	0	0	0	0	0	0	4	-1		486.305	G3FHD6;M0ZYT3;M0ZSD6;M1ABX1;M1AJK6;M1ARI7;M1ARI6;Q2VCI5;Q38M75;M1C851;M1CAQ0;M1CGV5;M0ZWF0;M1AGA4;M1AGA5;M1BIT2;M1BIT1;P32811;M1BHV4;O81394;M1CYM7;M1BAK6;M1CAU1;Q60CY2;M1C005;Q2VCK2;M1AUM4;M1AL37;M1CXK4	M0ZSD6	229	232	no	no	1	0.0029943	94.737	By MS/MS	By MS/MS	By MS/MS	By MS/MS	By MS/MS	By MS/MS
AAANEIVPF	LTAMITTPNENNRPFAAANEIVPFYFEHGP	ENNRPFAAANEIVPFYFEHGPHIFNSSTGQ	F	A	A	P	F	Y	3	0	1	0	0	0	1	0	0	1	0	0	0	1	1	0	0	0	0	1	0	0	9	-1		930.481	Q2MY43;Q2MY55;Q2MY50;Q2MY60;Q2MY58;Q3YJT4;Q2MY59;Q2MY54;Q2MY56;Q41487;M1BFJ1	Q2MY54	97	105	no	no	1;2	0.035758	114.19	By matching	By MS/MS	By MS/MS	By MS/MS	By MS/MS	By MS/MS
VPVL	TFTSQNPIDLPSAKSVPVLDTTGKEVDPRW	QNPIDLPSAKSVPVLDTTGKEVDPRWSYRM	S	V	P	V	L	D	0	0	0	0	0	0	0	0	0	0	1	0	0	0	1	0	0	0	0	2	0	0	4	0		426.284	K7VSU1;M1BA84;M1C8M4;Q2PYZ4;Q38M56;Q9XGF3;M1AWU2;M0ZTV5;M0ZTV6;M0ZJ65;A0A097H120	A0A097H120	38	41	no	no	1	0.0033138	73.311	By MS/MS	By MS/MS	By MS/MS	By MS/MS	By MS/MS	By MS/MS
YCPVTT	WFKIVKSSQFGYNLLYCPVTTTMTLPFSSD	SSQFGYNLLYCPVTTTMTLPFSSDDQFCLK	L	Y	C	T	T	T	0	0	0	0	1	0	0	0	0	0	0	0	0	0	1	0	2	0	1	1	0	0	6	0		739.321	A0A097H126;A0A097H131;Q8S380;A0A097H184;Q4FE27;Q84Y13	A0A097H131	173	178	no	no	1;2	0.078871	138.39	By MS/MS	By MS/MS	By MS/MS	By MS/MS	By MS/MS	By MS/MS
SDYGDVVR	FLGEGTPVVFVRKSESDYGDVVRVMTVVYI	VFVRKSESDYGDVVRVMTVVYIKFFVKTTK	E	S	D	V	R	V	0	1	0	2	0	0	0	1	0	0	0	0	0	0	0	1	0	0	1	2	0	0	8	-1		909.419	A0A097H158;M1KPH5;P20347;O24387;O24388;Q6PMR6;A0A097H155;O24383;A0A097H164;Q8RX93;A0A097H166;Q8RX92;O24385;O24386;A0A097H1A0;M1AMY0;M1AMY4;Q00652;Q8H9D6;Q8S382;Q8W147;M1AMY9	P20347	112	119	no	no	1;2	1.0145e-15	233.35	By MS/MS	By MS/MS	By MS/MS	By MS/MS	By MS/MS	By MS/MS
MPVVG	NRVRLFDNILGVVVDMPVVG__________	FDNILGVVVDMPVVG_______________	D	M	P	V	G	-	0	0	0	0	0	0	0	1	0	0	0	0	1	0	1	0	0	0	0	2	0	0	5	0		501.262	Q4FE26	Q4FE26	103	107	no	no	1	0.041045	72.087	By MS/MS	By MS/MS	By MS/MS	By MS/MS	By MS/MS	By MS/MS
TGKELDPRL	NPINLPSDATPVLDVTGKELDPRLSYRIIS	TPVLDVTGKELDPRLSYRIISTFWGALGGD	V	T	G	R	L	S	0	1	0	1	0	0	1	1	0	0	2	1	0	0	1	0	1	0	0	0	0	0	9	0		1027.57	A0A097H131;Q8S380;A0A097H184;Q4FE27;A0A097H141;P24743;A0A097H147;Q41484;Q2XPY0;Q2XPX8;Q3S477;Q8LJQ0;Q41433;A0A097H142;A0A097H122;Q84Y13;Q8S381	A0A097H131	40	48	no	no	1;2;3	0.012799	150.36		By MS/MS	By MS/MS	By MS/MS	By MS/MS	By MS/MS
VPFY	TPNENNRPFAAAKDIVPFYFEHGPHIFNSS	NNRPFAAAKDIVPFYFEHGPHIFNSSGTIF	I	V	P	F	Y	F	0	0	0	0	0	0	0	0	0	0	0	0	0	1	1	0	0	0	1	1	0	0	4	0		524.263	P07745;P15477;P15478;Q2MY38;Q2MY40;Q9AUH5;Q2MY41;P11768;Q2MY37;Q2MY52;Q2MY44;Q2MY45;Q2MY36;P15476;Q2MY42;Q2MY50;Q2MY60;Q2MY58;Q3YJT4;Q2MY59;Q2MY51;Q2MY54;Q3YJT0;Q3YJT3;Q3YJT5;Q2MY48;M1AGX5;Q41487;Q42502;M1BFJ1	Q3YJT3	91	94	no	no	1	0.0025891	78.062	By MS/MS	By MS/MS	By MS/MS	By MS/MS	By MS/MS	By MS/MS
APIYFPP	ELDAKMYDICYSTAAAPIYFPPHYFVTHTS	DICYSTAAAPIYFPPHYFVTHTSNGDRYEF	A	A	P	P	P	H	1	0	0	0	0	0	0	0	0	1	0	0	0	1	3	0	0	0	1	0	0	0	7	0		803.422	M1B3W0;P07745;P15477;Q2MY40;Q2MY41;P11768;Q2MY37;Q2MY52;Q2MY45;Q2MY36;P15476;Q2MY42;Q2MY51;Q2MY54;Q3YJT0;Q3YJT3	Q3YJT3	178	184	no	no	1;2	0.12799	104.48	By MS/MS	By MS/MS	By MS/MS	By MS/MS	By MS/MS	By MS/MS
ALILH	______________________________	______________________________	M	A	L	L	H	S	1	0	0	0	0	0	0	0	1	1	2	0	0	0	0	0	0	0	0	0	0	0	5	0.1		565.359	M1BA84;Q38M56	M1BA84	2	6	no	no	1;2	0.030666	111.84	By MS/MS	By MS/MS	By MS/MS	By MS/MS	By MS/MS	By MS/MS
LEPF	______________________________	______________________________	-	L	E	P	F	-	0	0	0	0	0	0	1	0	0	0	1	0	0	1	1	0	0	0	0	0	0	0	4	-1		504.258	M1C6A1	REV__M1A5Z0			no	no	1	0.0034729	69.708		By MS/MS	By MS/MS	By MS/MS	By MS/MS
GPTGLTTEVK	RVETGVIKPGMVVTFGPTGLTTEVKSVEMH	MVVTFGPTGLTTEVKSVEMHHEALLEALPG	F	G	P	V	K	S	0	0	0	0	0	0	1	2	0	0	1	1	0	0	1	0	3	0	0	1	0	0	10	0		1001.54	Q2V985;M1AED5;Q2XTC2;Q38HV3;Q38HT2;M1BV36;Q69GY4;M1BQM9	Q2V985	269	278	no	no	1;2	2.1731e-06	218.55	By MS/MS	By MS/MS	By MS/MS	By MS/MS	By MS/MS	By MS/MS
PFLP	LNKILEDYIDENTGRPFLPSISGENAFLNR	LEDYIDENTGRPFLPSISGENAFLNRIVTP	R	P	F	L	P	S	0	0	0	0	0	0	0	0	0	0	1	0	0	1	2	0	0	0	0	0	0	0	4	0		472.269	M1BKD1;M1BZU8;M1CP47;M1B672;M1B671;M0ZUB7;M0ZUB8;Q38JD8	M1BKD1	204	207	no	no	1	0.0031319	83.876	By MS/MS			By MS/MS	By MS/MS	By MS/MS
VLR	ALFDGTPNEFDSFEDVLRLYEGGIKLPQGP	DGTPNEFDSFEDVLRLYEGGIKLPQGPLFK	D	V	L	L	R	L	0	1	0	0	0	0	0	0	0	0	1	0	0	0	0	0	0	0	0	1	0	0	3	1		386.264	M1AL00;M1BC68;M1BJK8;M1BJK7;M1BKD1;M1BQC3;M1BSR5;M1BWM4;M1BWM3;M1BXN1;M1BXN0;M1C321;M1C8M4;M1CJE2;M1C8M3;M1CA90;A0A0B5EBW5;M1CAJ2;M1CFT6;M1CFT4;M1CK90;M1CSW4;M1CU97;Q00775;B0ZTE3;M1AVV0;Q2PYZ4;Q2XTC4;P37830;M1BT30;M1AGX6;M0ZRE9;M1ADF7;M1AWU2;M1BBZ3;M1BBZ4;M1C0E4;A4UV40;A4UV52;M0ZNP4;M0ZNS8;M0ZSC1;M1BDL7;M1BDM1;M1BZU8;M1C459;M1C460;M1C692;M1CC77;M1CW41;M1E1A0;I0DFJ7;M1BVW6;M1CTC4;M1D2Z2;M1D3B2;O22…	Q9SC16	307	309	no	no	1	1.1011e-08	83.876	By MS/MS	By MS/MS	By MS/MS	By MS/MS	By MS/MS	By MS/MS
DDLF	LLYCPLTPIICPLCPDDLFCAKVGVVIQNG	PLTPIICPLCPDDLFCAKVGVVIQNGKRRL	P	D	D	L	F	C	0	0	0	2	0	0	0	0	0	0	1	0	0	1	0	0	0	0	0	0	0	0	4	-2		508.217	M1AX44;M1ACL3;M0ZNV9;M0ZNW0;M1CDX5;M1CDX4;Q60CY2;Q8RXA3	Q8RXA3	187	190	no	no	1	0.003999	58.511	By MS/MS	By MS/MS	By MS/MS	By MS/MS
FDVIGGTGTGGLLT	LQEVDNNTDARLADYFDVIGGTGTGGLLTA	YFDVIGGTGTGGLLTAMITTPNENNRPFAA	Y	F	D	L	T	A	0	0	0	1	0	0	0	5	0	1	2	0	0	1	0	0	3	0	0	1	0	0	14	-1		1306.68	Q3YJS9	Q3YJS9	58	71	yes	yes	1;2	0.00079316	142.55	By matching	By MS/MS	By MS/MS	By MS/MS	By MS/MS	By MS/MS
APSKDAPMF	AAAHLKGGAKKVVISAPSKDAPMFVVGVNE	KKVVISAPSKDAPMFVVGVNENEYKPELDI	S	A	P	M	F	V	2	0	0	1	0	0	0	0	0	0	0	1	1	1	2	1	0	0	0	0	0	0	9	0		962.453	K7WNY2;M1CKC5;Q8LK04;Q2XPW9	Q8LK04	127	135	no	no	1;2	0.0049525	164.77	By MS/MS	By MS/MS	By MS/MS	By MS/MS	By MS/MS	By MS/MS
VPLP	KQWLKVGAQAPAVPSVPLPSKVGYSTSRRR	KVGAQAPAVPSVPLPSKVGYSTSRRRSMDS	S	V	P	L	P	S	0	0	0	0	0	0	0	0	0	0	1	0	0	0	2	0	0	0	0	1	0	0	4	0		424.269	M1CK90;M1BWF6;M1BWF7;M1BWF5;M1CEB0;M1BBH4;M1D0A6;M1CP75;M0ZI01	M1BWF6	323	326	no	no	1	0.0031661	78.062	By MS/MS	By MS/MS	By matching	By matching	By MS/MS	By matching
SLEEMVTVL	ILIVMILATTSSTFASLEEMVTVLSIDGGG	TSSTFASLEEMVTVLSIDGGGIKGIIPGTI	A	S	L	V	L	S	0	0	0	0	0	0	2	0	0	0	2	0	1	0	0	1	1	0	0	2	0	0	9	-2		1019.52	Q2MY43;Q2MY55;Q7DMV4;Q2MY50;Q2MY60;Q2MY58;Q3YJT4;Q2MY59;Q2MY54;Q2MY56;Q41487	Q2MY54	24	32	no	no	1;2	0.016122	144.29	By MS/MS	By MS/MS	By MS/MS	By MS/MS	By MS/MS	By MS/MS
DVIGGTGTGGL	QEVDNNTDARLADYFDVIGGTGTGGLLTAM	ADYFDVIGGTGTGGLLTAMITTPNENNRPF	F	D	V	G	L	L	0	0	0	1	0	0	0	5	0	1	1	0	0	0	0	0	2	0	0	1	0	0	11	-1		945.477	Q3YJS9	Q3YJS9	59	69	yes	yes	1;2	1.0617e-10	240.41	By MS/MS	By MS/MS	By MS/MS	By MS/MS	By MS/MS	By MS/MS
SVPVLD	STFTSQNPIDLPSAKSVPVLDTTGKEVDPR	NPIDLPSAKSVPVLDTTGKEVDPRWSYRMV	K	S	V	L	D	T	0	0	0	1	0	0	0	0	0	0	1	0	0	0	1	1	0	0	0	2	0	0	6	-1		628.343	A0A097H120	A0A097H120	37	42	no	no	1	0.092747	130.84	By MS/MS	By MS/MS		By MS/MS	By MS/MS	By MS/MS
EYPYP	DQGKENVRTTLGGSAEYPYPRRGRTGRPPT	NVRTTLGGSAEYPYPRRGRTGRPPTRTDPK	A	E	Y	Y	P	R	0	0	0	0	0	0	1	0	0	0	0	0	0	0	2	0	0	0	2	0	0	0	5	-1		667.285	M1AQS2;Q43191;M1BVW6;O22508;O24376;O24379;O49150;P37831;Q43189;Q9SAP1;Q9SC16;O22507;O24378;M1D4M7;Q41430	Q9SC16	226	230	no	no	1	0.030987	129.54	By MS/MS	By MS/MS	By MS/MS	By MS/MS
GPMYDGKY	FEHGPHIFNSSGTIFGPMYDGKYLLQVLQE	NSSGTIFGPMYDGKYLLQVLQEKLGETRVH	F	G	P	K	Y	L	0	0	0	1	0	0	0	2	0	0	0	1	1	0	1	0	0	0	2	0	0	0	8	0		929.395	P15477;Q2MY41;P11768;Q2MY37;Q2MY52;Q2MY51;Q3YJT0;Q3YJT2;Q3YJT3;Q42502	Q3YJT3	110	117	no	no	1;2	0.0056388	183.9	By MS/MS	By MS/MS	By MS/MS	By MS/MS	By MS/MS	By MS/MS
TVDDDKDFLPF	KNIGGNFKNGYPRLVTVDDDKDFLPFVFIK	PRLVTVDDDKDFLPFVFIKA__________	V	T	V	P	F	V	0	0	0	4	0	0	0	0	0	0	1	1	0	2	1	0	1	0	0	1	0	0	11	-3		1310.6	Q00652;Q8H9D6	Q00652	207	217	yes	no	1;2	0.003508	140.16	By MS/MS	By MS/MS	By MS/MS	By MS/MS	By MS/MS	By MS/MS
TNLF	YLLDDPFSAVDAHTSTNLFNDYVLGALSGK	DPFSAVDAHTSTNLFNDYVLGALSGKTVLL	S	T	N	L	F	N	0	0	1	0	0	0	0	0	0	0	1	0	0	1	0	0	1	0	0	0	0	0	4	0		493.254	M1ABE0;M1BC68;M1D411;M1AZP8	M1ABE0	614	617	no	no	1	0.002056	120.66	By MS/MS	By MS/MS			By MS/MS	By MS/MS
VYDQDGNPL	LPTTCHDDDNLVLPEVYDQDGNPLRIGERY	NLVLPEVYDQDGNPLRIGERYIINNPLLGA	E	V	Y	P	L	R	0	0	1	2	0	1	0	1	0	0	1	0	0	0	1	0	0	0	1	1	0	0	9	-2		1019.46	A0A097H161;A0A097H162;P20347;Q6PMR6;A0A097H155;O24383;Q8W146;A0A097H153;A0A097H194;A0A097H157;Q8W147	P20347	48	56	no	no	1;2	0.015307	146.03	By MS/MS	By MS/MS	By MS/MS	By MS/MS	By MS/MS	By MS/MS
LGVTP	GCNFVLEADEYDCCFLGVTPQIAVVTNVDW	LEADEYDCCFLGVTPQIAVVTNVDWEHVDM	F	L	G	T	P	Q	0	0	0	0	0	0	0	1	0	0	1	0	0	0	1	0	1	0	0	1	0	0	5	0		485.285	M1AN22	M1AN22	254	258	no	no	1	0.046749	66.561			By MS/MS
EGGIKLPQGPLF	TPNEFDSFEDVLRLYEGGIKLPQGPLFKAL	RLYEGGIKLPQGPLFKALTAAIPLEMIREL	Y	E	G	L	F	K	0	0	0	0	0	1	1	3	0	1	2	1	0	1	2	0	0	0	0	0	0	0	12	0		1254.7	M1BVW6;O22508;O24376;O24379;O49150;P37831;Q41238;Q43189;Q9SAP1;Q9SC16;O24378	Q9SC16	312	323	no	no	1;2	3.9153e-09	228.2	By MS/MS	By MS/MS	By MS/MS	By MS/MS	By MS/MS	By MS/MS
VDYL	NHRDGAMNMTHRDEEVDYLPSRFDPCRPAE	GAMNMTHRDEEVDYLPSRFDPCRPAEQYPI	E	V	D	Y	L	P	0	0	0	1	0	0	0	0	0	0	1	0	0	0	0	0	0	0	1	1	0	0	4	-1		508.253	Q2PYW5;M1CVH4;P55312;Q6RFS8;Q6ST34;M1AFG2;M1AGA2;M1CPJ2;M1CPJ0;M0ZMQ6;M0ZMQ5	Q2PYW5	390	393	no	no	1	0.0045864	52.856	By MS/MS	By MS/MS	By MS/MS	By MS/MS	By MS/MS	By MS/MS
VDGDVAAVDPS	FATNTSNGDQYDFNLVDGDVAAVDPSLLSI	DFNLVDGDVAAVDPSLLSISVATRLAQEDP	L	V	D	P	S	L	2	0	0	3	0	0	0	1	0	0	0	0	0	0	1	1	0	0	0	3	0	0	11	-3		1043.48	Q3YJS9	Q3YJS9	203	213	yes	yes	1;2	0.0063767	127.02	By MS/MS	By MS/MS	By MS/MS	By MS/MS	By MS/MS	By MS/MS
FLPF	KNGYPRLVTVHDDXDFLPFVFIKA______	PRLVTVHDDXDFLPFVFIKA__________	D	F	L	P	F	V	0	0	0	0	0	0	0	0	0	0	1	0	0	2	1	0	0	0	0	0	0	0	4	0		522.284	M1AGX6;A0A097H164;A0A097H1A0;M1B4H0;Q00652;Q8H9D6	A0A097H164	213	216	no	no	1	0.0037804	62.745	By MS/MS	By MS/MS	By MS/MS	By MS/MS	By MS/MS	By MS/MS
MPEPGTPEYEE	YAGYLPNRPTVSRRFMPEPGTPEYEELKRN	SRRFMPEPGTPEYEELKRNPDKAFLKTITA	F	M	P	E	E	L	0	0	0	0	0	0	4	1	0	0	0	0	1	0	3	0	1	0	1	0	0	0	11	-4		1277.51	M1AQS2;M1AQS1;Q43191;M1BVW6;O22508;O24379;O49150;P37831;Q41238;Q43189;Q9SAP1;Q43190	P37831	738	748	no	no	1;2	1.0041e-10	240.95	By MS/MS	By MS/MS	By MS/MS	By MS/MS	By MS/MS	By MS/MS
FPELD	YDYVVKELPTLLHENFPELDTSRASIFGHS	KELPTLLHENFPELDTSRASIFGHSMGGHG	N	F	P	L	D	T	0	0	0	1	0	0	1	0	0	0	1	0	0	1	1	0	0	0	0	0	0	0	5	-2		619.285	M1AYK4	M1AYK4	138	142	no	no	1	0.030025	127.53	By MS/MS	By MS/MS	By MS/MS	By MS/MS	By MS/MS	By MS/MS
SLLGP	AVHSETSGDYRTFLLSLLGPAH________	TSGDYRTFLLSLLGPAH_____________	L	S	L	G	P	A	0	0	0	0	0	0	0	1	0	0	2	0	0	0	1	1	0	0	0	0	0	0	5	0		485.285	M1ADQ4	M1ADQ4	310	314	no	no	1	0.033404	100.09	By MS/MS	By MS/MS	By matching	By MS/MS	By matching
LPSVA	DSASFLISALTNFLMLPSVAIAMRFMDVAG	LISALTNFLMLPSVAIAMRFMDVAGRRSLL	M	L	P	V	A	I	1	0	0	0	0	0	0	0	0	0	1	0	0	0	1	1	0	0	0	1	0	0	5	0		485.285	M1AM98;A0A290WHP0	M1AM98	574	578	no	no	1	0.036044	81.967	By MS/MS
ALTEVAIS	LQVLQEKLGETRVHQALTEVAISSFDIKTN	GETRVHQALTEVAISSFDIKTNKPVIFTKS	Q	A	L	I	S	S	2	0	0	0	0	0	1	0	0	1	1	0	0	0	0	1	1	0	0	1	0	0	8	-1		802.444	M1B3W0;M1BFI9;P07745;P15477;P15478;Q2MY38;Q2MY40;Q2MY41;P11768;Q2MY37;Q2MY52;Q2MY43;Q2MY55;Q2MY44;Q2MY45;Q2MY36;P15476;Q2MY42;Q2MY50;Q2MY60;Q2MY58;Q3YJT4;Q2MY59;Q2MY51;Q2MY54;Q2MY56;Q3YJS9;Q3YJT0;Q3YJT2;Q3YJT3;Q3YJT5;Q2MY48;M1AGX5;Q41487;Q42502	Q3YJT3	134	141	no	no	1	0.052548	121.68	By MS/MS	By MS/MS	By MS/MS	By MS/MS	By MS/MS	By MS/MS
GGQVGNENDIFK	DQTVWKVNHEGLVVTGGQVGNENDIFKIRK	VVTGGQVGNENDIFKIRKTDLVTPEGSKFV	T	G	G	F	K	I	0	0	2	1	0	1	1	3	0	1	0	1	0	1	0	0	0	0	0	1	0	0	12	-1		1276.6	A0A097H1A0;Q00652;Q8H9D6;Q8S382	Q00652	153	164	no	no	1;2	9.3827e-26	275.93	By MS/MS	By MS/MS	By MS/MS	By MS/MS	By MS/MS	By MS/MS
SGPVNAPY	KQIIQRNGDNILTNRSGPVNAPYTLLFPTS	DNILTNRSGPVNAPYTLLFPTSEGGLTGKG	R	S	G	P	Y	T	1	0	1	0	0	0	0	1	0	0	0	0	0	0	2	1	0	0	1	1	0	0	8	0		803.381	O22508;O24379;O49150;P37831;Q41238;Q43189;Q9SAP1;Q43190;Q9SC16;O22507	Q9SC16	832	839	no	no	1;2	0.034003	138.48	By MS/MS	By MS/MS	By MS/MS	By MS/MS	By MS/MS	By MS/MS
YDGKYL	GPHIFNSSGTIFGPMYDGKYLLQVLQEKLG	SSGTIFGPMYDGKYLLQVLQEKLGETRVHQ	M	Y	D	Y	L	L	0	0	0	1	0	0	0	1	0	0	1	1	0	0	0	0	0	0	2	0	0	0	6	0		757.365	M1AGX6;M1BFI9;P07745;P15477;P15478;Q2MY38;Q2MY40;Q9AUH5;Q2MY41;P11768;Q2MY37;Q2MY52;Q2MY43;Q2MY55;Q2MY44;Q2MY45;Q2MY36;P15476;Q2MY42;Q2MY50;Q2MY60;Q2MY58;Q3YJT4;Q2MY59;Q2MY51;Q2MY54;Q2MY56;Q3YJS9;Q3YJT0;Q3YJT2;Q3YJT3;Q3YJT5;Q2MY48;M1AGX5;Q41487	Q3YJT3	113	118	no	no	1;2	0.094274	130.01	By MS/MS	By MS/MS	By MS/MS	By MS/MS	By MS/MS	By MS/MS
DYFDVIGGTSTGGLLT	GQLQEVDNNKDARLADYFDVIGGTSTGGLL	YFDVIGGTSTGGLLTAMITTPNENNRPFAA	A	D	Y	L	T	A	0	0	0	2	0	0	0	4	0	1	2	0	0	1	0	1	3	0	1	1	0	0	16	-2		1614.78	P07745;P15477;P15478;Q2MY38;Q2MY40;Q2MY41;P11768;Q2MY37;Q2MY52;Q2MY43;Q2MY55;Q2MY44;Q2MY45;Q2MY36;P15476;Q2MY42;Q2MY50;Q2MY60;Q2MY58;Q3YJT4;Q2MY59;Q2MY51;Q2MY54;Q2MY56;Q3YJT0;Q3YJT2;Q3YJT3;Q3YJT5;Q2MY48;M1AGX5;Q41487;Q42502	Q3YJT3	56	71	no	no	1;2	4.695e-11	199.11	By MS/MS	By MS/MS	By MS/MS	By MS/MS	By MS/MS	By MS/MS
DVIGGTGTGGLLT	QEVDNNTDARLADYFDVIGGTGTGGLLTAM	YFDVIGGTGTGGLLTAMITTPNENNRPFAA	F	D	V	L	T	A	0	0	0	1	0	0	0	5	0	1	2	0	0	0	0	0	3	0	0	1	0	0	13	-1		1159.61	Q3YJS9	Q3YJS9	59	71	yes	yes	1;2	0.002007	133.32	By MS/MS	By MS/MS	By MS/MS	By MS/MS	By MS/MS	By MS/MS
EVYDQDGHPL	VLPSTCHDDDNLVLPEVYDQDGHPLRIGQR	NLVLPEVYDQDGHPLRIGQRYIINNPLIGA	P	E	V	P	L	R	0	0	0	2	0	1	1	1	1	0	1	0	0	0	1	0	0	0	1	1	0	0	10	-2.9		1171.51	A0A097H158;A0A097H1A0;M1AMY0;Q00652;Q8H9D6;Q8S382	Q00652	47	56	no	no	1;2	0.00072105	181.69	By MS/MS	By MS/MS	By MS/MS	By MS/MS	By MS/MS	By MS/MS
GKELDPRLS	PINLPSDATPVLDVTGKELDPRLSYRIIST	PVLDVTGKELDPRLSYRIISTFWGALGGDV	T	G	K	L	S	Y	0	1	0	1	0	0	1	1	0	0	2	1	0	0	1	1	0	0	0	0	0	0	9	0		1013.55	A0A097H131;Q8S380;A0A097H184;Q4FE27;A0A097H141;P24743;A0A097H147;Q41484;Q2XPY0;Q2XPX8;Q3S477;Q8LJQ0;Q41433;A0A097H142;A0A097H122;Q84Y13;Q8S381	A0A097H131	41	49	no	no	1;2;3	0.012689	122.28	By MS/MS	By MS/MS	By MS/MS	By MS/MS	By MS/MS	By MS/MS
ELDPRLS	NLPSDATPVLDVTGKELDPRLSYRIISTFW	PVLDVTGKELDPRLSYRIISTFWGALGGDV	K	E	L	L	S	Y	0	1	0	1	0	0	1	0	0	0	2	0	0	0	1	1	0	0	0	0	0	0	7	-1		828.434	A0A097H131;Q8S380;A0A097H184;Q4FE27;A0A097H141;P24743;A0A097H147;Q41484;Q2XPY0;Q2XPX8;Q3S477;Q8LJQ0;Q41433;A0A097H142;A0A097H122;Q84Y13;Q8S381	A0A097H131	43	49	no	no	2	0.1724	88.904	By MS/MS	By MS/MS	By MS/MS	By MS/MS	By MS/MS
YTPSDQGVESS	LPHPDGDQFGVTSKVYTPSDQGVESSIWQL	TSKVYTPSDQGVESSIWQLAKAYVAVNDTG	V	Y	T	S	S	I	0	0	0	1	0	1	1	1	0	0	0	0	0	0	1	3	1	0	1	1	0	0	11	-2		1168.49	M1BVW6;O24379;Q41462;O49150;P37831;Q41238;Q43189;Q9SAP1;Q43190;Q9SC16;O22507	Q9SC16	490	500	no	no	1;2	0.001512	156.18	By MS/MS	By MS/MS	By MS/MS	By MS/MS	By MS/MS	By MS/MS
SDVGPSGTP	PNSDAPCANGVFRYNSDVGPSGTPVRFIGS	GVFRYNSDVGPSGTPVRFIGSSSHFGQGIF	N	S	D	T	P	V	0	0	0	1	0	0	0	2	0	0	0	0	0	0	2	2	1	0	0	1	0	0	9	-1		815.366	A0A097H146;Q41480;A0A097H111;A0A097H112;Q43645;H9B8I8;A0A097H115;C5MRU1;A0A097H117;A0A097H125;A0A097H133;A0A097H143;M1AKE4;A0A097H126;P58514;A0A097H127;A0A097H128;A0A097H131;Q8S380;A0A097H184;A0A097H141;A0A097H147;P30941;A0A097H149;A0A097H138;A0A097H139;A0A097H150;A0A097H151;A0A097H169;A0A097H180;C5MRU0;C5MRU2;C5MRU4;M1AKE5;A0A097H118;P58518;P17979;H9B8I9;P58515;P58519;Q03197;Q41484;Q2XPY0;Q2XPX8…	A0A097H131	85	93	no	no	1;2	0.030432	120.45	By MS/MS	By MS/MS	By MS/MS	By MS/MS	By MS/MS	By MS/MS
DIEGNPLNK	SSTNNIPNQAFRTIRDIEGNPLNKNSRYFI	AFRTIRDIEGNPLNKNSRYFIVSAIWGAGG	R	D	I	N	K	N	0	0	2	1	0	0	1	1	0	1	1	1	0	0	1	0	0	0	0	0	0	0	9	-1		998.503	A0A097H168;M1AG22	M1AG22	36	44	no	no	1;2	1.8666e-15	261.4	By MS/MS	By MS/MS	By MS/MS	By matching	By MS/MS	By MS/MS
FDL	TISLRLWSTQVPSADFDLSAFNAGEHTKAC	LRLWSTQVPSADFDLSAFNAGEHTKACEAQ	D	F	D	D	L	S	0	0	0	1	0	0	0	0	0	0	1	0	0	1	0	0	0	0	0	0	0	0	3	-1		393.19	M1ABE0;M1B093;M1B092;M1CRQ4;M1CSW4;P14674;M1D164;P14675;M1D165;M0ZI18;M0ZI19;M1C8Q0;M1C8P9;M1CFR9;M1CFS1;M1CNK7;M1CSI8;M1CSI7;Q2PYW5;M1CVH4;P55312;Q6RFS8;P49284;Q2VCK3;A4UV40;A4UV52;M0ZNP4;M0ZNQ1;M0ZSC1;M1A863;M1A864;M1ATG6;M1BDM1;M1BIT2;M1BJN1;M1BJZ3;M1BK69;M1BUB4;M1BZU8;M1C692;M1CC77;M1CP47;M1CW41;Q5I6L8;A0A0N7CFU2;Q2VEC3;I0DFJ7;M1A2N4;M1CAP8;M1D2Z2;P04045;M1ACZ6;Q9AWA5;M0ZJ74;M0ZSA3;M0ZSA2;M1A…	P04045	306	308	no	no	1	1.6397e-06	53.534	By MS/MS	By MS/MS	By MS/MS	By MS/MS	By MS/MS	By MS/MS
LGVP	______________________________	______________________________	-	L	G	V	P	-	0	0	0	0	0	0	0	1	0	0	1	0	0	0	1	0	0	0	0	1	0	0	4	0		384.237	A0A097H162;M1BAX6;M1C8G8;M1A566;M1A565;M1CV79;M1CV78;M1CV80	REV__CON__ENSEMBL:ENSBTAP00000007350			no	no	1	0.0033138	73.311	By MS/MS	By MS/MS	By MS/MS	By MS/MS		By MS/MS
EGQLQEVDNNKDAR	GGIKGIIPATILEFLEGQLQEVDNNKDARL	LEGQLQEVDNNKDARLADYFDVIGGTSTGG	L	E	G	A	R	L	1	1	2	2	0	2	2	1	0	0	1	1	0	0	0	0	0	0	0	1	0	0	14	-2		1614.76	P07745;P15477;Q2MY41;P11768;Q2MY37;Q2MY52;Q2MY44;Q2MY45;Q2MY36;P15476;Q2MY42;Q2MY51;Q3YJT2;Q3YJT3;Q42502	Q3YJT3	40	53	no	no	2;3	6.7515e-93	363.85	By matching	By MS/MS	By MS/MS	By MS/MS	By MS/MS	By MS/MS
ALPGDNVG	TEVKSVEMHHEALLEALPGDNVGFNVKNVA	HHEALLEALPGDNVGFNVKNVAVKDLKRGF	E	A	L	V	G	F	1	0	1	1	0	0	0	2	0	0	1	0	0	0	1	0	0	0	0	1	0	0	8	-1		741.366	Q2V985;M1AED5;Q2XTC2;Q38HV3;Q38JJ0;Q38HT2;M1BV36;Q69GY4;M1BQM9	Q2V985	290	297	no	no	1	0.18825	73.637	By MS/MS	By matching	By matching	By matching	By matching	By matching
GVPGAF	SETAFGVTFDWNEEFGVPGAFIIKNMHINE	VTFDWNEEFGVPGAFIIKNMHINEFFLKSL	F	G	V	A	F	I	1	0	0	0	0	0	0	2	0	0	0	0	0	1	1	0	0	0	0	1	0	0	6	0		546.28	M1AQS2;Q43191;M1CAQ0;M1BVW6;O22508;O24376;O24379;O49150;P37831;Q41238;Q43189;Q9SAP1;Q43190;Q9SC16;O22507;O24378;M1D4M7;Q41430	Q9SC16	107	112	no	no	1	0.18461	89.046	By MS/MS	By MS/MS	By MS/MS	By MS/MS	By MS/MS	By MS/MS
VPLVD	YLYYQYFERSSPYGRVPLVDKISSLAERHP	YFERSSPYGRVPLVDKISSLAERHPGLMSL	R	V	P	V	D	K	0	0	0	1	0	0	0	0	0	0	1	0	0	0	1	0	0	0	0	2	0	0	5	-1		541.311	M1AD40;M1AD39	M1AD40	170	174	no	no	1	0.072813	41.959		By MS/MS
GTGTNSEFDKTY	SIKSLDYKQMLLLSLGTGTNSEFDKTYTAE	LSLGTGTNSEFDKTYTAEEAAKWGPLRWLL	L	G	T	T	Y	T	0	0	1	1	0	0	1	2	0	0	0	1	0	1	0	1	3	0	1	0	0	0	12	-1		1318.57	M1B3W0;P07745;P15477;Q2MY40;Q2MYG0;Q2MY41;P11768;Q2MY37;Q2MY52;Q2VBI5;Q2MY45;Q2MY36;P15476;Q2MY42;Q2VBI8;Q2MYP6;Q2MYI3;Q2MY51;Q2MY54;Q3YJT0;Q3YJT2;Q3YJT3;Q42502;Q2MYL0	Q3YJT3	247	258	no	no	1;2	1.7455e-34	284.58	By MS/MS	By MS/MS	By MS/MS	By MS/MS	By matching	By matching
VGDPAL	GDRYEFNLVDGAVATVGDPALLSLSVATRL	NLVDGAVATVGDPALLSLSVATRLAQEDPA	T	V	G	A	L	L	1	0	0	1	0	0	0	1	0	0	1	0	0	0	1	0	0	0	0	1	0	0	6	-1		570.301	M1B3W0;P07745;P15477;Q2MY40;Q2MY41;P11768;Q2MY37;Q2MY52;Q2MY45;Q2MY36;P15476;Q2MY42;Q2MY51;Q2MY54;Q3YJT0;Q3YJT2;Q3YJT3;Q42502	Q3YJT3	209	214	no	no	1	0.12424	116.49			By MS/MS	By MS/MS	By MS/MS	By MS/MS
TVPFQ	AIRYLSTWFIFDVCSTVPFQSLILVFTGHK	STWFIFDVCSTVPFQSLILVFTGHKESGGV	S	T	V	F	Q	S	0	0	0	0	0	1	0	0	0	0	0	0	0	1	1	0	1	0	0	1	0	0	5	0		590.306	Q41461	Q41461	147	151	no	no	1	0.058705	55.127				By MS/MS
WGLL	LLMCFVWKEDVQLPWWGLLFAFGLAFVVTL	FVWKEDVQLPWWGLLFAFGLAFVVTLPIGV	W	W	G	L	L	F	0	0	0	0	0	0	0	1	0	0	2	0	0	0	0	0	0	1	0	0	0	0	4	0		487.279	M1B0Z5	M1B0Z5	461	464	no	no	1	0.005157	47.364	By MS/MS		By MS/MS
GGSAEYPYPR	LGNPDQGKENVRTTLGGSAEYPYPRRGRTG	VRTTLGGSAEYPYPRRGRTGRPPTRTDPKS	L	G	G	P	R	R	1	1	0	0	0	0	1	2	0	0	0	0	0	0	2	1	0	0	2	0	0	0	10	0		1095.5	M1AQS2;Q43191;M1BVW6;O22508;O24376;O24379;O49150;P37831;Q43189;Q9SAP1;Q9SC16;O22507;O24378	Q9SC16	222	231	no	no	1;2;3	0.0003538	194.92	By MS/MS	By MS/MS	By MS/MS	By MS/MS	By MS/MS	By MS/MS
TGGTIGQADSSY	KVGNINAPLRTMLLETGGTIGQADSSYFKI	LLETGGTIGQADSSYFKIVKSSNFGYNLLY	E	T	G	S	Y	F	1	0	0	1	0	1	0	3	0	1	0	0	0	0	0	2	2	0	1	0	0	0	12	-1		1155.5	Q3S481;Q8S393;A0A097H112;Q43645;H9B8I8;A0A097H115;C5MRU1;A0A097H117;A0A097H150;C5MRU0;C5MRU2;P17979;H9B8I9;P58519;Q03197;Q38M77;Q3S482;Q3S488;Q3S479;Q43646;A0A097H156;Q8RXA3	Q3S482	147	158	no	no	1;2	6.7788e-09	224.68	By MS/MS	By MS/MS	By MS/MS	By MS/MS	By MS/MS	By MS/MS
DVVQIPR	DYRCNRVRLFDNILGDVVQIPRVA______	RLFDNILGDVVQIPRVA_____________	G	D	V	P	R	V	0	1	0	1	0	1	0	0	0	1	0	0	0	0	1	0	0	0	0	2	0	0	7	0		825.471	Q53X28;P08454;Q43651;Q41434	Q43651	98	104	no	no	1;2	0.036789	148.33	By MS/MS	By MS/MS	By MS/MS	By MS/MS	By MS/MS	By MS/MS
FSDF	______________________________	______________________________	-	F	S	D	F	-	0	0	0	1	0	0	0	0	0	0	0	0	0	2	0	1	0	0	0	0	0	0	4	-1		514.206	M1BFJ3;Q00775;B0ZTE3;M1AVV0;Q1PIB7;M0ZV38;M1A7Q3	REV__M1A5Z0			no	no	1	0.0031996	75.898	By MS/MS	By MS/MS	By MS/MS	By MS/MS
AAIPLEM	GGIKLPQGPLFKALTAAIPLEMIRELLRTD	GPLFKALTAAIPLEMIRELLRTDGEGILRF	T	A	A	E	M	I	2	0	0	0	0	0	1	0	0	1	1	0	1	0	1	0	0	0	0	0	0	0	7	-1		743.389	M1BVW6;O22508;O24376;O24379;O49150;P37831;Q41238;Q43189;Q9SAP1;Q9SAP0;Q9SC16;O22507;O24378	Q9SC16	328	334	no	no	1;2	0.079871	126.25	By MS/MS	By MS/MS	By MS/MS	By MS/MS	By MS/MS	By MS/MS
SPELDAKM	KTNKPVIFTKSNLAKSPELDAKMYDICYST	TKSNLAKSPELDAKMYDICYSTAAAPIYFP	K	S	P	K	M	Y	1	0	0	1	0	0	1	0	0	0	1	1	1	0	1	1	0	0	0	0	0	0	8	-1		889.422	M1AGX6;M1BFI9;P15477;P15478;Q2MY38;Q2MY40;Q2MY41;P11768;Q2MY37;Q2MY52;Q2MY43;Q2MY55;Q2MY44;Q2MY45;Q2MY36;P15476;Q2MY42;Q2MY50;Q2MY60;Q2MY58;Q3YJT4;Q2MY59;Q2MY51;Q2MY54;Q2MY56;Q3YJT2;Q3YJT3;Q3YJT5;Q2MY48;M1AGX5;Q41487;Q42502	Q3YJT3	161	168	no	no	1;2	0.0049719	186.09	By MS/MS	By matching	By MS/MS	By MS/MS	By MS/MS	By MS/MS
ALEL	QTLTRTVRGMMYYRRALELQAFLDMAQDDD	RTVRGMMYYRRALELQAFLDMAQDDDLMEG	R	A	L	E	L	Q	1	0	0	0	0	0	1	0	0	0	2	0	0	0	0	0	0	0	0	0	0	0	4	-1		444.258	M0ZNU3;M0ZSD6;M1A6L5;M1ARI7;M1ARI6;M1C9X0;Q2VCI5;M1C851;M1ADF7;M1B4J5;M1D5G6;M1CAP8;M1D3B2;M0ZJ74;M1ATY8	M1D5G6	1172	1175	no	no	1	0.0023185	102.45	By MS/MS	By MS/MS	By MS/MS	By MS/MS	By MS/MS	By matching
SWPELVGK	PVENDGEFVFCPGKQSWPELVGKSAGYAKQ	VFCPGKQSWPELVGKSAGYAKQVIEKENSI	Q	S	W	G	K	S	0	0	0	0	0	0	1	1	0	0	1	1	0	0	1	1	0	1	0	1	0	0	8	0		914.486	Q3S492	Q3S492	56	63	no	no	1;2	0.01612	157.58	By MS/MS	By MS/MS	By MS/MS	By MS/MS	By MS/MS	By MS/MS
VNENPLDVL	KVGVVIQNGKRRLALVNENPLDVLFQEV__	KRRLALVNENPLDVLFQEV___________	L	V	N	V	L	F	0	0	2	1	0	0	1	0	0	0	2	0	0	0	1	0	0	0	0	2	0	0	9	-2		1011.52	Q3S481;Q8S393;Q41480;A0A097H111;A0A097H115;C5MRU1;C5MRU0;C5MRU4;M1AKE5;A0A097H118;P58518;P17979;H9B8I9;P58515;P58519;Q38M77;Q3S482;Q3S488;Q3S479;Q43646;A0A097H156;Q8RXA3	Q3S482	208	216	no	no	1;2	0.022705	130.27	By MS/MS	By MS/MS	By MS/MS	By MS/MS	By MS/MS	By MS/MS
KELDPRL	INLPSDATPVLDVTGKELDPRLSYRIISTF	TPVLDVTGKELDPRLSYRIISTFWGALGGD	G	K	E	R	L	S	0	1	0	1	0	0	1	0	0	0	2	1	0	0	1	0	0	0	0	0	0	0	7	0		869.497	A0A097H131;Q8S380;A0A097H184;Q4FE27;A0A097H141;P24743;A0A097H147;Q41484;Q2XPY0;Q2XPX8;Q3S477;Q8LJQ0;Q41433;A0A097H142;A0A097H122;Q84Y13;Q8S381	A0A097H131	42	48	no	no	2;3	0.07063	130.77	By MS/MS	By MS/MS	By MS/MS	By MS/MS	By MS/MS	By MS/MS
ESPLPKP	FSSTFTSQNPINLPSESPLPKPVLDTNGKE	QNPINLPSESPLPKPVLDTNGKELNPNLSY	S	E	S	K	P	V	0	0	0	0	0	0	1	0	0	0	1	1	0	0	3	1	0	0	0	0	0	0	7	0		766.423	Q3S481;Q8S393;C5MRU4;M1AKE5;A0A097H118;P17979;H9B8I9;Q03197;Q38M77;Q3S482;Q3S488;Q3S479;Q43646	Q3S482	33	39	no	no	1;2	0.030751	154.09	By MS/MS	By MS/MS	By MS/MS	By MS/MS	By MS/MS	By MS/MS
EFLE	IDGGGIKGIIPATILEFLEGQLQEVDNNKD	GIKGIIPATILEFLEGQLQEVDNNKDARLA	L	E	F	L	E	G	0	0	0	0	0	0	2	0	0	0	1	0	0	1	0	0	0	0	0	0	0	0	4	-2		536.248	M0ZWQ1;M1BA84;M1CRQ4;Q38M56;P07745;Q9SAP2;P15477;P15478;Q06627;Q2MY38;Q2MY40;Q2MY41;P11768;Q2MY37;Q2MY52;Q2MY43;Q2MY55;Q7DMV4;Q2MY44;Q2MY45;Q2MY36;P15476;Q2MY42;Q2MY50;Q2MY60;Q2MY58;Q3YJT4;Q2MY59;Q2MY51;Q2MY54;Q2MY56;Q3YJS9;Q3YJT0;Q3YJT2;Q3YJT3;Q3YJT5;Q2MY48;M1AGX5;Q41487;Q42502;A0A088DD74;M1A201;M1A864;M1BDM1;M1D2Z2;M1BFJ1;M1DXQ0	Q3YJT3	37	40	no	no	1	0.0016315	112.01		By MS/MS	By MS/MS	By MS/MS		By MS/MS
LEGQLQEVDNNK	GGGIKGIIPATILEFLEGQLQEVDNNKDAR	LEFLEGQLQEVDNNKDARLADYFDVIGGTS	F	L	E	N	K	D	0	0	2	1	0	2	2	1	0	0	2	1	0	0	0	0	0	0	0	1	0	0	12	-2		1385.68	P07745;P15477;Q2MY41;P11768;Q2MY37;Q2MY52;Q2MY44;Q2MY45;Q2MY36;P15476;Q2MY42;Q2MY51;Q3YJT2;Q3YJT3;Q42502	Q3YJT3	39	50	no	no	1;2;3	6.8791e-89	367.32	By MS/MS				By MS/MS	By MS/MS
LPVP	AWRCWKANIPWKVPGLPVPIENMILRYVKS	WKANIPWKVPGLPVPIENMILRYVKSKADW	G	L	P	V	P	I	0	0	0	0	0	0	0	0	0	0	1	0	0	0	2	0	0	0	0	1	0	0	4	0		424.269	M0ZSD6;M1ARI7;M1ARI6;M1BVQ0;M1CSW4;Q2VCI5;M1BAE9;M1AFG2;M1ARI8;M1BGW4;M1AQ67;M1B0Z5	M1CSW4	784	787	no	no	1	0.0031319	83.876	By MS/MS	By MS/MS	By MS/MS	By MS/MS
EEAAKWGPL	LGTGTNSEFDKTYTAEEAAKWGPLRWLLAI	DKTYTAEEAAKWGPLRWLLAIQQMTNAASS	A	E	E	P	L	R	2	0	0	0	0	0	2	1	0	0	1	1	0	0	1	0	0	1	0	0	0	0	9	-1		999.503	M1B3W0;P07745;P15477;Q2MY40;Q2MYG0;Q2MY45;Q2MY36;P15476;Q2MY42;Q2VBI8;Q2MYP6;Q2MYI3;Q2MY54;Q3YJT2;Q3YJT3;Q42502;Q2MYL0	Q3YJT3	261	269	no	no	1;2	0.00023654	208.86	By MS/MS	By MS/MS	By MS/MS	By MS/MS	By MS/MS	By MS/MS
GGNVGNENDIF	DETVWKVNHEQLVVTGGNVGNENDIFKIKK	LVVTGGNVGNENDIFKIKKTDLVIRGMKNV	T	G	G	I	F	K	0	0	3	1	0	0	1	3	0	1	0	0	0	1	0	0	0	0	0	1	0	0	11	-2		1134.49	A0A097H161;M1KPH5;Q6PMR6;A0A097H155;O24383;Q8W146;A0A097H153;A0A097H194;A0A097H157;Q8RX93;A0A097H166;Q8RX92;O24385;O24386;Q8W147	Q8W147	151	161	no	no	1;2	0.012348	115.49	By MS/MS	By MS/MS	By MS/MS	By MS/MS	By MS/MS	By MS/MS
STYWGAL	TNGKELNPNLSYRIISTYWGALGGDVYLGK	PNLSYRIISTYWGALGGDVYLGKSPNSDAP	I	S	T	A	L	G	1	0	0	0	0	0	0	1	0	0	1	0	0	0	0	1	1	1	1	0	0	0	7	0		796.376	Q3S482;Q3S488;Q3S479	Q3S482	58	64	yes	no	1;2	0.063472	134.24	By MS/MS	By MS/MS	By MS/MS	By MS/MS	By MS/MS	By MS/MS
NPLLGAGAVY	QDGNPLRIGERYIINNPLLGAGAVYLYNIG	RYIINNPLLGAGAVYLYNIGNLQCPNAVLQ	N	N	P	V	Y	L	2	0	1	0	0	0	0	2	0	0	2	0	0	0	1	0	0	0	1	1	0	0	10	0		973.523	A0A097H158;A0A097H161;A0A097H162;M1KPH5;P20347;Q6PMR6;A0A097H155;O24383;Q8W146;A0A097H153;A0A097H194	P20347	66	75	no	no	1;2	0.00034989	195.06	By MS/MS	By MS/MS	By MS/MS	By MS/MS	By MS/MS	By MS/MS
DYYLSTVFQ	LAIQQMTNAASSYMTDYYLSTVFQARHSQN	ASSYMTDYYLSTVFQARHSQNNYLRVQENA	T	D	Y	F	Q	A	0	0	0	1	0	1	0	0	0	0	1	0	0	1	0	1	1	0	2	1	0	0	9	-1		1134.52	M1BFI9;Q2MY38;Q2MY43;Q2MY55;Q2VBJ4;Q2VBJ1;Q2MYK9;Q2MY87;Q2MYA9;Q2MY84;Q2MYG3;Q2MYL9;Q2MY44;Q2MY91;Q2MY50;Q2MY60;Q2MY58;Q3YJT4;Q2MY59;Q2VBI9;Q2MYW4;Q2MYQ3;Q2MYT1;Q2MYM3;Q2MYV6;Q2MYF4;Q2MY72;Q2MYV1;Q2MYH4;Q2MYK2;Q2MYW0;Q2MYS5;Q2MYF3;Q2VBJ0;Q2MYE1;Q2MYS2;Q2MYG9;Q2MYE8;Q2VBI7;Q2MYU1;Q2MYW8;Q2MYU3;Q2MYK7;Q2MY67;Q2MY56;Q3YJS9;Q2VBJ3;Q2MYC5;Q2VBJ2;Q2MY85;Q2MYF1;Q2MYB7;Q2MY88;Q3YJT3;Q3YJT5;Q2MY48;M1AGX5;…	Q3YJT3	288	296	no	no	1;2	0.050033	105.39	By MS/MS	By MS/MS	By MS/MS	By MS/MS	By MS/MS	By MS/MS
LPYL	LHLALGRPHTITVLALPYLLFHFFWNNHKH	LGRPHTITVLALPYLLFHFFWNNHKHFFDY	A	L	P	Y	L	L	0	0	0	0	0	0	0	0	0	0	2	0	0	0	1	0	0	0	1	0	0	0	4	0		504.295	M1ABX1;M1ABX0;M1BF19;M1CIL4;M1CU97;M1AGX6;A4UV40;M1AJS4;M1BKT0;A0A0N7CFU2;Q2VEC3;A0A0N7CKI2;M1BHV4;M1CAU1;M1D4M7;Q41430	A0A0N7CFU2	95	98	no	no	1	0.0031661	78.062	By MS/MS	By MS/MS	By MS/MS	By MS/MS		By MS/MS
SIGRGALGGD	VTGKELDPRLSYRIISIGRGALGGDVYLGK	SYRIISIGRGALGGDVYLGKSPNSDAPCAN	I	S	I	G	D	V	1	1	0	1	0	0	0	4	0	1	1	0	0	0	0	1	0	0	0	0	0	0	10	0		901.462	Q3S481;Q8S393;A0A097H112;Q43645;H9B8I8;A0A097H141;C5MRU4;M1AKE5;A0A097H118;P58518;P17979;H9B8I9;P58519;Q03197;Q41484;Q2XPY0;Q2XPX8;Q38M77;Q8S381;Q43646	Q41484	54	63	no	no	1;2	0.013111	124.81	By MS/MS	By MS/MS	By MS/MS	By matching		By matching
SQNPINLPSDATPVLD	CLCLFPIVVFSSTFTSQNPINLPSDATPVL	QNPINLPSDATPVLDVTGKELDPRLSYRII	T	S	Q	L	D	V	1	0	2	2	0	1	0	0	0	1	2	0	0	0	3	2	1	0	0	1	0	0	16	-2		1679.84	A0A097H146;A0A097H125;A0A097H133;A0A097H143;M1AKE4;P58514;A0A097H127;A0A097H128;A0A097H131;Q8S380;A0A097H184;Q4FE27;A0A097H141;A0A097H151;A0A097H169;Q41484;Q2XPY0;Q2XPX8;Q3S474;Q3S477;Q41433;A0A097H142;A0A097H122;Q84Y13;Q8L5X3;Q8L5X5;Q8L5X6;Q8S381;A0A097H135	A0A097H131	23	38	no	no	1;2	9.4605e-19	241.56	By MS/MS	By MS/MS	By MS/MS	By MS/MS	By MS/MS	By MS/MS
TGGTIGQEDSSW	KVGDYDASLGTMLLETGGTIGQEDSSWFKI	LLETGGTIGQEDSSWFKIVKSSQLGYNLLY	E	T	G	S	W	F	0	0	0	1	0	1	1	3	0	1	0	0	0	0	0	2	2	1	0	0	0	0	12	-2		1236.53	Q3S477;Q8LJQ0	Q3S477	147	158	yes	no	1;2	1.612e-12	234.99	By MS/MS	By MS/MS	By MS/MS	By MS/MS	By MS/MS	By MS/MS
WGALGGDVYLG	KELDPRLSYRIISTFWGALGGDVYLGKSPN	ISTFWGALGGDVYLGKSPNSDAPCANGVFR	F	W	G	L	G	K	1	0	0	1	0	0	0	4	0	0	2	0	0	0	0	0	0	1	1	1	0	0	11	-1		1106.54	A0A097H146;Q41480;A0A097H111;A0A097H115;C5MRU1;A0A097H117;A0A097H125;A0A097H133;A0A097H143;M1AKE4;A0A097H126;P58514;A0A097H127;A0A097H128;A0A097H131;Q8S380;A0A097H184;Q4FE27;A0A097H147;P30941;A0A097H149;A0A097H138;A0A097H139;A0A097H150;A0A097H151;A0A097H169;A0A097H180;C5MRU0;C5MRU2;P58515;Q3S474;Q3S477;Q8LJQ0;Q3S482;Q3S488;Q3S479;Q41433;A0A097H142;A0A097H122;Q84Y13;Q8L5X3;Q8L5X5;Q8L5X6;Q8S338;A0A…	A0A097H131	57	67	no	no	1;2	0.011481	117.17	By MS/MS	By MS/MS	By MS/MS	By MS/MS	By MS/MS	By MS/MS
MELL	LTGTTTEMDDASEANMELLVQVGETLLKKP	TTEMDDASEANMELLVQVGETLLKKPVSKD	N	M	E	L	L	V	0	0	0	0	0	0	1	0	0	0	2	0	1	0	0	0	0	0	0	0	0	0	4	-1		504.262	M1C321;P07745;P15477;Q2MY38;Q2MY40;Q2MYG0;Q2MY41;P11768;Q2MY37;Q2MY52;Q2VBI5;Q2MY44;Q2MY91;Q2MY45;Q2MY36;P15476;Q2MY42;Q2VBI8;Q2MYP6;Q2MY50;Q2MY60;Q2MY58;Q3YJT4;Q2MY59;Q2VBI9;Q2MYQ3;Q2MYT1;Q2MYM3;Q2MYV6;Q2MY96;Q2MYF4;Q2MY72;Q2MYV1;Q2MYH4;Q2MYK2;Q2MYW0;Q2MYS5;Q2MYF3;Q2VBJ0;Q2MYE1;Q2MYS2;Q2MYG9;Q2MYE8;Q2VBI7;Q2MYU1;Q2MYW8;Q2MYU3;Q2MYK7;Q2MY67;Q2MY51;Q2MY54;Q3YJT0;Q3YJT2;Q3YJT3;Q3YJT5;Q2MY48;M1AGX5;…	Q3YJT3	327	330	no	no	1	0.0023185	102.45		By MS/MS	By MS/MS	By MS/MS	By MS/MS	By MS/MS
IDLVTPGSSK	GGKVGNENDIFKIRKIDLVTPGSSKNVYKL	FKIRKIDLVTPGSSKNVYKLLHCPSHLQCK	K	I	D	S	K	N	0	0	0	1	0	0	0	1	0	1	1	1	0	0	1	2	1	0	0	1	0	0	10	0		1015.55	M1AMY4	M1AMY4	168	177	no	no	1;2	4.7414e-10	234.2	By MS/MS	By MS/MS	By MS/MS	By MS/MS	By MS/MS	By MS/MS
YTAEEAAKWGPL	LLSLGTGTNSEFDKTYTAEEAAKWGPLRWL	DKTYTAEEAAKWGPLRWLLAIQQMTNAASS	T	Y	T	P	L	R	3	0	0	0	0	0	2	1	0	0	1	1	0	0	1	0	1	1	1	0	0	0	12	-1		1334.65	M1B3W0;P07745;P15477;Q2MY40;Q2MYG0;Q2MY45;Q2MY36;P15476;Q2MY42;Q2VBI8;Q2MYP6;Q2MYI3;Q2MY54;Q3YJT2;Q3YJT3;Q42502;Q2MYL0	Q3YJT3	258	269	no	no	1;2;3	4.829e-09	227.08					By MS/MS	By MS/MS
EAAKWGPL	GTGTNSEFDKTYTAEEAAKWGPLRWLLAIQ	DKTYTAEEAAKWGPLRWLLAIQQMTNAASS	E	E	A	P	L	R	2	0	0	0	0	0	1	1	0	0	1	1	0	0	1	0	0	1	0	0	0	0	8	0		870.46	M1B3W0;P07745;P15477;Q2MY40;Q2MYG0;Q2MY41;P11768;Q2MY37;Q2MY52;Q2VBI5;Q2MY45;Q2MY36;P15476;Q2MY42;Q2VBI8;Q2MYP6;Q2MYI3;Q2MY51;Q2MY54;Q3YJT2;Q3YJT3;Q42502;Q2MYL0	Q3YJT3	262	269	no	no	1;2	0.018009	155.51	By MS/MS	By MS/MS	By MS/MS	By MS/MS	By MS/MS	By MS/MS
GVNPIIIS	TAWRTDEEFAREMLAGVNPIIISRLQEFPP	FAREMLAGVNPIIISRLQEFPPKSKLDPEA	A	G	V	I	S	R	0	0	1	0	0	0	0	1	0	3	0	0	0	0	1	1	0	0	0	1	0	0	8	0		811.48	M1BVW6;O22508;O24376;O49150;Q41238;Q43190;Q9SC16;O22507;O24378	Q9SC16	375	382	no	no	1;2	0.074552	107.74	By MS/MS	By MS/MS	By MS/MS	By MS/MS	By MS/MS	By MS/MS
TDLVTPEGSK	GGQVGNENDIFKIRKTDLVTPEGSKFVYKL	FKIRKTDLVTPEGSKFVYKLLHCPSHLQCK	K	T	D	S	K	F	0	0	0	1	0	0	1	1	0	0	1	1	0	0	1	1	2	0	0	1	0	0	10	-1		1045.53	A0A097H1A0;Q00652;Q8H9D6	Q00652	168	177	no	no	1;2	2.348e-10	242.39	By MS/MS	By MS/MS	By MS/MS	By MS/MS	By MS/MS	By MS/MS
SPNSDAPCANGV	STFWGALGGDVYLGKSPNSDAPCANGVFRY	LGKSPNSDAPCANGVFRYNSDVGPSGTPVR	K	S	P	G	V	F	2	0	2	1	1	0	0	1	0	0	0	0	0	0	2	2	0	0	0	1	0	0	12	-1		1187.49	P58514;A0A097H127;A0A097H128;A0A097H131;Q8S380;A0A097H184;A0A097H141;A0A097H147;Q41484;Q2XPY0;Q2XPX8;Q3S477;Q8LJQ0;Q84Y13;Q8L5X5;Q8S381	A0A097H131	69	80	no	no	1;2	5.4437e-46	316.09	By matching	By MS/MS	By MS/MS	By MS/MS	By MS/MS	By MS/MS
AAPIYFPPHY	PELDAKMYDICYSTAAAPIYFPPHYFVTHT	CYSTAAAPIYFPPHYFVTHTSNGDRYEFNL	A	A	A	H	Y	F	2	0	0	0	0	0	0	0	1	1	0	0	0	1	3	0	0	0	2	0	0	0	10	0.1		1174.58	M1B3W0;Q2MY41;P11768;Q2MY37;Q2MY52;Q2MY51;Q3YJT0;Q3YJT3	Q3YJT3	177	186	no	no	1;2;3	0.00073822	181.07	By MS/MS	By MS/MS	By MS/MS	By MS/MS	By MS/MS	By MS/MS
QMLLL	QEDPAFSSIKSLDYKQMLLLSLGTGTNSEF	FSSIKSLDYKQMLLLSLGTGTNSEFDKTYT	K	Q	M	L	L	S	0	0	0	0	0	1	0	0	0	0	3	0	1	0	0	0	0	0	0	0	0	0	5	0		616.362	M1C321;M1B3W0;M1BFI9;P07745;P15477;P15478;Q2MY40;Q2MY41;P11768;Q2MY37;Q2MY52;Q2MY45;Q2MY36;P15476;Q2MY42;Q2MY51;Q2MY54;Q3YJS9;Q3YJT0;Q3YJT2;Q3YJT3;Q42502	Q3YJT3	240	244	no	no	1;2	0.035306	90	By MS/MS	By MS/MS	By MS/MS	By MS/MS	By MS/MS	By MS/MS
SLEEMVT	ILIVMILATTSSTFASLEEMVTVLSIDGGG	ATTSSTFASLEEMVTVLSIDGGGIKGIIPG	A	S	L	V	T	V	0	0	0	0	0	0	2	0	0	0	1	0	1	0	0	1	1	0	0	1	0	0	7	-2		807.368	Q2MY43;Q2MY55;Q7DMV4;Q2MY50;Q2MY60;Q2MY58;Q3YJT4;Q2MY59;Q2MY54;Q2MY56;Q41487	Q2MY54	24	30	no	no	1;2	0.094201	119.22	By MS/MS	By MS/MS	By MS/MS	By MS/MS	By MS/MS	By MS/MS
GSPVTL	EKQNSLISNVHILLNGSPVTLDIRCDRVRL	ISNVHILLNGSPVTLDIRCDRVRLFDNILG	N	G	S	T	L	D	0	0	0	0	0	0	0	1	0	0	1	0	0	0	1	1	1	0	0	1	0	0	6	0		572.317	Q3S484;Q4FE26	Q3S484	78	83	no	no	1	0.16849	97.64		By MS/MS	By MS/MS
TGTATTFDDAS	LDSQNNYLRVQENALTGTATTFDDASVANM	ENALTGTATTFDDASVANMILLVQVGENLL	L	T	G	A	S	V	2	0	0	2	0	0	0	1	0	0	0	0	0	1	0	1	4	0	0	0	0	0	11	-2		1085.45	Q3YJS9;Q2VBJ3;Q2MYC5;Q2VBJ2;Q2MY85;Q2MYF1;Q2MYB7;Q2MY88;Q2MYB8;Q2MYJ4	Q3YJS9	313	323	no	no	1;2	0.00022755	185.47	By MS/MS	By MS/MS	By MS/MS	By MS/MS	By MS/MS	By MS/MS
TGKELDPR	NPINLPSDATPVLDVTGKELDPRLSYRIIS	ATPVLDVTGKELDPRLSYRIISTFWGALGG	V	T	G	P	R	L	0	1	0	1	0	0	1	1	0	0	1	1	0	0	1	0	1	0	0	0	0	0	8	0		914.482	A0A097H131;Q8S380;A0A097H184;Q4FE27;A0A097H141;P24743;A0A097H147;Q41484;Q2XPY0;Q2XPX8;Q3S477;Q8LJQ0;Q41433;A0A097H142;A0A097H122;Q84Y13;Q8S381	A0A097H131	40	47	no	no	2	0.09918	97.635	By MS/MS	By matching	By matching	By matching	By MS/MS	By MS/MS
AEYPPLGR	MVKMIPTKPMVVETFAEYPPLGRFAVRDMR	PMVVETFAEYPPLGRFAVRDMRQTVAVGVV	F	A	E	G	R	F	1	1	0	0	0	0	1	1	0	0	1	0	0	0	2	0	0	0	1	0	0	0	8	0		901.466	Q2V985;M1AED5;Q2XTC2;Q38HV3;Q38JJ0;Q38HT2;M1BV36;Q69GY4	Q2V985	404	411	no	no	1;2	0.04255	129.68	By MS/MS	By MS/MS	By MS/MS	By MS/MS	By MS/MS	By MS/MS
LPEVYDQNGHPL	PIVLPTTCHDDDNLVLPEVYDQNGHPLRIG	NLVLPEVYDQNGHPLRIGERYIIKNPLVGA	V	L	P	P	L	R	0	0	1	1	0	1	1	1	1	0	2	0	0	0	2	0	0	0	1	1	0	0	12	-1.9		1380.67	A0A097H164	A0A097H164	44	55	yes	yes	1;2	3.7227e-13	246.86	By MS/MS	By MS/MS	By MS/MS	By MS/MS	By MS/MS	By MS/MS
DVVEMPVVR	DFSCNRVRLFDNILGDVVEMPVVR______	FDNILGDVVEMPVVR_______________	G	D	V	V	R	-	0	1	0	1	0	0	1	0	0	0	0	0	1	0	1	0	0	0	0	4	0	0	9	-1		1042.55	A0A097H187;Q4FE25	A0A097H187	99	107	yes	no	1;2	0.019963	136.11		By MS/MS	By MS/MS	By MS/MS	By MS/MS	By MS/MS
QPYLPS	YPSLNYKSDRIFFANQPYLPSETPELLRKY	KSDRIFFANQPYLPSETPELLRKYRENELL	N	Q	P	P	S	E	0	0	0	0	0	1	0	0	0	0	1	0	0	0	2	1	0	0	1	0	0	0	6	0		703.354	M1BVW6;O22508;O24376;O24379;O49150;P37831;Q41238;Q43189;Q9SAP1;Q43190;Q9SC16;O22507;O24378	Q9SC16	162	167	no	no	1;2	0.17918	92.723	By MS/MS	By MS/MS	By MS/MS	By MS/MS		By MS/MS
KPVSKDNPETYEE	ANMELLVQVGENLLKKPVSKDNPETYEEAL	LKKPVSKDNPETYEEALKRFAKLLSDRKKF	K	K	P	E	E	A	0	0	1	1	0	0	3	0	0	0	0	2	0	0	2	1	1	0	1	1	0	0	13	-2		1534.72	Q2MY43;Q2MY55;Q2VBJ4;Q2VBJ1;Q2MYK9;Q2MY87;Q2MYA9;Q2MY44;Q2MY91;Q2MY50;Q2MY60;Q2MY58;Q3YJT4;Q2MY59;Q2VBI9;Q2MYW4;Q2MYQ3;Q2MYT1;Q2MYM3;Q2MYV6;Q2MY96;Q2MYF4;Q2MY72;Q2MYV1;Q2MYH4;Q2MYK2;Q2MYW0;Q2MYS5;Q2VBJ0;Q2MYE1;Q2MYG9;Q2MYE8;Q2MYW8;Q2MYU3;Q2MYK7;Q2MY56;Q3YJT5;Q2MY48;M1AGX5;Q41487;Q2MYJ1;Q2MYV7	Q2MY44	352	364	no	no	2;3	4.3659e-35	288.11	By MS/MS	By MS/MS	By MS/MS	By MS/MS	By MS/MS	By MS/MS
AMITTPNENNR	YFDVIGGTSTGGLLTAMITTPNENNRPFAA	GLLTAMITTPNENNRPFAAAKDIVPFYFEH	T	A	M	N	R	P	1	1	3	0	0	0	1	0	0	1	0	0	1	0	1	0	2	0	0	0	0	0	11	0		1259.59	P07745;P15477;Q2MY38;Q2MY40;Q2MY41;P11768;Q2MY37;Q2MY52;Q2MY44;Q2MY45;Q2MY36;P15476;Q2MY42;Q2MY50;Q2MY60;Q2MY58;Q3YJT4;Q2MY59;Q2MY51;Q2MY54;Q3YJS9;Q3YJT0;Q3YJT2;Q3YJT3;Q3YJT5;Q2MY48;M1AGX5;Q41487;Q42502;M1BFJ1	Q3YJT3	72	82	no	no	1;2;3	7.3944e-07	219.51	By matching				By MS/MS	By MS/MS
VPF	TPNENNRPFAAAKDIVPFYFEHGPHIFNSS	ENNRPFAAAKDIVPFYFEHGPHIFNSSGTI	I	V	P	P	F	Y	0	0	0	0	0	0	0	0	0	0	0	0	0	1	1	0	0	0	0	1	0	0	3	0		361.2	G3FHD6;M1A7U4;M1BAX6;M1BXN1;M1BXN0;M1CFT6;Q2XTC4;P37830;M1BT30;Q38M75;Q41461;M1CP73;P07745;P15477;P15478;Q2MY38;Q2MY40;Q9AUH5;Q2MY41;P11768;Q2MY37;Q2MY52;Q2MY43;Q2MY55;Q2MY44;Q2MY45;Q2MY36;P15476;Q2MY42;Q2MY50;Q2MY60;Q2MY58;Q3YJT4;Q2MY59;Q2MY51;Q2MY54;Q2MY56;Q3YJT0;Q3YJT3;Q3YJT5;Q2MY48;M1AGX5;Q41487;Q42502;M1A8J5;Q84T18;M1AJJ1;M1AYH5;M1BAE9;M1D6G5;M1AFG2;M1BJZ3;M1CC77;M1D411;Q9MT28;M0ZR79;M0ZTV5;…	Q3YJT3	91	93	no	no	1	9.3138e-07	55.918	By MS/MS	By MS/MS	By MS/MS	By MS/MS	By MS/MS	By MS/MS
PHLF	YSALPYAFGQVMIELPHLFLQTIIYGVIVY	PYAFGQVMIELPHLFLQTIIYGVIVYAMIG	L	P	H	L	F	L	0	0	0	0	0	0	0	0	1	0	1	0	0	1	1	0	0	0	0	0	0	0	4	0.1		512.275	G3FHD6;Q60CY2	G3FHD6	1321	1324	no	no	1;2	0.0033138	73.311	By MS/MS	By MS/MS	By MS/MS	By MS/MS	By MS/MS	By MS/MS
LFL	RINTTITKTYASRTLLFLQDNGSLKPLAIE	TTITKTYASRTLLFLQDNGSLKPLAIELSL	L	L	F	F	L	Q	0	0	0	0	0	0	0	0	0	0	2	0	0	1	0	0	0	0	0	0	0	0	3	0		391.247	Q38HU9;Q2PYY6;D2U790;A0FI89;M1A1S5;G3FHD6;K7VSU1;M0ZIM5;M0ZIM6;M1A6N2;M1A6N1;M1ABE0;M1AQS2;M1AQS1;M1AWY0;M1B064;M1B1L7;M1B8K4;M1BAX6;M1BJK8;M1BJK7;M1BKD1;M1BL76;M1BQC3;M1BQI2;M1BWC6;M1C1G9;M1C8M4;M1CAJ2;Q6PWH9;M1CFT6;M1CIL4;M1CSW4;M1D0T5;M1DFJ2;Q2PYZ4;Q43191;Q9XGF3;M1CH90;M0ZY47;M0ZY46;M1AJJ1;M1AWU2;M1B6U4;M1BBZ3;M1BBZ4;M1C8Q0;M1C8P9;M1CAQ0;M1CAQ1;Q0VZ62;M0ZXE7;M0ZXE6;M1A864;M1AGA4;M1ARI8;M1B1Z4;…	Q9SC16	458	460	no	no	1	9.3138e-07	55.918	By MS/MS	By MS/MS	By MS/MS	By MS/MS	By MS/MS	By MS/MS
VLQP	EAALMINSYDEDLLFVLQPKLNHVNVVIEL	MINSYDEDLLFVLQPKLNHVNVVIELIQLR	F	V	L	Q	P	K	0	0	0	0	0	1	0	0	0	0	1	0	0	0	1	0	0	0	0	1	0	0	4	0		455.274	M1B1T0;M1B1S9;M1B1Y2;M1BUB4;M1CYM7	M1B1T0	294	297	no	no	1	0.0037016	64.528	By MS/MS	By MS/MS	By MS/MS	By MS/MS	By MS/MS	By MS/MS
ESPLPKPVLDTNGKE	FSSTFTSQNPINLPSESPLPKPVLDTNGKE	ESPLPKPVLDTNGKELNPNLSYRIISTYWG	S	E	S	K	E	L	0	0	1	1	0	0	2	1	0	0	2	2	0	0	3	1	1	0	0	1	0	0	15	-1		1622.85	Q3S481;Q8S393;C5MRU4;M1AKE5;A0A097H118;P17979;H9B8I9;Q03197;Q38M77;Q3S482;Q3S488;Q3S479;Q43646	Q3S482	33	47	no	no	2;3	3.6684e-50	313.99		By MS/MS	By MS/MS	By MS/MS		By MS/MS
GDVVEMPVVR	KDFSCNRVRLFDNILGDVVEMPVVR_____	FDNILGDVVEMPVVR_______________	L	G	D	V	R	-	0	1	0	1	0	0	1	1	0	0	0	0	1	0	1	0	0	0	0	4	0	0	10	-1		1099.57	A0A097H187;Q4FE25	A0A097H187	98	107	yes	no	1;2	0.00019067	203.02	By MS/MS	By MS/MS	By MS/MS	By MS/MS	By MS/MS	By MS/MS
GSVVQIPVVG	LDYRCNRVRLVDNILGSVVQIPVVG_____	VDNILGSVVQIPVVG_______________	L	G	S	V	G	-	0	0	0	0	0	1	0	2	0	1	0	0	0	0	1	1	0	0	0	4	0	0	10	0		953.555	M1AVT1	M1AVT1	81	90	yes	yes	1;2	0.026591	107.9	By MS/MS	By MS/MS	By MS/MS	By MS/MS	By MS/MS	By MS/MS
NNPLLGAGAVY	DQDGNPLRIGERYIINNPLLGAGAVYLYNI	RYIINNPLLGAGAVYLYNIGNLQCPNAVLQ	I	N	N	V	Y	L	2	0	2	0	0	0	0	2	0	0	2	0	0	0	1	0	0	0	1	1	0	0	11	0		1087.57	P20347	P20347	65	75	no	no	1;2	0.00015914	192.11	By MS/MS	By MS/MS	By MS/MS	By MS/MS	By MS/MS	By MS/MS
QPYLP	YPSLNYKSDRIFFANQPYLPSETPELLRKY	YKSDRIFFANQPYLPSETPELLRKYRENEL	N	Q	P	L	P	S	0	0	0	0	0	1	0	0	0	0	1	0	0	0	2	0	0	0	1	0	0	0	5	0		616.322	M1BVW6;O22508;O24376;O24379;O49150;P37831;Q41238;Q43189;Q9SAP1;Q43190;Q9SC16;O22507;O24378	Q9SC16	162	166	no	no	1;2	0.033404	100.09	By MS/MS	By MS/MS	By MS/MS	By MS/MS	By MS/MS	By MS/MS
FLP	LLQMTPKDMVVCILAFLPTGWGMLLIAQAL	MTPKDMVVCILAFLPTGWGMLLIAQALKPV	A	F	L	L	P	T	0	0	0	0	0	0	0	0	0	0	1	0	0	1	1	0	0	0	0	0	0	0	3	0		375.216	A0A097H162;M1ABE0;M1AL00;M1B093;M1B092;M1B1T0;M1B1S9;M1B1Y2;M1B8K4;M1BCE9;M1BCE7;M1BCE8;M1BHP7;M1BKD1;M1BQI2;M1BQN6;M1C321;M1D4F9;M1D4F8;M1D4G1;M1DG00;Q84UG7;Q5F1U6;P19595;M1B150;Q84UG9;A0A1J0REU4;A0A1L3GUI2;A0A1L3GUH5;A0A1L3GUH6;A0A1L3GUJ1;Q2XTC4;P37830;M1BT30;Q84UG8;M1AGX6;A0A088DD74;M1A201;M1BBZ3;M1BBZ4;Q2PYW5;M1CVH4;P55312;Q6RFS8;P49284;M1C0E4;A0A097H164;A0A097H1A0;Q07511;M0ZI98;M1A5X1;M1AJS4…	M1D5G6	1857	1859	no	no	1	9.3138e-07	55.918	By MS/MS			By MS/MS	By MS/MS
MITTPNE	FDVIGGTSTGGLLTAMITTPNENNRPFAAA	STGGLLTAMITTPNENNRPFAAAKDIVPFY	A	M	I	N	E	N	0	0	1	0	0	0	1	0	0	1	0	0	1	0	1	0	2	0	0	0	0	0	7	-1		804.369	M1BFI9;P07745;P15477;P15478;Q2MY38;Q2MY40;Q2MY41;P11768;Q2MY37;Q2MY52;Q2MY43;Q2MY55;Q2MY44;Q2MY45;Q2MY36;P15476;Q2MY42;Q2MY50;Q2MY60;Q2MY58;Q3YJT4;Q2MY59;Q2MY51;Q2MY54;Q2MY56;Q3YJS9;Q3YJT0;Q3YJT2;Q3YJT3;Q3YJT5;Q2MY48;M1AGX5;Q41487;Q42502;M1BFJ1	Q3YJT3	73	79	no	no	1;2	0.028593	156.16	By MS/MS	By MS/MS	By MS/MS	By MS/MS		By matching
NLVDGAVAT	HYFVTHTSNGDRYEFNLVDGAVATVGDPAL	GDRYEFNLVDGAVATVGDPALLSLSVATRL	F	N	L	A	T	V	2	0	1	1	0	0	0	1	0	0	1	0	0	0	0	0	1	0	0	2	0	0	9	-1		858.445	P07745;P15477;P15478;Q2MY38;Q2MY43;Q2MY55;Q2MY44;Q2MY50;Q2MY60;Q2MY58;Q3YJT4;Q2MY59;Q2MY56;Q3YJT2;Q3YJT3;Q3YJT5;Q2MY48;M1AGX5;Q41487;Q42502	Q3YJT3	200	208	no	no	1;2	0.0147	147.08	By MS/MS	By MS/MS	By MS/MS	By MS/MS	By MS/MS	By MS/MS
LTGTTTEMDDASEAN	ARHSQNNYLRVQENALTGTTTEMDDASEAN	LTGTTTEMDDASEANMELLVQVGETLLKKP	A	L	T	A	N	M	2	0	1	2	0	0	2	1	0	0	1	0	1	0	0	1	4	0	0	0	0	0	15	-4		1554.64	M1B3W0;P07745;Q2MY41;P11768;Q2MY37;Q2MY52;Q2VBI5;Q2MY43;Q2MY55;Q2VBJ4;Q2VBJ1;Q2MYK9;Q2MY87;Q2MYA9;Q2MY84;Q2MYG3;Q2MYL9;Q2MY45;Q2MY36;P15476;Q2VBI8;Q2MYP6;Q2MYI3;Q2MY51;Q2MY54;Q2MY56;Q3YJT0;Q3YJT2;Q3YJT3;Q42502;Q2MYL0;Q2MYV7	Q3YJT3	312	326	no	no	1;2	1.5915e-16	236.35	By MS/MS	By MS/MS	By MS/MS	By MS/MS	By MS/MS	By MS/MS
VNDEELVVT	FFKTSKLCVDETVWKVNDEELVVTGGNVGN	DETVWKVNDEELVVTGGNVGNENDIFKIKK	K	V	N	V	T	G	0	0	1	1	0	0	2	0	0	0	1	0	0	0	0	0	1	0	0	3	0	0	9	-3		1016.5	Q8RX93;A0A097H166;Q8RX92;O24385;O24386	Q8RX93	139	147	no	no	1;2	0.031517	119.17	By MS/MS	By matching	By MS/MS	By matching	By MS/MS	By MS/MS
VLDL	RGLQFASFVVQYYGLVLDLLLLGLTRASEI	FASFVVQYYGLVLDLLLLGLTRASEIAGPP	L	V	L	D	L	L	0	0	0	1	0	0	0	0	0	0	2	0	0	0	0	0	0	0	0	1	0	0	4	-1		458.274	M1AL00;M1B1T0;M1CSW4;M0ZQ61;A4UV40;A4UV52;M0ZWF0;M1A864;M1AFG2;M1BDL7;M1BDM1;M1BJN1;M1BKT0;M1BZU8;I0DFJ7;M1ADB8;Q9AWA5;M1CYM7;Q9S7Q4;M1D4M7;M1A2M6;Q307Z8;M1C5E6	M1CSW4	1100	1103	no	no	1	0.002561	83.129	By MS/MS	By MS/MS	By matching	By matching	By MS/MS	By MS/MS
SLGTGTNSEF	FSSIKSLDYKQMLLLSLGTGTNSEFDKTYT	QMLLLSLGTGTNSEFDKTYTAEEAAKWGPL	L	S	L	E	F	D	0	0	1	0	0	0	1	2	0	0	1	0	0	1	0	2	2	0	0	0	0	0	10	-1		1011.45	M1B3W0;P07745;P15477;Q2MY38;Q2MY40;Q2MYG0;Q2MY41;P11768;Q2MY37;Q2MY52;Q2VBI5;Q2MY44;Q2MY91;Q2MY45;Q2MY36;P15476;Q2MY42;Q2VBI8;Q2MYP6;Q2MYI3;Q2MY51;Q2MY54;Q3YJS9;Q2VBJ3;Q2MYC5;Q2VBJ2;Q2MY85;Q2MYF1;Q2MYB7;Q2MY88;Q3YJT0;Q3YJT2;Q3YJT3;Q3YJT5;Q2MY48;M1AGX5;Q42502;Q2MYL0;Q2MYB8;Q2MYJ4;Q2VBI2;Q2MY99;Q2VBI3;Q2MY98	Q3YJT3	245	254	no	no	1;2	0.033079	103.8	By MS/MS	By MS/MS	By MS/MS	By MS/MS	By MS/MS	By MS/MS
EPWWPE	WWKELREVGHGDKKNEPWWPEMKTPQELID	EVGHGDKKNEPWWPEMKTPQELIDSCTTII	N	E	P	P	E	M	0	0	0	0	0	0	2	0	0	0	0	0	0	0	2	0	0	2	0	0	0	0	6	-2		842.36	M1BVW6;O22508;O24379;O49150;P37831;Q41238;Q43189;Q9SAP1;Q43190;Q9SC16;O22507	Q9SC16	686	691	no	no	1;2	0.19203	84.025	By MS/MS	By MS/MS	By MS/MS	By MS/MS	By MS/MS	By MS/MS
GPVNAPY	QIIQRNGDNILTNRSGPVNAPYTLLFPTSE	DNILTNRSGPVNAPYTLLFPTSEGGLTGKG	S	G	P	P	Y	T	1	0	1	0	0	0	0	1	0	0	0	0	0	0	2	0	0	0	1	1	0	0	7	0		716.349	O22508;O24379;O49150;P37831;Q41238;Q43189;Q9SAP1;Q43190;Q9SC16;O22507	Q9SC16	833	839	no	no	1;2	0.11382	109.94	By MS/MS	By MS/MS	By MS/MS	By MS/MS	By MS/MS	By MS/MS
LGGDVYLGK	DPRLSYRIISTFWGALGGDVYLGKSPNSDA	STFWGALGGDVYLGKSPNSDAPCANGVFRY	A	L	G	G	K	S	0	0	0	1	0	0	0	3	0	0	2	1	0	0	0	0	0	0	1	1	0	0	9	0		920.497	Q3S481;A0A097H146;Q8S393;Q41480;A0A097H111;A0A097H112;Q43645;H9B8I8;A0A097H115;C5MRU1;A0A097H117;A0A097H125;A0A097H133;A0A097H143;M1AKE4;A0A097H126;P58514;A0A097H127;A0A097H128;A0A097H131;Q8S380;A0A097H184;Q4FE27;A0A097H141;A0A097H147;P30941;A0A097H149;A0A097H138;A0A097H139;A0A097H150;A0A097H151;A0A097H169;A0A097H180;C5MRU0;C5MRU2;C5MRU4;M1AKE5;A0A097H118;P58518;P17979;H9B8I9;P58515;P58519;Q03197…	A0A097H131	60	68	no	no	1;2	0.0075331	159.46		By MS/MS	By MS/MS	By MS/MS	By MS/MS	By MS/MS
SVVQIPVVG	DYRCNRVRLVDNILGSVVQIPVVG______	VDNILGSVVQIPVVG_______________	G	S	V	V	G	-	0	0	0	0	0	1	0	1	0	1	0	0	0	0	1	1	0	0	0	4	0	0	9	0		896.533	M1AVT1	M1AVT1	82	90	yes	yes	1;2	0.016728	143		By MS/MS	By MS/MS	By MS/MS	By MS/MS	By MS/MS
LETGGTIGQADSS	IWKVGDYDASLGTMLLETGGTIGQADSSWF	MLLETGGTIGQADSSWFKIVKSSQFGYNLL	L	L	E	S	S	W	1	0	0	1	0	1	1	3	0	1	1	0	0	0	0	2	2	0	0	0	0	0	13	-2		1234.57	Q3S481;A0A097H146;Q8S393;A0A097H112;Q43645;H9B8I8;A0A097H115;C5MRU1;A0A097H117;A0A097H125;A0A097H133;A0A097H143;M1AKE4;A0A097H126;P58514;A0A097H127;A0A097H128;A0A097H131;Q8S380;Q4FE27;A0A097H141;A0A097H147;P30941;A0A097H149;A0A097H138;A0A097H139;A0A097H150;A0A097H151;A0A097H169;C5MRU0;C5MRU2;P17979;H9B8I9;P58515;P58519;Q03197;Q41484;Q2XPY0;Q2XPX8;Q38M77;Q3S474;Q3S482;Q3S488;Q3S479;Q41433;A0A097H1…	A0A097H131	145	157	no	no	1;2	4.8089e-07	205.56	By MS/MS	By MS/MS	By MS/MS	By MS/MS	By MS/MS	By MS/MS
VGLP	EVMELVELAPLRSALVGLPGVNGLSTEQRK	LVELAPLRSALVGLPGVNGLSTEQRKRLTI	L	V	G	L	P	G	0	0	0	0	0	0	0	1	0	0	1	0	0	0	1	0	0	0	0	1	0	0	4	0		384.237	G3FHD6;M1B064;M1CA90;A0A0B5EBW5;Q00775;B0ZTE3;M1AVV0;Q9XE59;M0ZK51;M1CZK1	M1B064	974	977	no	no	1	0.0024966	65.815	By MS/MS	By MS/MS		By MS/MS
TSDGDIYEF	AAAPMYFPPHYFITHTSDGDIYEFNLVDGA	HYFITHTSDGDIYEFNLVDGAVATVGDPAL	H	T	S	E	F	N	0	0	0	2	0	0	1	1	0	1	0	0	0	1	0	1	1	0	1	0	0	0	9	-3		1045.42	Q3YJT2	Q3YJT2	203	211	yes	yes	1;2	0.032856	117.6	By MS/MS	By MS/MS	By MS/MS	By MS/MS	By MS/MS	By MS/MS
VDGGVATVGDPAL	FVTHTSNGATYEFNLVDGGVATVGDPALLS	NLVDGGVATVGDPALLSLSVATRLAQEDPA	L	V	D	A	L	L	2	0	0	2	0	0	0	3	0	0	1	0	0	0	1	0	1	0	0	3	0	0	13	-2		1169.59	M1B3W0;Q2MY40;Q2MY41;P11768;Q2MY37;Q2MY52;Q2MY45;Q2MY36;P15476;Q2MY42;Q2MY51;Q2MY54;Q3YJT0	Q2MY45	214	226	no	no	1;2	7.2835e-07	200.32		By matching	By MS/MS	By MS/MS	By MS/MS	By MS/MS
FEGDNMIER	VGYNPDKIPFVPISGFEGDNMIERSTNLDW	FVPISGFEGDNMIERSTNLDWYKGPTLLDA	G	F	E	E	R	S	0	1	1	1	0	0	2	1	0	1	0	0	1	1	0	0	0	0	0	0	0	0	9	-2		1109.48	Q2V985;M1AED5;Q2XTC2;Q38HV3;Q38JJ0;Q38HT2;M1BV36;Q69GY4;M1BQM9	Q2V985	196	204	no	no	1;2	5.2329e-06	219.97	By matching	By matching	By matching	By matching	By MS/MS	By MS/MS
GSIFGPM	VPFYFEHGPHIFNSSGSIFGPMYDGKYFLQ	GPHIFNSSGSIFGPMYDGKYFLQVLQEKLG	S	G	S	P	M	Y	0	0	0	0	0	0	0	2	0	1	0	0	1	1	1	1	0	0	0	0	0	0	7	0		707.331	Q3YJT2;Q42502	Q42502	118	124	no	no	1;2	0.15156	95.378	By MS/MS	By matching	By matching	By MS/MS	By MS/MS	By MS/MS
YWGAL	GKELNPNLSYRIISTYWGALGGDVYLGKSP	PNLSYRIISTYWGALGGDVYLGKSPNSDAP	T	Y	W	A	L	G	1	0	0	0	0	0	0	1	0	0	1	0	0	0	0	0	0	1	1	0	0	0	5	0		608.296	Q3S482;Q3S488;Q3S479	Q3S482	60	64	yes	no	1;2	0.036019	82.235	By MS/MS	By MS/MS	By MS/MS	By MS/MS	By MS/MS	By MS/MS
SVPVLDTTGKE	STFTSQNPIDLPSAKSVPVLDTTGKEVDPR	PSAKSVPVLDTTGKEVDPRWSYRMVYTKRG	K	S	V	K	E	V	0	0	0	1	0	0	1	1	0	0	1	1	0	0	1	1	2	0	0	2	0	0	11	-1		1144.6	A0A097H120	A0A097H120	37	47	yes	yes	1;2	0.00011828	196.07	By MS/MS	By MS/MS	By MS/MS	By MS/MS
LFP	ILTNRSGPVNAPYTLLFPTSEGGLTGKGIP	NRSGPVNAPYTLLFPTSEGGLTGKGIPNSV	L	L	F	F	P	T	0	0	0	0	0	0	0	0	0	0	1	0	0	1	1	0	0	0	0	0	0	0	3	0		375.216	M0ZIM5;M0ZKH6;M1AI49;M1AQS2;M1AQS1;M1B1T0;M1B1S9;M1B1Y2;M1BQI2;M1BQN6;M1BQN5;Q6T7F2;M1C421;M1CQ92;M1CSW4;M1DFJ2;Q2XTD0;Q43191;A0A088DD74;M1A201;M1AJJ1;M1BBZ3;M1BBZ4;M1C8Q0;M1C8P9;M1D6G5;M1A2J2;M1AM98;A0A290WHP0;M1BUB4;M1D5G6;A0A0N7CFU2;Q2VEC3;M0ZXH7;M0ZXH8;M1A2N4;M1ADB8;M1BVW6;M1CTC4;O22508;O24379;O49150;P37831;Q41238;Q43189;Q9SAP1;Q43190;Q9SC16;O22507;M0ZGH2;M0ZGH1;M0ZSA3;M1AQ67;M1BFJ1;M1CKI9;M1…	Q9SC16	842	844	no	no	1	9.3138e-07	55.918	By MS/MS	By MS/MS			By MS/MS	By MS/MS
LPQL	TDLEPLGWMHTQPNELPQLSPQDVTSHARV	PLGWMHTQPNELPQLSPQDVTSHARVLENN	E	L	P	Q	L	S	0	0	0	0	0	1	0	0	0	0	2	0	0	0	1	0	0	0	0	0	0	0	4	0		469.29	M1A9Z4;M1B8K4;M1B8K2;M1CSW4;M1BZU8;M1CUQ8;M1CUQ7;Q9MT28;M0ZR79;M1BVI9;M1BG87	M1CSW4	2239	2242	no	no	1;2	0.0022008	86.275	By MS/MS	By MS/MS	By MS/MS	By MS/MS	By MS/MS	By matching
WEEFPEK	DIISRFERRSGDRIKWEEFPEKVAVQMNDT	RRSGDRIKWEEFPEKVAVQMNDTHPTLCIP	K	W	E	E	K	V	0	0	0	0	0	0	3	0	0	0	0	1	0	1	1	0	0	1	0	0	0	0	7	-2		963.434	P04045	P04045	375	381	yes	yes	1;2	0.019352	180.7		By MS/MS	By MS/MS	By MS/MS	By MS/MS	By MS/MS
LGAGAVY	NPLRIGERYIINNPLLGAGAVYLYNIGNLQ	RYIINNPLLGAGAVYLYNIGNLQCPNAVLQ	L	L	G	V	Y	L	2	0	0	0	0	0	0	2	0	0	1	0	0	0	0	0	0	0	1	1	0	0	7	0		649.344	A0A097H158;A0A097H161;A0A097H162;M1KPH5;P20347;Q6PMR6;A0A097H155;O24383;Q8W146;A0A097H153;A0A097H194	P20347	69	75	no	no	1	0.20766	78.58	By matching	By matching	By matching	By MS/MS	By matching	By MS/MS
QALTEVAISSF	LLQVLQEKLGETRVHQALTEVAISSFDIKT	TRVHQALTEVAISSFDIKTNKPVIFTKSNL	H	Q	A	S	F	D	2	0	0	0	0	1	1	0	0	1	1	0	0	1	0	2	1	0	0	1	0	0	11	-1		1164.6	M1B3W0;P07745;P15477;P15478;Q2MY38;Q2MY40;Q2MY41;P11768;Q2MY37;Q2MY52;Q2MY43;Q2MY44;Q2MY45;Q2MY36;P15476;Q2MY42;Q2MY50;Q2MY60;Q2MY58;Q3YJT4;Q2MY59;Q2MY51;Q2MY54;Q2MY56;Q3YJS9;Q3YJT0;Q3YJT2;Q3YJT3;Q3YJT5;Q2MY48;M1AGX5;Q41487;Q42502	Q3YJT3	133	143	no	no	1;2	0.0004308	175.91	By MS/MS	By MS/MS	By MS/MS	By MS/MS	By MS/MS	By MS/MS
VETGVIKP	DVYKIGGIGTVPVGRVETGVIKPGMVVTFG	GTVPVGRVETGVIKPGMVVTFGPTGLTTEV	R	V	E	K	P	G	0	0	0	0	0	0	1	1	0	1	0	1	0	0	1	0	1	0	0	2	0	0	8	0		841.491	Q2V985;M1AED5;Q2XTC2;Q38HV3;Q38JJ0;Q38HT2;M1BV36;Q69GY4;M1BQM9	Q2V985	255	262	no	no	1;2	0.047938	125.25		By MS/MS	By MS/MS	By MS/MS	By MS/MS	By MS/MS
LEEMVT	LFFMILATTSSTCAKLEEMVTVLSIDGGGI	ATTSSTCAKLEEMVTVLSIDGGGIKGIIPA	K	L	E	V	T	V	0	0	0	0	0	0	2	0	0	0	1	0	1	0	0	0	1	0	0	1	0	0	6	-2		720.336	P15477;Q2MY41;P11768;Q2MY37;Q2MY43;Q2MY55;Q7DMV4;Q2MY44;Q2MY45;Q2MY36;P15476;Q2MY42;Q2MY50;Q2MY60;Q2MY58;Q3YJT4;Q2MY59;Q2MY51;Q2MY54;Q2MY56;Q41487	Q2MY45	25	30	no	no	1	0.089728	132.48	By MS/MS	By MS/MS	By matching	By matching	By MS/MS	By matching
LPAVL				L	P	V	L		1	0	0	0	0	0	0	0	0	0	2	0	0	0	1	0	0	0	0	1	0	0	5	0		511.337	M1AMZ1	REV__M1A9Q7			no	no	1	0.041045	72.087	By MS/MS	By MS/MS	By MS/MS	By MS/MS	By MS/MS	By matching
LPEVYDQDGNPL	PIVLPTTCHDDDNLVLPEVYDQDGNPLRIG	NLVLPEVYDQDGNPLRIGERYIINNPLLGA	V	L	P	P	L	R	0	0	1	2	0	1	1	1	0	0	2	0	0	0	2	0	0	0	1	1	0	0	12	-3		1358.64	A0A097H161;A0A097H162;P20347;Q6PMR6;A0A097H155;O24383;Q8W146;A0A097H153;A0A097H194;A0A097H157;Q8W147	P20347	45	56	no	no	1;2	4.2257e-07	212.21	By MS/MS	By MS/MS	By MS/MS	By MS/MS	By MS/MS	By MS/MS
FDNILGDVVEMP	GSPVTKDFSCNRVRLFDNILGDVVEMPVVR	VRLFDNILGDVVEMPVVR____________	L	F	D	M	P	V	0	0	1	2	0	0	1	1	0	1	1	0	1	1	1	0	0	0	0	2	0	0	12	-3		1347.64	A0A097H187;Q4FE25	A0A097H187	93	104	yes	no	1;2	0.00012271	160.59		By matching	By MS/MS	By MS/MS	By MS/MS	By MS/MS
IEGDVLGDK	IHAIDDKNLETKYSLIEGDVLGDKLESIAY	ETKYSLIEGDVLGDKLESIAYDVKFEAAGD	L	I	E	D	K	L	0	0	0	2	0	0	1	2	0	1	1	1	0	0	0	0	0	0	0	1	0	0	9	-2		944.481	M0ZMA9	M0ZMA9	87	95	no	no	1;2	0.0031669	173.37	By MS/MS	By MS/MS	By MS/MS	By MS/MS	By MS/MS	By MS/MS
DLF	______________________________	______________________________	-	D	L	L	F	-	0	0	0	1	0	0	0	0	0	0	1	0	0	1	0	0	0	0	0	0	0	0	3	-1		393.19	G3FHD6;M0ZJY9;M1ABE0;M1AFI4;M1AL00;M1AN22;M1AX44;M1BFJ3;M1BKD1;M1BSR5;M1BVQ0;M1C1G9;M1D0T5;M1DFJ2;M1AS02;M1CH90;M1CH91;M1CH89;A0A088DD74;M1A201;M0ZI18;M0ZI19;M1C8Q0;M1C8P9;M1CNK7;M1CSI8;M1CSI7;M1ACL3;M1AJS4;M1BDM1;M1BJZ3;M1BK69;M1BKT0;M1CC77;M1D5G6;Q5I6L8;B6DX78;B6DX79;A0A0N7CFU2;Q2VEC3;M1A2N4;M1CTC4;M0ZNV9;M0ZNW0;M1A3N1;M1AQ67;O81394;Q308A7;M1CDX5;M1CDX4;M0ZMA9;Q38M49;M0ZJ65;M0ZJ63;M1BFB5;M1AWJ2…	REV__M1B3E8			no	no	1	3.8836e-07	57.745	By MS/MS	By MS/MS	By MS/MS	By MS/MS	By MS/MS	By MS/MS
TRARG	PKVKARKDNTIRHRATRARGSELPKSILKR	RKDNTIRHRATRARGSELPKSILKRKKATN	A	T	R	R	G	S	1	2	0	0	0	0	0	1	0	0	0	0	0	0	0	0	1	0	0	0	0	0	5	2		559.319	M1AXD5;D5L6G0	M1AXD5	584	588	no	no	1	0.097518	0		By MS/MS	By matching		By matching	By matching
VAVLD	VFTEQGLPADLLKRGVAVLDSSQPYGLKLL	GLPADLLKRGVAVLDSSQPYGLKLLIEDYP	G	V	A	L	D	S	1	0	0	1	0	0	0	0	0	0	1	0	0	0	0	0	0	0	0	2	0	0	5	-1		515.296	M1D4M7;Q41430	M1D4M7	624	628	no	no	1	0.036709	76.287		By matching	By matching	By MS/MS	By MS/MS	By MS/MS
SDVGPSGTPVRF	PNSDAPCANGVFRYNSDVGPSGTPVRFIGS	RYNSDVGPSGTPVRFIGSSSHFGQGIFEDE	N	S	D	R	F	I	0	1	0	1	0	0	0	2	0	0	0	0	0	1	2	2	1	0	0	2	0	0	12	0		1217.6	Q41480;A0A097H111;A0A097H112;Q43645;H9B8I8;A0A097H115;C5MRU1;A0A097H117;A0A097H125;A0A097H133;A0A097H143;M1AKE4;A0A097H126;P58514;A0A097H127;A0A097H128;A0A097H131;Q8S380;A0A097H184;A0A097H141;A0A097H147;P30941;A0A097H149;A0A097H138;A0A097H139;A0A097H150;A0A097H151;A0A097H169;A0A097H180;C5MRU0;C5MRU2;C5MRU4;M1AKE5;A0A097H118;P58518;P17979;H9B8I9;P58515;P58519;Q03197;Q41484;Q2XPY0;Q2XPX8;Q38M77;Q3S…	A0A097H131	85	96	no	no	1;2	1.3289e-06	204.64	By MS/MS	By MS/MS	By MS/MS	By MS/MS	By MS/MS	By MS/MS
VGVVIQN	HFLCPFCRDDYFCAKVGVVIQNGKRRLALV	RDDYFCAKVGVVIQNGKRRLALVNENPLDV	K	V	G	Q	N	G	0	0	1	0	0	1	0	1	0	1	0	0	0	0	0	0	0	0	0	3	0	0	7	0		727.423	Q3S481;Q8S393;Q41480;A0A097H111;A0A097H115;C5MRU1;A0A097H150;C5MRU0;C5MRU2;C5MRU4;M1AKE5;A0A097H118;P58518;P17979;H9B8I9;P58519;Q38M77;Q3S482;Q3S488;Q3S479;Q43646;A0A097H156;Q8RXA3	Q3S482	194	200	no	no	1	0.17552	87.991	By MS/MS	By matching	By matching	By matching	By MS/MS	By matching
QALTEVAIS	LLQVLQEKLGETRVHQALTEVAISSFDIKT	GETRVHQALTEVAISSFDIKTNKPVIFTKS	H	Q	A	I	S	S	2	0	0	0	0	1	1	0	0	1	1	0	0	0	0	1	1	0	0	1	0	0	9	-1		930.502	M1B3W0;M1BFI9;P07745;P15477;P15478;Q2MY38;Q2MY40;Q2MY41;P11768;Q2MY37;Q2MY52;Q2MY43;Q2MY55;Q2MY44;Q2MY45;Q2MY36;P15476;Q2MY42;Q2MY50;Q2MY60;Q2MY58;Q3YJT4;Q2MY59;Q2MY51;Q2MY54;Q2MY56;Q3YJS9;Q3YJT0;Q3YJT2;Q3YJT3;Q3YJT5;Q2MY48;M1AGX5;Q41487;Q42502	Q3YJT3	133	141	no	no	1;2	0.014552	147.34	By MS/MS	By MS/MS	By MS/MS	By MS/MS	By MS/MS	By MS/MS
LEF	SIDGGGIKGIIPATILEFLEGQLQEVDNNK	GGGIKGIIPATILEFLEGQLQEVDNNKDAR	I	L	E	E	F	L	0	0	0	0	0	0	1	0	0	0	1	0	0	1	0	0	0	0	0	0	0	0	3	-1		407.206	M0ZWQ1;G3FHD6;M0ZKH6;M0ZNU3;M1ABE0;M1AL00;M1AQS2;M1B064;M1B093;M1B092;M1B1T0;M1BAX6;M1BJK8;M1BJK7;M1BQI2;M1BQN6;M1BQN5;M1BVQ0;M1CRQ4;M1CSW4;Q43191;M1AS02;M1CLR7;P07745;Q9SAP2;P15477;P15478;Q06627;Q2MY38;Q2MY41;P11768;Q2MY37;Q2MY52;Q2MY43;Q2MY55;Q7DMV4;Q2MY44;Q2MY45;Q2MY36;P15476;Q2MY42;Q2MY50;Q2MY60;Q2MY58;Q3YJT4;Q2MY59;Q2MY51;Q2MY54;Q2MY56;Q3YJS9;Q3YJT0;Q3YJT2;Q3YJT3;Q3YJT5;Q2MY48;M1AGX5;Q41487;…	Q3YJT3	36	38	no	no	1	3.5109e-09	62.263	By matching	By matching	By MS/MS	By MS/MS	By MS/MS	By MS/MS
YDYDIYND	LRGDGTGKREAWDRIYDYDIYNDLGNPDQG	REAWDRIYDYDIYNDLGNPDQGKENVRTTL	I	Y	D	N	D	L	0	0	1	3	0	0	0	0	0	1	0	0	0	0	0	0	0	0	3	0	0	0	8	-3		1079.41	M1BVW6;O22508;O24376;O24379;O49150;P37831;Q43189;Q9SAP1;Q9SC16;O22507;O24378	Q9SC16	199	206	no	no	1;2	0.089299	101.69					By MS/MS	By MS/MS
GGIGTVPVGR	SDKPLRLPLQDVYKIGGIGTVPVGRVETGV	DVYKIGGIGTVPVGRVETGVIKPGMVVTFG	I	G	G	G	R	V	0	1	0	0	0	0	0	4	0	1	0	0	0	0	1	0	1	0	0	2	0	0	10	1		911.519	Q2V985;M1AED5;Q2XTC2;Q38HV3;Q38JJ0;Q38HT2;M1BV36;Q69GY4;M1BQM9	Q2V985	245	254	no	no	1;2	0.00040282	193.16		By matching	By matching	By matching	By MS/MS	By MS/MS
KKFA				K	K	F	A		1	0	0	0	0	0	0	0	0	0	0	2	0	1	0	0	0	0	0	0	0	0	4	2		492.306	M1BGW4;P21343	REV__M1CCQ9			no	no	1	0.022653	0	By MS/MS	By MS/MS	By MS/MS	By MS/MS	By MS/MS	By MS/MS
LVLP	ENPIVLPTTCHDDDNLVLPEVYDQDGNPLR	VLPTTCHDDDNLVLPEVYDQDGNPLRIGER	N	L	V	L	P	E	0	0	0	0	0	0	0	0	0	0	2	0	0	0	1	0	0	0	0	1	0	0	4	0		440.3	A0A097H161;A0A097H162;A8CWX0;P80595;M0ZJY9;M0ZSD6;M1ARI7;M1ARI6;P20347;Q2VCI5;Q6PMR6;A0A097H155;O24383;Q8W146;A0A097H153;A0A097H194;M1CFR9;M1CFS1;A0A097H157;A0A097H164;Q8RX93;A0A097H166;Q8RX92;A0A097H1A0;M1AMY0;M1AMY4;M1BUB4;M1E1A0;Q00652;Q8H9D6;Q8S382;Q8W147;M1CRV0;M1B3Z4;M1AXD5;D5L6G0;M1AMZ1;M1B222;M1BP51;M1CV79;M0ZM94	P20347	43	46	no	no	1	0.0031319	83.876		By MS/MS	By matching	By matching	By MS/MS	By MS/MS
GPYGGDIYL	EVDPRWSYRMVYTKRGPYGGDIYLDYSPGS	MVYTKRGPYGGDIYLDYSPGSTAPCPDGVF	R	G	P	Y	L	D	0	0	0	1	0	0	0	3	0	1	1	0	0	0	1	0	0	0	2	0	0	0	9	-1		953.449	A0A097H120	A0A097H120	62	70	no	no	1;2	0.029223	121.87	By MS/MS	By MS/MS	By MS/MS	By MS/MS	By MS/MS	By MS/MS
ESPLPKPVLDTN	FSSTFTSQNPINLPSESPLPKPVLDTNGKE	LPSESPLPKPVLDTNGKELNPNLSYRIIST	S	E	S	T	N	G	0	0	1	1	0	0	1	0	0	0	2	1	0	0	3	1	1	0	0	1	0	0	12	-1		1308.69	Q3S481;Q8S393;C5MRU4;M1AKE5;A0A097H118;P17979;H9B8I9;Q03197;Q38M77;Q3S482;Q3S488;Q3S479;Q43646	Q3S482	33	44	no	no	1;2	1.4987e-13	248.98	By MS/MS	By MS/MS	By MS/MS	By MS/MS	By matching	By matching
AQEDPAF	VGDPALLSLSVATRLAQEDPAFSSIKSLDY	SLSVATRLAQEDPAFSSIKSLDYKQMLLLS	L	A	Q	A	F	S	2	0	0	1	0	1	1	0	0	0	0	0	0	1	1	0	0	0	0	0	0	0	7	-2		776.334	P15477;Q2MY40;Q2MY41;P11768;Q2MY37;Q2MY52;Q2MY45;Q2MY36;P15476;Q2MY42;Q2MY50;Q2MY60;Q2MY58;Q3YJT4;Q2MY59;Q2MY51;Q2MY54;Q3YJS9;Q3YJT2;Q3YJT3;Q41487	Q3YJT3	224	230	no	no	1;2	0.020323	170.4	By MS/MS	By MS/MS	By MS/MS	By MS/MS	By MS/MS	By MS/MS
SKLDPEAY	VNPIIISRLQEFPPKSKLDPEAYGNQNSTI	LQEFPPKSKLDPEAYGNQNSTITAEHIEDK	K	S	K	A	Y	G	1	0	0	1	0	0	1	0	0	0	1	1	0	0	1	1	0	0	1	0	0	0	8	-1		921.444	M1BVW6;O22508;O24376;O24379;O49150;P37831;Q41238;Q43189;Q9SAP1;Q9SAP0;Q43190;Q9SC16;O22507;O24378	Q9SC16	391	398	no	no	1;2	0.0056379	183.9	By MS/MS	By MS/MS	By MS/MS	By MS/MS	By MS/MS	By MS/MS
PRL	SDATPVLDVTGKELDPRLSYRIISTFWGAL	TPVLDVTGKELDPRLSYRIISTFWGALGGD	D	P	R	R	L	S	0	1	0	0	0	0	0	0	0	0	1	0	0	0	1	0	0	0	0	0	0	0	3	1		384.248	A0A097H158;A0A097H161;CON__ENSEMBL:ENSBTAP00000006074;M0ZNU3;M1ABX1;M1B093;M1B092;M1B1T0;M1BA84;M1BWC6;M1CQ92;M1CRQ4;M1KPH5;Q84UG7;Q5F1U6;P19595;M1B150;Q84UG9;P20347;O24387;O24388;Q38M56;Q6PMR6;A0A097H155;O24383;Q84UG8;Q8W146;A0A097H153;A0A097H194;M1CH90;M1CH91;M1CH89;M1AJJ1;M1C7V2;M1C7V3;M1CGV5;M1D6G5;M1D6G6;Q3S493;A0A097H157;A0A097H164;Q8RX93;A0A097H166;O24385;O24386;A0A097H1A0;M1AFG2;M1AMY0;M1…	A0A097H131	46	48	no	no	1	4.3421e-06	44.439	By MS/MS	By MS/MS	By MS/MS	By MS/MS	By matching	By MS/MS
NPLLGAGAVYLD	QDGNPLRIGERYIIKNPLLGAGAVYLDNIG	IIKNPLLGAGAVYLDNIGNLQCPNAVLQHM	K	N	P	L	D	N	2	0	1	1	0	0	0	2	0	0	3	0	0	0	1	0	0	0	1	1	0	0	12	-1		1201.63	A0A097H161;A0A097H162;M1KPH5;Q6PMR6;A0A097H155;O24383;Q8W146;A0A097H153;A0A097H194	Q6PMR6	66	77	no	no	1;2	7.1352e-09	224.24	By MS/MS	By MS/MS	By MS/MS	By MS/MS	By MS/MS	By MS/MS
LPEVYDQDGEP	ENPIVLPTTCHDNLVLPEVYDQDGEPLRIG	DNLVLPEVYDQDGEPLRIGERYIIKNPLLG	V	L	P	E	P	L	0	0	0	2	0	1	2	1	0	0	1	0	0	0	2	0	0	0	1	1	0	0	11	-4		1260.55	Q8RX93;A0A097H166;Q8RX92;O24385	Q8RX93	40	50	yes	no	1;2	0.00024458	183.81	By matching	By matching	By MS/MS	By MS/MS	By MS/MS	By MS/MS
LPVPAF	LYKHIADLAGNKKLVLPVPAFNVINGGSHA	DLAGNKKLVLPVPAFNVINGGSHAGNKLAM	V	L	P	A	F	N	1	0	0	0	0	0	0	0	0	0	1	0	0	1	2	0	0	0	0	1	0	0	6	0		642.374	M0ZSD6;M1ARI7;M1ARI6;Q2VCI5	M0ZSD6	150	155	no	no	1	0.094096	130.1	By MS/MS	By MS/MS	By MS/MS	By MS/MS	By MS/MS	By MS/MS
VTFGP	PVGRVETGVIKPGMVVTFGPTGLTTEVKSV	ETGVIKPGMVVTFGPTGLTTEVKSVEMHHE	V	V	T	G	P	T	0	0	0	0	0	0	0	1	0	0	0	0	0	1	1	0	1	0	0	1	0	0	5	0		519.269	Q2V985;M1AED5;Q2XTC2;Q38HV3;Q38JJ0;Q38HT2;M1BV36;Q69GY4;M1BQM9	Q2V985	266	270	no	no	1;2	0.035026	93.045	By MS/MS	By MS/MS	By MS/MS		By MS/MS	By MS/MS
YDFD	PFVFNPSGFDWLKTVYDFDDFMNWIWYRGS	NPSGFDWLKTVYDFDDFMNWIWYRGSVFAK	V	Y	D	F	D	D	0	0	0	2	0	0	0	0	0	0	0	0	0	1	0	0	0	0	1	0	0	0	4	-2		558.196	M1BKD1	M1BKD1	1538	1541	no	no	1	0.0036614	65.44	By MS/MS	By MS/MS		By MS/MS	By MS/MS	By MS/MS
TPELL	SDRIFFANQPYLPSETPELLRKYRENELLT	FANQPYLPSETPELLRKYRENELLTLRGDG	E	T	P	L	L	R	0	0	0	0	0	0	1	0	0	0	2	0	0	0	1	0	1	0	0	0	0	0	5	-1		571.322	M1BVW6;O22508;O24376;O24379;O49150;P37831;Q41238;Q43189;Q9SAP1;Q43190;Q9SC16;O22507;O24378	Q9SC16	169	173	no	no	1	0.03098	142.6	By MS/MS	By MS/MS	By MS/MS	By MS/MS		By MS/MS
GNENDIFK	WKVNDEQLVVTGGKVGNENDIFKIMKTDLV	VVTGGKVGNENDIFKIMKTDLVTPGGSKYV	V	G	N	F	K	I	0	0	2	1	0	0	1	1	0	1	0	1	0	1	0	0	0	0	0	0	0	0	8	-1		935.435	A0A097H158;A0A097H161;M1KPH5;P20347;O24387;O24388;Q6PMR6;A0A097H155;O24383;Q8W146;A0A097H153;A0A097H194;A0A097H157;A0A097H164;Q8RX93;A0A097H166;Q8RX92;O24385;O24386;A0A097H1A0;M1AMY4;Q00652;Q8H9D6;Q8S382;Q8W147;M1AMY9	P20347	157	164	no	no	1;2	0.0077617	175.91		By MS/MS	By MS/MS	By MS/MS	By MS/MS	By MS/MS
YDQDGNPLRIGER	PTTCHDDDNLVLPEVYDQDGNPLRIGERYI	EVYDQDGNPLRIGERYIINNPLLGAGAVYL	V	Y	D	E	R	Y	0	2	1	2	0	1	1	2	0	1	1	0	0	0	1	0	0	0	1	0	0	0	13	-1		1531.74	A0A097H161;A0A097H162;P20347;Q6PMR6;A0A097H155;O24383;Q8W146;A0A097H153;A0A097H157;Q8W147	P20347	49	61	no	no	2;3	1.1128e-18	256.43		By MS/MS	By MS/MS	By MS/MS	By MS/MS	By MS/MS
TDLVTPGGSKY	GGKVGNENDIFKIMKTDLVTPGGSKYVYKL	KIMKTDLVTPGGSKYVYKLLHCPSHLGCKN	K	T	D	K	Y	V	0	0	0	1	0	0	0	2	0	0	1	1	0	0	1	1	2	0	1	1	0	0	11	0		1136.57	P20347;O24387;O24388	P20347	168	178	yes	no	1;2	0.00028021	180.67	By MS/MS	By MS/MS	By MS/MS	By MS/MS	By MS/MS	By MS/MS
DSPETYEEA	LVQVGETLLKKPVSKDSPETYEEALKRFAK	KKPVSKDSPETYEEALKRFAKLLSDRKKLR	K	D	S	E	A	L	1	0	0	1	0	0	3	0	0	0	0	0	0	0	1	1	1	0	1	0	0	0	9	-4		1039.4	P07745;P15477;Q2MY38;Q2MY40;Q2MYG0;Q2MY41;P11768;Q2MY37;Q2MY52;Q2VBI5;Q2MY45;Q2MY36;P15476;Q2MY42;Q2VBI8;Q2MYP6;Q2MYI3;Q2MY51;Q2MY54;Q3YJT0;Q3YJT2;Q3YJT3;Q42502;Q2MYL0	Q3YJT3	345	353	no	no	1;2	0.016287	143.94	By matching	By matching	By MS/MS	By MS/MS	By MS/MS	By MS/MS
LLF	RRINTTITKTYASRTLLFLQDNGSLKPLAI	NTTITKTYASRTLLFLQDNGSLKPLAIELS	T	L	L	L	F	L	0	0	0	0	0	0	0	0	0	0	2	0	0	1	0	0	0	0	0	0	0	0	3	0		391.247	G3FHD6;K7VSU1;M1A6N2;M1A6N1;M1A7U4;M1ABE0;M1AL00;M1AQS2;M1AQS1;M1B064;M1B1T0;M1B1S9;M1B1Y2;M1BJK8;M1BJK7;M1BKD1;M1BQI2;M1BWM4;M1C321;M1C8M4;M1CFT6;O24381;M1CSJ6;M1CSW4;M1D0T5;M1DBC3;Q2PYZ4;Q2XTD0;Q41461;M1BW50;Q43191;Q9XGF3;M1CLR7;K7WNY2;M0ZYC1;M1A8J5;Q84T18;M1AJJ1;M1B6U4;M1B8F8;M1CAQ0;M1CAQ1;M1CGV5;M1CKC5;Q8LK04;Q2XPW9;M1C0E4;K7X8D1;M0ZNP4;M1A5X1;M1A864;M1AGA4;M1AGA5;M1AJS4;M1BDM1;M1BIT2;M1BJN1;…	Q9SC16	457	459	no	no	1	9.3138e-07	55.918	By MS/MS	By MS/MS	By MS/MS	By MS/MS	By MS/MS	By MS/MS
LGLL	______________________________	______________________________	-	L	G	L	L	-	0	0	0	0	0	0	0	1	0	0	3	0	0	0	0	0	0	0	0	0	0	0	4	0		414.284	A8CWX0;P80595;M0ZKX1;M1AFI4;M1AFI5;M1AFI3;M1B1Y2;M1BCE9;M1BCE7;M1BCE8;M1BCE5;M1CAJ2;J7EN94;A0A023UDB8;A0A097H1A1;J7EQ13;A0A1X9QDN7;J7ENS8;J7EQ14;M0ZZR6;Q3S483;M0ZJD6;M0ZJD5;M1ADB8;M1BYF7;M1BYF5;Q9S7Q4;M1B4V3;M0ZP38;M1BBW4;M1BBW3;M1D976	REV__M1B3E8			no	no	1	0.0031319	83.876	By MS/MS	By MS/MS	By MS/MS	By MS/MS	By MS/MS	By MS/MS
VNENPLDV	KVGVVIQNGKRRLALVNENPLDVLFQEV__	GKRRLALVNENPLDVLFQEV__________	L	V	N	D	V	L	0	0	2	1	0	0	1	0	0	0	1	0	0	0	1	0	0	0	0	2	0	0	8	-2		898.44	Q3S481;Q8S393;Q41480;A0A097H111;A0A097H115;C5MRU1;A0A097H117;C5MRU0;C5MRU4;M1AKE5;A0A097H118;P58518;P17979;H9B8I9;P58515;P58519;Q03197;Q38M77;Q3S482;Q3S488;Q3S479;Q43646;A0A097H156;Q8RXA3	Q3S482	208	215	no	no	1;2	0.042666	129.56	By MS/MS	By MS/MS	By MS/MS	By MS/MS	By MS/MS	By MS/MS
FPLP	LMYVVVDNSLMYIPNFPLPLGVTDVRGEGE	VVDNSLMYIPNFPLPLGVTDVRGEGELVSY	N	F	P	L	P	L	0	0	0	0	0	0	0	0	0	0	1	0	0	1	2	0	0	0	0	0	0	0	4	0		472.269	M1D411;M1BAK6;M1BAD1	M1D411	292	295	no	no	1	0.0037804	62.745	By MS/MS				By MS/MS
LDPEAY	PIIISRLQEFPPKSKLDPEAYGNQNSTITA	LQEFPPKSKLDPEAYGNQNSTITAEHIEDK	K	L	D	A	Y	G	1	0	0	1	0	0	1	0	0	0	1	0	0	0	1	0	0	0	1	0	0	0	6	-2		706.317	M1BVW6;O22508;O24376;O24379;O49150;P37831;Q41238;Q43189;Q9SAP1;Q9SAP0;Q43190;Q9SC16;O22507;O24378	Q9SC16	393	398	no	no	1;2	0.082901	136.19	By matching	By MS/MS	By MS/MS	By MS/MS	By MS/MS	By MS/MS
GQLQEVDNNKDAR	GIKGIIPATILEFLEGQLQEVDNNKDARLA	LEGQLQEVDNNKDARLADYFDVIGGTSTGG	E	G	Q	A	R	L	1	1	2	2	0	2	1	1	0	0	1	1	0	0	0	0	0	0	0	1	0	0	13	-1		1485.72	P07745;P15477;Q2MY41;P11768;Q2MY37;Q2MY52;Q2MY44;Q2MY45;Q2MY36;P15476;Q2MY42;Q2MY51;Q3YJT2;Q3YJT3;Q42502	Q3YJT3	41	53	no	no	2;3	3.7757e-35	290.07	By MS/MS	By MS/MS	By MS/MS	By MS/MS	By MS/MS	By MS/MS
NNPLLGAG	DQDGNPLRIGERYIINNPLLGAGAVYLYNI	IGERYIINNPLLGAGAVYLYNIGNLQCPNA	I	N	N	A	G	A	1	0	2	0	0	0	0	2	0	0	2	0	0	0	1	0	0	0	0	0	0	0	8	0		754.397	P20347	P20347	65	72	no	no	1;2	0.01559	158.16	By MS/MS	By MS/MS	By MS/MS	By MS/MS	By MS/MS	By MS/MS
QDLVP	MVVWLCMPSYDNNRDQDLVPGEMNFLLSYL	CMPSYDNNRDQDLVPGEMNFLLSYLVRMRI	D	Q	D	V	P	G	0	0	0	1	0	1	0	0	0	0	1	0	0	0	1	0	0	0	0	1	0	0	5	-1		570.301	M1C459	M1C459	218	222	no	no	1;2	0.030841	118.11		By MS/MS	By matching	By matching	By MS/MS	By MS/MS
TTPNENNRPFA	VIGGTSTGGLLTAMITTPNENNRPFAAAKD	TAMITTPNENNRPFAAAKDIVPFYFEHGPH	I	T	T	F	A	A	1	1	3	0	0	0	1	0	0	0	0	0	0	1	2	0	2	0	0	0	0	0	11	0		1259.59	P07745;P15477;Q2MY38;Q2MY40;Q2MY41;P11768;Q2MY37;Q2MY52;Q2MY43;Q2MY55;Q2MY44;Q2MY45;Q2MY36;P15476;Q2MY42;Q2MY50;Q2MY60;Q2MY58;Q3YJT4;Q2MY59;Q2MY51;Q2MY54;Q2MY56;Q3YJS9;Q3YJT0;Q3YJT2;Q3YJT3;Q3YJT5;Q2MY48;M1AGX5;Q41487;Q42502;M1BFJ1	Q3YJT3	75	85	no	no	2	0.0079505	123.98	By MS/MS	By MS/MS	By matching		By MS/MS	By MS/MS
VPVF	KFYTREGNFDLVGNNVPVFFNRDAKSFPDT	REGNFDLVGNNVPVFFNRDAKSFPDTIRAL	N	V	P	V	F	F	0	0	0	0	0	0	0	0	0	0	0	0	0	1	1	0	0	0	0	2	0	0	4	0		460.269	Q2PYW5;M1CVH4;P55312;Q6RFS8;P49284;M1CV04	Q2PYW5	140	143	no	no	1	0.0025468	83.876	By MS/MS	By MS/MS	By MS/MS	By MS/MS	By MS/MS	By MS/MS
WNLE	AKTGGNSIPSCIANLWNLETFVIRGLGGEV	GNSIPSCIANLWNLETFVIRGLGGEVILPS	L	W	N	L	E	T	0	0	1	0	0	0	1	0	0	0	1	0	0	0	0	0	0	1	0	0	0	0	4	-1		560.259	M1B1T0;A4UV40;M1BKT0;M1A4S9	M1B1T0	1366	1369	no	no	1	0.0031128	87.121	By MS/MS	By MS/MS	By matching	By MS/MS	By MS/MS	By MS/MS
MPEPGTPE	YAGYLPNRPTVSRRFMPEPGTPEYEELKRN	PTVSRRFMPEPGTPEYEELKRNPDKAFLKT	F	M	P	P	E	Y	0	0	0	0	0	0	2	1	0	0	0	0	1	0	3	0	1	0	0	0	0	0	8	-2		856.364	M1AQS2;M1AQS1;Q43191;M1BVW6;O22508;O24379;O49150;P37831;Q41238;Q43189;Q9SAP1;Q43190;M1D4M7;Q41430	P37831	738	745	no	no	1	0.0016031	197.16	By MS/MS	By MS/MS	By MS/MS	By MS/MS	By MS/MS	By MS/MS
LPEVYDQNGHP	PIVLPTTCHDDDNLVLPEVYDQNGHPLRIG	DNLVLPEVYDQNGHPLRIGERYIIKNPLVG	V	L	P	H	P	L	0	0	1	1	0	1	1	1	1	0	1	0	0	0	2	0	0	0	1	1	0	0	11	-1.9		1267.58	A0A097H164	A0A097H164	44	54	yes	yes	1;2	5.5467e-07	222.88			By MS/MS		By MS/MS	By MS/MS
VNDEQLVVT	FVKTTKLCVDQTVWKVNDEQLVVTGGKVGN	DQTVWKVNDEQLVVTGGKVGNENDIFKIMK	K	V	N	V	T	G	0	0	1	1	0	1	1	0	0	0	1	0	0	0	0	0	1	0	0	3	0	0	9	-2		1015.52	A0A097H158;A0A097H161;P20347;O24387;O24388;Q8W146;A0A097H153;A0A097H194	P20347	144	152	no	no	1;2	0.036417	113.41		By MS/MS	By MS/MS	By MS/MS	By MS/MS	By MS/MS
FPTSEGGLTGK	LTNRSGPVNAPYTLLFPTSEGGLTGKGIPN	YTLLFPTSEGGLTGKGIPNSVSI_______	L	F	P	G	K	G	0	0	0	0	0	0	1	3	0	0	1	1	0	1	1	1	2	0	0	0	0	0	11	0		1092.55	M1BVW6;O22508;O24379;O49150;P37831;Q41238;Q43189;Q9SAP1;Q43190;Q9SC16;O22507	Q9SC16	843	853	no	no	1;2	1.086e-10	240.18	By MS/MS	By MS/MS	By MS/MS	By MS/MS	By MS/MS	By MS/MS
TPGSESPKVAPE	HHVLLEGTLLKPNMVTPGSESPKVAPEVIA	NMVTPGSESPKVAPEVIAEYTIRALQRTMP	V	T	P	P	E	V	1	0	0	0	0	0	2	1	0	0	0	1	0	0	3	2	1	0	0	1	0	0	12	-1		1197.59	Q2PYX3;M0ZS44;Q38JJ4	Q38JJ4	230	241	no	no	1;2	2.0308e-05	173.28		By MS/MS	By MS/MS	By MS/MS		By matching
FPSLM	NSGKDGWYPPGHGDVFPSLMNSGKLDALLA	GWYPPGHGDVFPSLMNSGKLDALLAKGKEY	V	F	P	L	M	N	0	0	0	0	0	0	0	0	0	0	1	0	1	1	1	1	0	0	0	0	0	0	5	0		593.288	Q84UG7;Q5F1U6;P19595;M1B150;Q84UG9;Q84UG8	Q84UG8	203	207	no	no	1	0.046851	66.462		By MS/MS
FPTPLVI	MIRELLRTDGEGILRFPTPLVIKDSKTAWR	TDGEGILRFPTPLVIKDSKTAWRTDEEFAR	R	F	P	V	I	K	0	0	0	0	0	0	0	0	0	1	1	0	0	1	2	0	1	0	0	1	0	0	7	0		785.469	M1BVW6;O22508;O24376;O24379;O49150;P37831;Q41238;Q43189;Q9SAP1;Q9SAP0;Q43190;Q9SC16;O22507;O24378	Q9SC16	349	355	no	no	1;2	0.03411	150.89	By MS/MS	By MS/MS	By MS/MS	By MS/MS	By MS/MS	By MS/MS
IEDKLDGL	PEAYGNQNSTITAEHIEDKLDGLTVDEAMN	STITAEHIEDKLDGLTVDEAMNNNKLFILN	H	I	E	G	L	T	0	0	0	2	0	0	1	1	0	1	2	1	0	0	0	0	0	0	0	0	0	0	8	-2		901.476	M1BVW6;O22508;O24376;O24379;O49150;P37831;Q41238;Q43189;Q9SAP1;Q9SAP0;Q43190;Q9SC16;O22507;O24378	Q9SC16	410	417	no	no	1;2	0.020268	153.04		By MS/MS	By MS/MS	By MS/MS
GVAVEDSSSPHGVR	WVFPDQALPADLVKRGVAVEDSSSPHGVRL	RGVAVEDSSSPHGVRLLIEDYPYAVDGLEI	R	G	V	V	R	L	1	1	0	1	0	0	1	2	1	0	0	0	0	0	1	3	0	0	0	3	0	0	14	-0.9		1395.67	M1AQS2;M1AQS1;Q43191;M1BVW6;O22508;O24379;O49150;P37831;Q41238;Q43189;Q9SAP1;Q43190;Q9SC16;O22507	Q9SC16	612	625	no	no	2;3	1.9631e-49	303.26	By MS/MS	By MS/MS	By MS/MS	By MS/MS	By MS/MS	By MS/MS
AQVDPKFA	VGDPALLSLSVATKLAQVDPKFASIKSLNY	LSVATKLAQVDPKFASIKSLNYKQMLLLSL	L	A	Q	F	A	S	2	0	0	1	0	1	0	0	0	0	0	1	0	1	1	0	0	0	0	1	0	0	8	0		874.455	M1B3W0;P15478;Q3YJT0;Q42502	Q42502	236	243	no	no	1;2	0.010464	164.72	By MS/MS	By MS/MS	By MS/MS	By MS/MS	By MS/MS	By MS/MS
LPL	______________________________	______________________________	-	L	P	P	L	-	0	0	0	0	0	0	0	0	0	0	2	0	0	0	1	0	0	0	0	0	0	0	3	0		341.231	A8CWX0;P80595;CON__ENSEMBL:ENSBTAP00000006074;M1A7U4;M1ABX1;M1AL00;M1AX44;M1B093;M1B092;M1B1T0;M1B1S9;M1B1Y2;M1B8K4;M1B8K2;M1B8K3;M1BC68;M1BCE9;M1BCE7;M1BCE8;M1BCE5;M1BGC8;M1BHP7;M1BJK8;M1BJK7;M1BQC3;M1BQI2;M1BVQ0;M1BWC6;M1BWM4;M1BWM3;M1C321;Q6T7F2;M1C421;M1CFT6;M1CIL4;M1CK90;M1CRQ4;M1D4F6;M1D4F5;M1D4F9;M1D4F8;M1D4G1;M1DBC3;M1DG00;Q2XTC4;P37830;M1BT30;Q2XTD0;M1C7T5;M1AS02;M1BFI9;M0ZRE9;M1ADF7;M1A…	REV__M1B3E8			no	no	1	9.3138e-07	55.918	By MS/MS	By MS/MS	By MS/MS	By MS/MS	By MS/MS	By matching
TDEEFAREM	FPTPLVIKDSKTAWRTDEEFAREMLAGVNP	SKTAWRTDEEFAREMLAGVNPIIISRLQEF	R	T	D	E	M	L	1	1	0	1	0	0	3	0	0	0	0	0	1	1	0	0	1	0	0	0	0	0	9	-3		1126.46	M1AQS2;M1AQS1;Q43191;M1CAQ0;M1BVW6;M1CAP8;O22508;O24376;O24379;O49150;P37831;Q41238;Q43189;Q9SAP1;Q9SAP0;Q43190;Q9SC16;O22507;O24378	Q9SC16	364	372	no	no	1;2	0.00097585	191.78		By matching	By MS/MS	By MS/MS	By MS/MS	By MS/MS
GAVVQIPVVG	LDIRCDRVRLFDNILGAVVQIPVVG_____	FDNILGAVVQIPVVG_______________	L	G	A	V	G	-	1	0	0	0	0	1	0	2	0	1	0	0	0	0	1	0	0	0	0	4	0	0	10	0		937.56	Q3S484	Q3S484	98	107	yes	yes	1;2	0.037179	101.21	By matching	By MS/MS	By MS/MS	By MS/MS	By MS/MS	By MS/MS
STNIFEDQ	SDVGPSGTPVRFIPLSTNIFEDQLLNIQFN	PVRFIPLSTNIFEDQLLNIQFNIPTPKLCV	L	S	T	D	Q	L	0	0	1	1	0	1	1	0	0	1	0	0	0	1	0	1	1	0	0	0	0	0	8	-2		952.414	Q41480;A0A097H111;A0A097H112;Q43645;H9B8I8;A0A097H150;C5MRU0;C5MRU2;M1AKE5;A0A097H118;P58518;P58519;Q3S482;Q3S488;Q3S479;A0A097H156	Q3S482	104	111	no	no	1;2	0.00051472	208.72	By MS/MS	By MS/MS	By MS/MS	By MS/MS	By MS/MS	By MS/MS
LPNLG	GANRISGPFQIVLCELPNLGMLNLSQNQMW	SGPFQIVLCELPNLGMLNLSQNQMWGNIPS	E	L	P	L	G	M	0	0	1	0	0	0	0	1	0	0	2	0	0	0	1	0	0	0	0	0	0	0	5	0		512.296	M1CRQ4	M1CRQ4	687	691	no	no	1	0.035214	91.004	By MS/MS	By MS/MS	By matching		By MS/MS	By MS/MS
VSKDNPETYEEA	MELLVQVGENLLKKPVSKDNPETYEEALKR	KKPVSKDNPETYEEALKRFAKLLSDRKKFR	P	V	S	E	A	L	1	0	1	1	0	0	3	0	0	0	0	1	0	0	1	1	1	0	1	1	0	0	12	-3		1380.6	P15478;Q2MYJ8;Q2MYV4;Q2MY43;Q2MY55;Q2VBJ4;Q2VBJ1;Q2MYK9;Q2MY87;Q2MYA9;Q2MY44;Q2MY91;Q2MY50;Q2MY60;Q2MY58;Q3YJT4;Q2MY59;Q2VBI9;Q2MYW4;Q2MYQ3;Q2MYT1;Q2MYM3;Q2MYV6;Q2MY96;Q2MYF4;Q2MY72;Q2MYV1;Q2MYH4;Q2MYK2;Q2MYW0;Q2MYS5;Q2MYF3;Q2VBJ0;Q2MYE1;Q2MYG9;Q2MYE8;Q2MYW8;Q2MYU3;Q2MYK7;Q2MY56;Q3YJT5;Q2MY48;M1AGX5;Q41487;Q2MYJ1;Q2MYV7	Q2MY44	354	365	no	no	1;2	4.6671e-07	211.84	By MS/MS	By MS/MS	By MS/MS	By MS/MS	By MS/MS	By MS/MS
RDIEGNPL	ASSTNNIPNQAFRTIRDIEGNPLNKNSRYF	NQAFRTIRDIEGNPLNKNSRYFIVSAIWGA	I	R	D	P	L	N	0	1	1	1	0	0	1	1	0	1	1	0	0	0	1	0	0	0	0	0	0	0	8	-1		912.466	A0A097H168;M1AG22	M1AG22	35	42	no	no	1;2	0.047938	125.25	By MS/MS	By MS/MS	By MS/MS	By MS/MS	By matching	By MS/MS
ALGGDVYLGK	LDPRLSYRIISTFWGALGGDVYLGKSPNSD	STFWGALGGDVYLGKSPNSDAPCANGVFRY	G	A	L	G	K	S	1	0	0	1	0	0	0	3	0	0	2	1	0	0	0	0	0	0	1	1	0	0	10	0		991.534	Q3S481;A0A097H146;Q8S393;Q41480;A0A097H111;A0A097H112;Q43645;H9B8I8;A0A097H115;C5MRU1;A0A097H117;A0A097H125;A0A097H133;A0A097H143;M1AKE4;A0A097H126;P58514;A0A097H127;A0A097H128;A0A097H131;Q8S380;A0A097H184;Q4FE27;A0A097H141;A0A097H147;P30941;A0A097H149;A0A097H138;A0A097H139;A0A097H150;A0A097H151;A0A097H169;A0A097H180;C5MRU0;C5MRU2;C5MRU4;M1AKE5;A0A097H118;P58518;P17979;H9B8I9;P58515;P58519;Q03197…	A0A097H131	59	68	no	no	1;2	0.00066676	183.65		By matching	By MS/MS	By MS/MS	By MS/MS	By MS/MS
WEM	EEAAKWGILQWMSPLWEMRSAASSYMNDYY	AKWGILQWMSPLWEMRSAASSYMNDYYLST	L	W	E	E	M	R	0	0	0	0	0	0	1	0	0	0	0	0	1	0	0	0	0	1	0	0	0	0	3	-1		464.173	G3FHD6;M0ZKX1;M0ZNU3;M0ZPW3;M1ABE0;M1AG89;M1B1T0;M1B1S9;M1B1Y2;M1BC68;M1BF19;M1BJK8;M1BJK7;M1C1G9;M1C321;M1CFT6;M1CU97;M1DFJ2;M1DG00;Q41461;M1C851;Q3YJS9;Q2VBJ3;Q2MYC5;Q2VBJ2;Q2MY85;Q2MYF1;Q2MYB7;Q2MY88;M1B4J5;M1C0E4;M1A2J2;M1A863;M1A864;M1ACL3;M1AFG2;M1AGA2;M1ARI8;M1B1Z4;M1BDL7;M1BDM1;M1BYW4;M1C0V7;M1C692;M1CP47;M1E1A0;M1A2N4;M1AFB1;M1D3B2;M0ZLN7;Q2V992;M1A3Q6;M1BHV4;M1CRV0;M1B3Z4;M1D4M7;M0ZJ65;…	Q3YJS9	276	278	no	no	1	2.0938e-06	53.534	By MS/MS	By MS/MS
GKGTPVVF	CPNAVLQHMSIPQFLGKGTPVVFIRKSESD	MSIPQFLGKGTPVVFIRKSESDYGDVVRLM	L	G	K	V	F	I	0	0	0	0	0	0	0	2	0	0	0	1	0	1	1	0	1	0	0	2	0	0	8	1		803.454	A0A097H158;M1KPH5;Q6PMR6;A0A097H155;O24383;Q8RX93;A0A097H166;Q8RX92;O24385;O24386;M1AMY4	Q6PMR6	99	106	no	no	1;2	0.15258	81.784		By MS/MS	By MS/MS	By MS/MS	By MS/MS	By MS/MS
VGPSGTPV	SDAPCANGVFRYNSDVGPSGTPVRFIGSSS	VFRYNSDVGPSGTPVRFIGSSSHFGQGIFE	D	V	G	P	V	R	0	0	0	0	0	0	0	2	0	0	0	0	0	0	2	1	1	0	0	2	0	0	8	0		712.376	A0A097H146;Q41480;A0A097H111;A0A097H112;Q43645;H9B8I8;A0A097H115;C5MRU1;A0A097H117;A0A097H125;A0A097H133;A0A097H143;M1AKE4;A0A097H126;P58514;A0A097H127;A0A097H128;A0A097H131;Q8S380;A0A097H184;A0A097H141;A0A097H147;P30941;A0A097H149;A0A097H138;A0A097H139;A0A097H150;A0A097H151;A0A097H169;A0A097H180;C5MRU0;C5MRU2;C5MRU4;M1AKE5;A0A097H118;P58518;P17979;H9B8I9;P58515;P58519;Q03197;Q41484;Q2XPY0;Q2XPX8…	A0A097H131	87	94	no	no	1	0.053617	120.86	By MS/MS	By MS/MS	By MS/MS	By MS/MS	By MS/MS	By MS/MS
APCPDGVFR	ALGGDVYLGKSPNSDAPCPDGVFRYNSDVG	KSPNSDAPCPDGVFRYNSDVGPSGTPVRFI	D	A	P	F	R	Y	1	1	0	1	1	0	0	1	0	0	0	0	0	1	2	0	0	0	0	1	0	0	9	0		1017.47	Q3S481;Q8S393;Q41480;A0A097H111;A0A097H112;Q43645;H9B8I8;A0A097H115;C5MRU1;A0A097H117;A0A097H126;A0A097H150;C5MRU0;C5MRU2;C5MRU4;M1AKE5;A0A097H118;P58518;P17979;H9B8I9;P58519;Q03197;Q38M77;Q3S482;Q3S488;Q3S479;A0A097H120;A0A097H156;Q8RXA3	Q3S482	78	86	no	no	1;2	0.0021886	178.08	By MS/MS	By MS/MS	By MS/MS	By MS/MS	By MS/MS	By MS/MS
TSNGDIYEF	AAAPIYFPPHYFITHTSNGDIYEFNLVDGG	HYFITHTSNGDIYEFNLVDGGVATVGDPAL	H	T	S	E	F	N	0	0	1	1	0	0	1	1	0	1	0	0	0	1	0	1	1	0	1	0	0	0	9	-2		1044.44	M1B3W0;Q2MY41;P11768;Q2MY37;Q2MY52;Q2MY51	Q2MY41	203	211	no	no	1;2	0.046417	107.19	By MS/MS	By MS/MS	By MS/MS	By MS/MS	By MS/MS	By MS/MS
NPLVGAGAVY	QNGHPLRIGERYIIKNPLVGAGAVYLYNIG	RYIIKNPLVGAGAVYLYNIGNLQCPNAVLQ	K	N	P	V	Y	L	2	0	1	0	0	0	0	2	0	0	1	0	0	0	1	0	0	0	1	2	0	0	10	0		959.508	A0A097H164	A0A097H164	65	74	yes	yes	1;2	0.0013047	174.21	By MS/MS	By MS/MS	By MS/MS	By MS/MS	By MS/MS	By MS/MS
LPSDATPVLDVTGKELDPR	IVVFSSTFTSQNPINLPSDATPVLDVTGKE	ATPVLDVTGKELDPRLSYRIISTFWGALGG	N	L	P	P	R	L	1	1	0	3	0	0	1	1	0	0	3	1	0	0	3	1	2	0	0	2	0	0	19	-2		2022.06	A0A097H131;Q8S380;A0A097H184;Q4FE27;A0A097H141;P24743;A0A097H147;Q41484;Q2XPY0;Q2XPX8;Q3S477;Q8LJQ0;Q41433;A0A097H142;A0A097H122;Q84Y13;Q8S381	A0A097H131	29	47	no	no	2;3	2.0217e-182	432.41			By MS/MS	By MS/MS	By MS/MS	By MS/MS
KKPVSKDSPETYEEA	EANMELLVQVGETLLKKPVSKDSPETYEEA	KKPVSKDSPETYEEALKRFAKLLSDRKKLR	L	K	K	E	A	L	1	0	0	1	0	0	3	0	0	0	0	3	0	0	2	2	1	0	1	1	0	0	15	-1		1706.84	P07745;P15477;Q2MY38;Q2MY40;Q2MYG0;Q2MY41;P11768;Q2MY37;Q2MY52;Q2VBI5;Q2MY45;Q2MY36;P15476;Q2MY42;Q2VBI8;Q2MYP6;Q2MYI3;Q2MY51;Q2MY54;Q3YJT0;Q3YJT2;Q3YJT3;Q42502;Q2MYL0	Q3YJT3	339	353	no	no	2;3;4	9.7736e-17	241.78	By matching	By MS/MS	By MS/MS	By MS/MS	By matching	By MS/MS
YNSDVGPSGTPVK	KSPNSDAPCANGIFRYNSDVGPSGTPVKFI	FRYNSDVGPSGTPVKFICSSSHFGQGIFEN	R	Y	N	V	K	F	0	0	1	1	0	0	0	2	0	0	0	1	0	0	2	2	1	0	1	2	0	0	13	0		1319.64	A0A097H146	A0A097H146	83	95	yes	yes	1;2	5.1676e-26	272.25					By MS/MS	By MS/MS
LADYF	LEGQLQEVDNNKDARLADYFDVIGGTSTGG	QEVDNNKDARLADYFDVIGGTSTGGLLTAM	R	L	A	Y	F	D	1	0	0	1	0	0	0	0	0	0	1	0	0	1	0	0	0	0	1	0	0	0	5	-1		627.29	M1BFI9;P07745;P15477;P15478;Q2MY38;Q2MY40;Q2MY41;P11768;Q2MY37;Q2MY52;Q2MY43;Q2MY55;Q2MY44;Q2MY45;Q2MY36;P15476;Q2MY42;Q2MY50;Q2MY60;Q2MY58;Q3YJT4;Q2MY59;Q2MY51;Q2MY54;Q2MY56;Q3YJS9;Q3YJT0;Q3YJT2;Q3YJT3;Q3YJT5;Q2MY48;M1AGX5;Q41487;Q42502;M1BFJ1	Q3YJT3	54	58	no	no	1;2	0.035983	82.632	By MS/MS	By MS/MS	By matching		By MS/MS	By MS/MS
PELDAK	TNKPVIFTKSNLAKSPELDAKMYDICYSTA	FTKSNLAKSPELDAKMYDICYSTAAAPIYF	S	P	E	A	K	M	1	0	0	1	0	0	1	0	0	0	1	1	0	0	1	0	0	0	0	0	0	0	6	-1		671.349	M1AGX6;M1B3W0;M1BFI9;P15477;P15478;Q2MY38;Q2MY40;Q2MY41;P11768;Q2MY37;Q2MY52;Q2MY43;Q2MY55;Q2MY44;Q2MY45;Q2MY36;P15476;Q2MY42;Q2MY50;Q2MY60;Q2MY58;Q3YJT4;Q2MY59;Q2MY51;Q2MY54;Q2MY56;Q3YJS9;Q3YJT2;Q3YJT3;Q3YJT5;Q2MY48;M1AGX5;Q41487;Q42502	Q3YJT3	162	167	no	no	1;2	0.096462	128.82		By matching	By matching	By MS/MS	By MS/MS	By MS/MS
ESPLPKPVLD	FSSTFTSQNPINLPSESPLPKPVLDTNGKE	INLPSESPLPKPVLDTNGKELNPNLSYRII	S	E	S	L	D	T	0	0	0	1	0	0	1	0	0	0	2	1	0	0	3	1	0	0	0	1	0	0	10	-1		1093.6	Q3S481;Q8S393;C5MRU4;M1AKE5;A0A097H118;P17979;H9B8I9;Q03197;Q38M77;Q3S482;Q3S488;Q3S479;Q43646	Q3S482	33	42	no	no	1;2	0.00083137	179.81		By MS/MS	By MS/MS	By MS/MS	By MS/MS	By MS/MS
FPPHYF	KMYDICYSTAAAPIYFPPHYFVTHTSNGDR	YSTAAAPIYFPPHYFVTHTSNGDRYEFNLV	Y	F	P	Y	F	V	0	0	0	0	0	0	0	0	1	0	0	0	0	2	2	0	0	0	1	0	0	0	6	0.1		806.375	M1AGX6;M1B3W0;M1BFI9;P15478;Q2MY38;Q2MY41;P11768;Q2MY37;Q2MY52;Q2MY43;Q2MY55;Q2MY44;Q2MY50;Q2MY60;Q2MY58;Q3YJT4;Q2MY59;Q2MY51;Q2MY56;Q3YJS9;Q3YJT0;Q3YJT2;Q3YJT3;Q3YJT5;Q2MY48;M1AGX5;Q41487;Q42502	Q3YJT3	182	187	no	no	1;2	0.12651	115.49	By MS/MS	By MS/MS	By MS/MS	By MS/MS	By MS/MS	By MS/MS
ATPVLD	SSTFTSQNPINLPSDATPVLDVTGKELDPR	QNPINLPSDATPVLDVTGKELDPRLSYRII	D	A	T	L	D	V	1	0	0	1	0	0	0	0	0	0	1	0	0	0	1	0	1	0	0	1	0	0	6	-1		614.328	A0A097H146;A0A097H125;A0A097H133;A0A097H143;M1AKE4;P58514;A0A097H127;A0A097H128;A0A097H131;Q8S380;A0A097H184;Q4FE27;A0A097H141;P24743;A0A097H147;P30941;A0A097H149;A0A097H138;A0A097H139;A0A097H151;A0A097H169;A0A097H180;P58515;Q41484;Q2XPY0;Q2XPX8;Q3S474;Q3S477;Q8LJQ0;Q41433;A0A097H142;A0A097H122;Q84Y13;Q8L5X3;Q8L5X5;Q8L5X6;Q8S338;Q8S381;A0A097H135	A0A097H131	33	38	no	no	1	0.11067	122.5	By MS/MS	By MS/MS	By MS/MS	By MS/MS	By MS/MS	By matching
KSPNSDAPCPDGVF	ISTYWGALGGDVYLGKSPNSDAPCPDGVFR	GKSPNSDAPCPDGVFRYNSDVGPSGTPVRF	G	K	S	V	F	R	1	0	1	2	1	0	0	1	0	0	0	1	0	1	3	2	0	0	0	1	0	0	14	-1		1489.65	Q3S481;Q8S393;Q41480;A0A097H111;A0A097H112;Q43645;H9B8I8;A0A097H115;C5MRU1;A0A097H117;A0A097H126;A0A097H150;C5MRU0;C5MRU2;C5MRU4;M1AKE5;A0A097H118;P58518;P17979;H9B8I9;P58519;Q03197;Q38M77;Q3S482;Q3S488;Q3S479;A0A097H156;Q8RXA3	Q3S482	72	85	no	no	1;2	1.7241e-12	225.17		By MS/MS	By MS/MS	By MS/MS
LPFV	NGYPRLVTVHDDXDFLPFVFIKA_______	RLVTVHDDXDFLPFVFIKA___________	F	L	P	F	V	F	0	0	0	0	0	0	0	0	0	0	1	0	0	1	1	0	0	0	0	1	0	0	4	0		474.284	Q0VZ62;A0A097H164;A0A097H1A0;Q00652;Q8H9D6;M1D2B9;M1CK99	A0A097H164	214	217	no	no	1	0.0036448	65.815					By MS/MS	By MS/MS
MITTPNENNRPF	FDVIGGTSTGGLLTAMITTPNENNRPFAAA	LTAMITTPNENNRPFAAAKDIVPFYFEHGP	A	M	I	P	F	A	0	1	3	0	0	0	1	0	0	1	0	0	1	1	2	0	2	0	0	0	0	0	12	0		1432.68	P07745;P15477;Q2MY38;Q2MY40;Q2MY41;P11768;Q2MY37;Q2MY52;Q2MY43;Q2MY55;Q2MY44;Q2MY45;Q2MY36;P15476;Q2MY42;Q2MY50;Q2MY60;Q2MY58;Q3YJT4;Q2MY59;Q2MY51;Q2MY54;Q2MY56;Q3YJS9;Q3YJT0;Q3YJT2;Q3YJT3;Q3YJT5;Q2MY48;M1AGX5;Q41487;Q42502;M1BFJ1	Q3YJT3	73	84	no	no	2	2.2483e-19	266.91	By MS/MS	By MS/MS	By MS/MS	By MS/MS	By MS/MS	By MS/MS
VTLL	______________________________	______________________________	-	V	T	L	L	-	0	0	0	0	0	0	0	0	0	0	2	0	0	0	0	0	1	0	0	1	0	0	4	0		444.295	M1B4H0;M1BJZ3;M1CSE1;M1D3B2;M1BVI9	REV__M1B3E8			no	no	1	0.0031018	88.98	By MS/MS	By MS/MS	By MS/MS	By MS/MS	By MS/MS	By MS/MS
VGPSGTPVR	SDAPCANGVFRYNSDVGPSGTPVRFIGSSS	FRYNSDVGPSGTPVRFIGSSSHFGQGIFED	D	V	G	V	R	F	0	1	0	0	0	0	0	2	0	0	0	0	0	0	2	1	1	0	0	2	0	0	9	1		868.477	Q41480;A0A097H111;A0A097H112;Q43645;H9B8I8;A0A097H115;C5MRU1;A0A097H117;A0A097H125;A0A097H133;A0A097H143;M1AKE4;A0A097H126;P58514;A0A097H127;A0A097H128;A0A097H131;Q8S380;A0A097H184;A0A097H141;A0A097H147;P30941;A0A097H149;A0A097H138;A0A097H139;A0A097H150;A0A097H151;A0A097H169;A0A097H180;C5MRU0;C5MRU2;C5MRU4;M1AKE5;A0A097H118;P58518;P17979;H9B8I9;P58515;P58519;Q03197;Q41484;Q2XPY0;Q2XPX8;Q38M77;Q3S…	A0A097H131	87	95	no	no	1;2	0.0031851	173.28	By MS/MS	By MS/MS	By MS/MS	By MS/MS	By MS/MS	By MS/MS
GGTVGNENTF	QTVWKVGDEKDFLVTGGTVGNENTFFKMMK	DFLVTGGTVGNENTFFKMMKIEMELPDLKN	T	G	G	T	F	F	0	0	2	0	0	0	1	3	0	0	0	0	0	1	0	0	2	0	0	1	0	0	10	-1		994.436	M1AMZ1	M1AMZ1	152	161	no	no	1;2	0.0003538	194.92	By MS/MS	By MS/MS	By MS/MS	By MS/MS	By MS/MS	By MS/MS
GVNPVIIS	TAWRTDEEFAREMLAGVNPVIISRLQEFPP	FAREMLAGVNPVIISRLQEFPPKSKLDPEA	A	G	V	I	S	R	0	0	1	0	0	0	0	1	0	2	0	0	0	0	1	1	0	0	0	2	0	0	8	0		797.465	M1AQS2;M1AQS1;Q43191;O24379;P37831	P37831	375	382	no	no	1;2	0.093614	99.919	By MS/MS	By MS/MS	By MS/MS	By MS/MS	By MS/MS	By MS/MS
IEDYPY	VAVEDSSSPHGVRLLIEDYPYAVDGLEIWS	SSPHGVRLLIEDYPYAVDGLEIWSAIKSWV	L	I	E	P	Y	A	0	0	0	1	0	0	1	0	0	1	0	0	0	0	1	0	0	0	2	0	0	0	6	-2		798.344	M1CAQ0;M1BVW6;O22508;O24379;O49150;P37831;Q41238;Q43189;Q9SAP1;Q43190;Q9SC16;O22507	Q9SC16	628	633	no	no	1;2	0.1965	80.997	By MS/MS	By matching	By MS/MS	By MS/MS	By matching	By MS/MS
ASWF	NLKTLEVVDYLGTKFASWFSEKMLPNLVML	LEVVDYLGTKFASWFSEKMLPNLVMLRLSG	F	A	S	W	F	S	1	0	0	0	0	0	0	0	0	0	0	0	0	1	0	1	0	1	0	0	0	0	4	0		509.227	M1CP73;M1CPJ2;M1CPJ0;M1A2F1	M1CPJ2	752	755	no	no	1	0.003422	70.862	By MS/MS	By MS/MS	By MS/MS	By MS/MS	By MS/MS	By MS/MS
VNENPL	KVGVVIQNGKRRLALVNENPLDVLFQEV__	QNGKRRLALVNENPLDVLFQEV________	L	V	N	P	L	D	0	0	2	0	0	0	1	0	0	0	1	0	0	0	1	0	0	0	0	1	0	0	6	-1		684.344	Q3S481;Q8S393;Q41480;A0A097H111;A0A097H115;C5MRU1;A0A097H117;C5MRU0;C5MRU4;M1AKE5;A0A097H118;P58518;P17979;H9B8I9;P58515;P58519;Q03197;Q38M77;Q3S482;Q3S488;Q3S479;Q43646;A0A097H156;Q8RXA3	Q3S482	208	213	no	no	1	0.18159	91.093	By matching	By MS/MS	By MS/MS	By matching	By matching	By matching
SILGPMY	PFYFEHGPHIFNYSGSILGPMYDGKYLLQV	PHIFNYSGSILGPMYDGKYLLQVLQEKLGE	G	S	I	M	Y	D	0	0	0	0	0	0	0	1	0	1	1	0	1	0	1	1	0	0	1	0	0	0	7	0		779.389	P15477;Q3YJT0	P15477	119	125	no	no	1;2	0.18389	84.29	By MS/MS	By MS/MS	By matching	By MS/MS	By MS/MS	By MS/MS
FDGTPNE	LKSIVQFILPELHALFDGTPNEFDSFEDVL	ILPELHALFDGTPNEFDSFEDVLRLYEGGI	L	F	D	N	E	F	0	0	1	1	0	0	1	1	0	0	0	0	0	1	1	0	1	0	0	0	0	0	7	-2		778.313	M1BVW6;O22508;O24376;O24379;O49150;P37831;Q41238;Q43189;Q9SAP1;Q43190;Q9SC16;O22507;O24378	Q9SC16	294	300	no	no	1;2	0.075566	128.37	By MS/MS	By MS/MS	By MS/MS	By MS/MS	By MS/MS	By MS/MS
VPTADVSVVD	VLPSLNGKLTGMAFRVPTADVSVVDLTVRL	GMAFRVPTADVSVVDLTVRLEKEASYEDIK	R	V	P	V	D	L	1	0	0	2	0	0	0	0	0	0	0	0	0	0	1	1	1	0	0	4	0	0	10	-2		1000.51	Q8LK04;Q2XPW9	Q8LK04	239	248	no	no	1;2	0.0038486	155.51	By MS/MS	By MS/MS	By MS/MS	By MS/MS	By MS/MS	By MS/MS
AAANEIVP	LTAMITTPNENNRPFAAANEIVPFYFEHGP	NENNRPFAAANEIVPFYFEHGPHIFNSSTG	F	A	A	V	P	F	3	0	1	0	0	0	1	0	0	1	0	0	0	0	1	0	0	0	0	1	0	0	8	-1		783.413	Q2MY43;Q2MY55;Q2MY50;Q2MY60;Q2MY58;Q3YJT4;Q2MY59;Q2MY54;Q2MY56;Q41487;M1BFJ1	Q2MY54	97	104	no	no	1;2	0.13407	86.838		By matching	By MS/MS	By matching	By MS/MS	By MS/MS
FNSDVGPSGTPVR	KSPNSDAPCANGVFRFNSDVGPSGTPVRFI	FRFNSDVGPSGTPVRFIGSSSHFGPHIFEG	R	F	N	V	R	F	0	1	1	1	0	0	0	2	0	0	0	0	0	1	2	2	1	0	0	2	0	0	13	0		1331.65	Q41484;Q2XPY0;Q2XPX8	Q41484	83	95	yes	no	1;2	6.5236e-37	273.75	By MS/MS				By MS/MS	By MS/MS
GERYIIN	VLPEVYDQDGNPLRIGERYIINNPLLGAGA	QDGNPLRIGERYIINNPLLGAGAVYLYNIG	I	G	E	I	N	N	0	1	1	0	0	0	1	1	0	2	0	0	0	0	0	0	0	0	1	0	0	0	7	0		863.45	P20347;M1AMY0;M1AMY4	P20347	59	65	no	no	1;2	0.15342	94.662	By MS/MS	By MS/MS	By MS/MS	By MS/MS	By matching	By matching
ALPGDNVGF	TEVKSVEMHHEALLEALPGDNVGFNVKNVA	HEALLEALPGDNVGFNVKNVAVKDLKRGFV	E	A	L	G	F	N	1	0	1	1	0	0	0	2	0	0	1	0	0	1	1	0	0	0	0	1	0	0	9	-1		888.434	Q2V985;M1AED5;Q2XTC2;Q38HV3;Q38JJ0;Q38HT2;M1BV36;Q69GY4;M1BQM9	Q2V985	290	298	no	no	1;2	0.11572	82.671	By MS/MS	By MS/MS	By MS/MS	By MS/MS	By MS/MS	By matching
PVF	AASITSSIKYHAEFTPVFSPERFELPKAFF	ITSSIKYHAEFTPVFSPERFELPKAFFATA	T	P	V	V	F	S	0	0	0	0	0	0	0	0	0	0	0	0	0	1	1	0	0	0	0	1	0	0	3	0		361.2	M0ZKH6;M1AFI4;M1AFI5;M1AFI3;M1AJK6;M1AL00;M1B093;M1B092;M1BA84;M1BAH1;M1BAG9;M1BJK8;M1BJK7;Q6T7F2;M1C421;M1CFT6;P14674;P14675;M1D165;M1CZK6;M1CZK7;M1AJJ1;M1C7V2;M1C7V3;Q2PYW5;M1CVH4;P55312;Q6RFS8;P49284;K7X8D1;M1AJS4;M1BK69;M1D5G6;A0A0N7CFU2;Q2VEC3;M1CPM1;A0A097PNT8;P04045;Q9XH53;M1AQ67;M1CYM7;M1BYF7;M1BYF5;M1B054;M1BMR6;Q41427;M0ZJ65;M1B0Z5;M1B307;M1B306;M1B305;M1CV04;M1A250;M1BMR7;M1BG87;M0ZK11…	P04045	91	93	no	no	1	0.00022577	36.05	By MS/MS				By MS/MS
VFP	SKFAMEMSAVVYKDWVFPDQALPADLVKRG	AMEMSAVVYKDWVFPDQALPADLVKRGVAV	W	V	F	F	P	D	0	0	0	0	0	0	0	0	0	0	0	0	0	1	1	0	0	0	0	1	0	0	3	0		361.2	M0ZNU3;M1AAT4;M1AQS2;M1AQS1;M1B1T0;M1B1S9;M1B8W9;M1B8X0;M1BAX6;M1BC68;M1BJK8;M1BJK7;M1BSR5;M1BVQ0;Q6T7F2;M1C421;M1CFT6;M1CFT4;P14674;P14675;M1D165;Q84UG7;Q5F1U6;P19595;M1B150;Q84UG9;Q2XTD0;Q43191;Q84UG8;A0A088DD74;M1A201;M1ADF7;M1CAQ0;M1D3P9;M1D3Q0;M1D3Q1;Q0VZ62;M0ZXE7;M0ZXE6;M0ZQ61;M0ZNS8;M0ZWF0;M1ACL3;M1AFG2;M1AGA2;M1AGA4;M1AGA5;M1ARI8;M1BDM1;M1BYW4;M1C692;M1CPJ2;M1CPJ0;M1BVW6;M1CAP8;M1CPM1;A0A…	Q9SC16	598	600	no	no	1	6.4894e-06	43.876	By MS/MS		By MS/MS
SPNSDAPCANGVFR	STFWGALGGDVYLGKSPNSDAPCANGVFRY	KSPNSDAPCANGVFRYNSDVGPSGTPVRFI	K	S	P	F	R	Y	2	1	2	1	1	0	0	1	0	0	0	0	0	1	2	2	0	0	0	1	0	0	14	0		1490.66	P58514;A0A097H127;A0A097H128;A0A097H131;Q8S380;A0A097H184;A0A097H141;A0A097H147;Q41484;Q2XPY0;Q2XPX8;Q3S477;Q8LJQ0;Q84Y13;Q8L5X5;Q8S381	A0A097H131	69	82	no	no	1;2;3	2.8441e-40	302.33			By matching	By MS/MS	By MS/MS	By MS/MS
SVPVLDTTGKEVDPR	STFTSQNPIDLPSAKSVPVLDTTGKEVDPR	SVPVLDTTGKEVDPRWSYRMVYTKRGPYGG	K	S	V	P	R	W	0	1	0	2	0	0	1	1	0	0	1	1	0	0	2	1	2	0	0	3	0	0	15	-1		1611.85	A0A097H120	A0A097H120	37	51	yes	yes	2;3	3.9419e-12	214.06			By matching			By MS/MS
AGVNPIIIS	KTAWRTDEEFAREMLAGVNPIIISRLQEFP	FAREMLAGVNPIIISRLQEFPPKSKLDPEA	L	A	G	I	S	R	1	0	1	0	0	0	0	1	0	3	0	0	0	0	1	1	0	0	0	1	0	0	9	0		882.517	M1BVW6;O22508;O24376;O49150;Q41238;Q43190;Q9SC16;O22507;O24378	Q9SC16	374	382	no	no	1	0.044301	108.24	By MS/MS	By MS/MS	By MS/MS	By MS/MS	By MS/MS	By MS/MS
YTPSDQGVE	LPHPDGDQFGVTSKVYTPSDQGVESSIWQL	GVTSKVYTPSDQGVESSIWQLAKAYVAVND	V	Y	T	V	E	S	0	0	0	1	0	1	1	1	0	0	0	0	0	0	1	1	1	0	1	1	0	0	9	-2		994.424	M1BVW6;O24379;Q41462;O49150;P37831;Q41238;Q43189;Q9SAP1;Q43190;Q9SC16;O22507	Q9SC16	490	498	no	no	1;2	0.0088392	157.2	By MS/MS	By MS/MS	By MS/MS	By MS/MS	By MS/MS	By MS/MS
FGL	______________________________	______________________________	-	F	G	G	L	-	0	0	0	0	0	0	0	1	0	0	1	0	0	1	0	0	0	0	0	0	0	0	3	0		335.185	Q38HU9;Q2PYY6;D2U790;A0FI89;M1A1S5;A8CWX0;P80595;K7VSU1;M0ZPW3;M1A6L5;M1A6N2;M1A6N1;M1ABX1;M1ABX0;M1AI49;M1B093;M1B092;M1B7S1;M1BWC6;M1C1G9;M1C8M4;M1CIL4;M1CK90;O24381;M1CSJ6;M1D0T5;M1DFJ2;P14674;P14675;M1D165;Q2PYZ4;Q9XGF3;M1CP73;M0ZYC1;M1A8J5;Q84T18;M1AJL4;M1AYH5;M1B6U4;M1BTN7;M1CGV5;M1D424;M0ZNP4;M0ZNQ1;M0ZSC1;M0ZWF0;M1A273;M1AGA2;M1ARI8;M1BDM1;M1BJN1;M1BUB4;M1C0V7;M1CP47;M1CW41;Q5I6L8;P29196;…	REV__M1CSW4			no	no	1	9.3138e-07	55.918	By MS/MS	By matching	By MS/MS	By MS/MS	By MS/MS	By MS/MS
DYFDVIGGTSTGG	GQLQEVDNNKDARLADYFDVIGGTSTGGLL	LADYFDVIGGTSTGGLLTAMITTPNENNRP	A	D	Y	G	G	L	0	0	0	2	0	0	0	4	0	1	0	0	0	1	0	1	2	0	1	1	0	0	13	-2		1287.56	M1BFI9;P07745;P15477;P15478;Q2MY38;Q2MY40;Q2MY41;P11768;Q2MY37;Q2MY52;Q2MY43;Q2MY55;Q2MY44;Q2MY45;Q2MY36;P15476;Q2MY42;Q2MY50;Q2MY60;Q2MY58;Q3YJT4;Q2MY59;Q2MY51;Q2MY54;Q2MY56;Q3YJT0;Q3YJT2;Q3YJT3;Q3YJT5;Q2MY48;M1AGX5;Q41487;Q42502;M1BFJ1	Q3YJT3	56	68	no	no	1;2	2.57e-06	186.91	By MS/MS	By MS/MS	By MS/MS	By MS/MS	By MS/MS	By MS/MS
IGRGALGGDVYLG	TGKELDPRLSYRIISIGRGALGGDVYLGKS	ISIGRGALGGDVYLGKSPNSDAPCANGVFR	S	I	G	L	G	K	1	1	0	1	0	0	0	5	0	1	2	0	0	0	0	0	0	0	1	1	0	0	13	0		1246.67	Q3S481;Q8S393;A0A097H112;Q43645;H9B8I8;A0A097H141;C5MRU4;M1AKE5;A0A097H118;P58518;P17979;H9B8I9;P58519;Q03197;Q41484;Q2XPY0;Q2XPX8;Q38M77;Q8S381;Q43646	Q41484	55	67	no	no	1;2	0.00014464	158.85	By MS/MS	By MS/MS	By MS/MS	By MS/MS		By MS/MS
RKHE				R	K	H	E		0	1	0	0	0	0	1	0	1	0	0	1	0	0	0	0	0	0	0	0	0	0	4	1.1		568.308	M1E1A0;M1A4S9	REV__M0ZSC7			no	no	1	0.022591	6.0458	By matching	By MS/MS	By matching	By matching
VDDDKDFLPF	NIGGNFKNGYPRLVTVDDDKDFLPFVFIKA	PRLVTVDDDKDFLPFVFIKA__________	T	V	D	P	F	V	0	0	0	4	0	0	0	0	0	0	1	1	0	2	1	0	0	0	0	1	0	0	10	-3		1209.56	Q00652;Q8H9D6	Q00652	208	217	yes	no	1;2	0.0182	116.37	By MS/MS	By MS/MS	By MS/MS	By MS/MS	By MS/MS	By MS/MS
IPGTILE	MVTVLSIDGGGIKGIIPGTILEFLEGQLQK	DGGGIKGIIPGTILEFLEGQLQKMDNNADA	I	I	P	L	E	F	0	0	0	0	0	0	1	1	0	2	1	0	0	0	1	0	1	0	0	0	0	0	7	-1		741.427	Q2MY43;Q2MY55;Q7DMV4;Q2MY50;Q2MY60;Q2MY58;Q3YJT4;Q2MY59;Q2MY54;Q2MY56;Q41487	Q2MY54	43	49	no	no	1	0.034977	150.06			By MS/MS	By MS/MS	By MS/MS	By MS/MS
TPNENNRPFA	IGGTSTGGLLTAMITTPNENNRPFAAAKDI	TAMITTPNENNRPFAAAKDIVPFYFEHGPH	T	T	P	F	A	A	1	1	3	0	0	0	1	0	0	0	0	0	0	1	2	0	1	0	0	0	0	0	10	0		1158.54	P07745;P15477;Q2MY38;Q2MY40;Q2MY41;P11768;Q2MY37;Q2MY52;Q2MY43;Q2MY55;Q2MY44;Q2MY45;Q2MY36;P15476;Q2MY42;Q2MY50;Q2MY60;Q2MY58;Q3YJT4;Q2MY59;Q2MY51;Q2MY54;Q2MY56;Q3YJS9;Q3YJT0;Q3YJT2;Q3YJT3;Q3YJT5;Q2MY48;M1AGX5;Q41487;Q42502;M1BFJ1	Q3YJT3	76	85	no	no	1;2	2.0086e-06	195.04	By MS/MS	By MS/MS	By MS/MS	By MS/MS	By MS/MS	By MS/MS
TGTTTEMDDASE	RHSQNNYLRVQENALTGTTTEMDDASEANM	NALTGTTTEMDDASEANMELLVQVGETLLK	L	T	G	S	E	A	1	0	0	2	0	0	2	1	0	0	0	0	1	0	0	1	4	0	0	0	0	0	12	-4		1256.47	M1B3W0;P07745;Q2MY41;P11768;Q2MY37;Q2MY52;Q2VBI5;Q2MY43;Q2MY55;Q2VBJ4;Q2VBJ1;Q2MYK9;Q2MY87;Q2MYA9;Q2MY84;Q2MYG3;Q2MYL9;Q2MY45;Q2MY36;P15476;Q2VBI8;Q2MYP6;Q2MYI3;Q2MY51;Q2MY54;Q2MY56;Q3YJT0;Q3YJT2;Q3YJT3;Q42502;Q2MYL0;Q2MYV7	Q3YJT3	313	324	no	no	1;2	4.4885e-11	186.54		By MS/MS	By MS/MS	By MS/MS	By MS/MS	By MS/MS
FDPL	LFIQTMDPEDVDKFDFDPLDVTKTWPEDLL	TMDPEDVDKFDFDPLDVTKTWPEDLLPLIP	D	F	D	P	L	D	0	0	0	1	0	0	0	0	0	0	1	0	0	1	1	0	0	0	0	0	0	0	4	-1		490.243	M1CAJ2;Q6PWH9;Q2PYW5;M1CVH4;P55312;Q6RFS8;P49284;M1CW45;Q06355	Q2PYW5	284	287	no	no	1	0.0031394	82.602	By MS/MS	By MS/MS	By matching	By matching
ANQPYLPSETPEL	WVYPSLNYKSDRIFFANQPYLPSETPELLR	FFANQPYLPSETPELLRKYRENELLTLRGD	F	A	N	E	L	L	1	0	1	0	0	1	2	0	0	0	2	0	0	0	3	1	1	0	1	0	0	0	13	-2		1457.7	O22508;P37831;Q41238;Q43190;Q9SC16;O22507;O24378	Q9SC16	160	172	no	no	1;2	7.9766e-08	214.05	By MS/MS	By matching	By MS/MS	By MS/MS	By MS/MS	By MS/MS
YIIKNP	EVYDQDGNPLRIGERYIIKNPLLGGGAVYL	GNPLRIGERYIIKNPLLGGGAVYLDNIGNL	R	Y	I	N	P	L	0	0	1	0	0	0	0	0	0	2	0	1	0	0	1	0	0	0	1	0	0	0	6	1		746.433	A0A097H161;A0A097H162;M1KPH5;Q6PMR6;A0A097H155;O24383;Q8W146;A0A097H153;A0A097H194;A0A097H157;A0A097H164;Q8RX93;A0A097H166;Q8RX92;O24385;Q8W147	Q8W147	60	65	no	no	1;2	0.066338	145.21	By MS/MS	By MS/MS	By MS/MS	By MS/MS	By MS/MS	By MS/MS
LWL	VDKTVCRKNLGRLTRLWLKAEQERQHNYLK	TVCRKNLGRLTRLWLKAEQERQHNYLKDGP	R	L	W	W	L	K	0	0	0	0	0	0	0	0	0	0	2	0	0	0	0	0	0	1	0	0	0	0	3	0		430.258	M1B8W9;M1B8X0;M1BA84;M1BC68;M1BJK8;M1BKD1;M1C321;M1CSW4;M1CU97;Q38M56;M1AWU2;M0ZWF0;M1A2J2;M1AJS4;M1BKT0;M1D5G6;M1CHN3;M1CL67;M1BVI9;M1D6Q7;M0ZZJ1;M0ZKQ5;M1A884	M1CSW4	835	837	no	no	1	3.82e-06	46.196	By MS/MS		By MS/MS	By matching
ESPVPKPVLDTN	FSSTFTSQNLIDLPSESPVPKPVLDTNGKE	LPSESPVPKPVLDTNGKELNPNSSYRIISI	S	E	S	T	N	G	0	0	1	1	0	0	1	0	0	0	1	1	0	0	3	1	1	0	0	2	0	0	12	-1		1294.68	Q41480;A0A097H111;A0A097H112;Q43645;H9B8I8;A0A097H115;C5MRU1;C5MRU0;C5MRU2;P58519;A0A097H156	P58519	33	44	no	no	1;2	2.807e-18	256.48	By MS/MS	By MS/MS	By MS/MS	By MS/MS	By matching	By MS/MS
VTPFQ	AVPKPGVFQALGPHGVTPFQQAPAPLQNAL	GVFQALGPHGVTPFQQAPAPLQNALAGWMT	G	V	T	F	Q	Q	0	0	0	0	0	1	0	0	0	0	0	0	0	1	1	0	1	0	0	1	0	0	5	0		590.306	M1D1Q9;M1D1Q8	M1D1Q9	240	244	no	no	1	0.058705	55.127					By MS/MS
VALF	______________________________	______________________________	-	V	A	L	F	-	1	0	0	0	0	0	0	0	0	0	1	0	0	1	0	0	0	0	0	1	0	0	4	0		448.269	M1AS02;M1D4M7;M1B0Z5;M1B818	REV__M1B3E8			no	no	1	0.0024966	62.263	By MS/MS	By MS/MS	By MS/MS	By MS/MS	By MS/MS	By MS/MS
IGGTSTGGLLT	VDNNKDARLADYFDVIGGTSTGGLLTAMIT	YFDVIGGTSTGGLLTAMITTPNENNRPFAA	V	I	G	L	T	A	0	0	0	0	0	0	0	4	0	1	2	0	0	0	0	1	3	0	0	0	0	0	11	0		975.524	P07745;P15477;P15478;Q2MY38;Q2MY40;Q2MY41;P11768;Q2MY37;Q2MY52;Q2MY43;Q2MY55;Q2MY44;Q2MY45;Q2MY36;P15476;Q2MY42;Q2MY50;Q2MY60;Q2MY58;Q3YJT4;Q2MY59;Q2MY51;Q2MY54;Q2MY56;Q3YJT0;Q3YJT2;Q3YJT3;Q3YJT5;Q2MY48;M1AGX5;Q41487;Q42502	Q3YJT3	61	71	no	no	1;2	5.0203e-05	150.84	By MS/MS	By MS/MS	By MS/MS	By MS/MS	By MS/MS	By MS/MS
LVPLE	TVVQKRRRKEDLSKQLVPLEAQSGNDSDEV	RRRKEDLSKQLVPLEAQSGNDSDEVASEIL	Q	L	V	L	E	A	0	0	0	0	0	0	1	0	0	0	2	0	0	0	1	0	0	0	0	1	0	0	5	-1		569.342	M1BAE9	M1BAE9	315	319	no	no	1	0.035557	87.265	By MS/MS	By MS/MS
ETGGTIGQEDSSW	WKVGDYDASLGTMLLETGGTIGQEDSSWFK	LLETGGTIGQEDSSWFKIVKSSQLGYNLLY	L	E	T	S	W	F	0	0	0	1	0	1	2	3	0	1	0	0	0	0	0	2	2	1	0	0	0	0	13	-3		1365.57	Q3S477;Q8LJQ0	Q3S477	146	158	yes	no	1;2	8.5836e-07	198.02	By MS/MS	By MS/MS	By MS/MS	By MS/MS	By MS/MS	By MS/MS
IGNLQCPN	INNPLLGAGAVYLYNIGNLQCPNAVLQHMS	GAVYLYNIGNLQCPNAVLQHMSIPQFLGEG	N	I	G	P	N	A	0	0	2	0	1	1	0	1	0	1	1	0	0	0	1	0	0	0	0	0	0	0	8	0		914.428	A0A097H158;A0A097H161;A0A097H162;M1KPH5;P20347;O24387;O24388;Q6PMR6;A0A097H155;O24383;Q8W146;A0A097H153;A0A097H194;A0A097H157;A0A097H164;Q8RX93;A0A097H166;Q8RX92;O24385;A0A097H1A0;M1AMY0;M1AMY4;Q00652;Q8H9D6;Q8S382;Q8W147	P20347	79	86	no	no	1;2	0.061779	114.54	By MS/MS	By MS/MS	By MS/MS	By MS/MS	By MS/MS	By MS/MS
DIKTNKPVIF	TRVHQALTEVAISSFDIKTNKPVIFTKSNL	AISSFDIKTNKPVIFTKSNLAKSPELDAKM	F	D	I	I	F	T	0	0	1	1	0	0	0	0	0	2	0	2	0	1	1	0	1	0	0	1	0	0	10	1		1173.68	M1B3W0;M1BFI9;P07745;P15477;P15478;Q2MY38;Q2MY40;Q2MY41;P11768;Q2MY37;Q2MY52;Q2MY43;Q2MY55;Q2MY44;Q2MY45;Q2MY36;P15476;Q2MY42;Q2MY50;Q2MY60;Q2MY58;Q3YJT4;Q2MY59;Q2MY51;Q2MY54;Q2MY56;Q3YJS9;Q3YJT0;Q3YJT2;Q3YJT3;Q3YJT5;Q2MY48;M1AGX5;Q41487;Q42502;M1BFJ1	Q3YJT3	144	153	no	no	1;2;3	3.6522e-10	237.92		By MS/MS	By MS/MS	By MS/MS		By MS/MS
VAVP	______________________________	______________________________	-	V	A	V	P	-	1	0	0	0	0	0	0	0	0	0	0	0	0	0	1	0	0	0	0	2	0	0	4	0		384.237	M1BCE9;M0ZY47;M0ZTV5;M0ZTV6;M0ZTV4;M1D6Q7	REV__M0ZRW4			no	no	1	0.0026866	78.062	By MS/MS			By MS/MS	By MS/MS
VGNLNAP	NIPTVKLCVSYTIWKVGNLNAPLWTMLLET	CVSYTIWKVGNLNAPLWTMLLETGGTIGQA	K	V	G	A	P	L	1	0	2	0	0	0	0	1	0	0	1	0	0	0	1	0	0	0	0	1	0	0	7	0		683.36	Q38M77	Q38M77	133	139	yes	yes	1;2	0.19515	74.597	By matching	By MS/MS	By matching	By MS/MS	By MS/MS	By matching
ALGGDVY	LDPRLSYRIISTFWGALGGDVYLGKSPNSD	RIISTFWGALGGDVYLGKSPNSDAPCANGV	G	A	L	V	Y	L	1	0	0	1	0	0	0	2	0	0	1	0	0	0	0	0	0	0	1	1	0	0	7	-1		693.333	Q3S481;A0A097H146;Q8S393;Q41480;A0A097H111;A0A097H112;Q43645;H9B8I8;A0A097H115;C5MRU1;A0A097H117;A0A097H125;A0A097H133;A0A097H143;M1AKE4;A0A097H126;P58514;A0A097H127;A0A097H128;A0A097H131;Q8S380;A0A097H184;Q4FE27;A0A097H141;A0A097H147;P30941;A0A097H149;A0A097H138;A0A097H139;A0A097H150;A0A097H151;A0A097H169;A0A097H180;C5MRU0;C5MRU2;C5MRU4;M1AKE5;A0A097H118;P58518;P17979;H9B8I9;P58515;P58519;Q03197…	A0A097H131	59	65	no	no	1	0.15337	94.681	By matching	By MS/MS	By matching	By matching	By MS/MS	By MS/MS
LPAL	______________________________	______________________________	-	L	P	A	L	-	1	0	0	0	0	0	0	0	0	0	2	0	0	0	1	0	0	0	0	0	0	0	4	0		412.269	M1BL76;M1C321;K7WNY2;M1CXI3;Q5I6L8;B6DX78;B6DX79;M1CEB3;M1CEB5;M1CEB4;M1D2B9;M1B222;M1CK99;M1A4S9;M0ZKQ5;M1BSR0	REV__M1B064			no	no	1	0.0031319	83.876	By MS/MS	By MS/MS	By MS/MS	By MS/MS	By MS/MS	By MS/MS
SPLPKPVLD	SSTFTSQNPINLPSESPLPKPVLDTNGKEL	INLPSESPLPKPVLDTNGKELNPNLSYRII	E	S	P	L	D	T	0	0	0	1	0	0	0	0	0	0	2	1	0	0	3	1	0	0	0	1	0	0	9	0		964.559	Q3S481;Q8S393;C5MRU4;M1AKE5;A0A097H118;P17979;H9B8I9;Q03197;Q38M77;Q3S482;Q3S488;Q3S479;Q43646	Q3S482	34	42	no	no	1;2	0.014084	148.14	By MS/MS	By MS/MS	By MS/MS	By MS/MS		By MS/MS
TAEEAAKWGPL	LSLGTGTNSEFDKTYTAEEAAKWGPLRWLL	DKTYTAEEAAKWGPLRWLLAIQQMTNAASS	Y	T	A	P	L	R	3	0	0	0	0	0	2	1	0	0	1	1	0	0	1	0	1	1	0	0	0	0	11	-1		1171.59	M1B3W0;P07745;P15477;Q2MY40;Q2MYG0;Q2MY45;Q2MY36;P15476;Q2MY42;Q2VBI8;Q2MYP6;Q2MYI3;Q2MY54;Q3YJT2;Q3YJT3;Q42502;Q2MYL0	Q3YJT3	259	269	no	no	1;2	8.1677e-05	200.86		By MS/MS	By MS/MS	By MS/MS	By MS/MS	By MS/MS
ADYF	EGQLQEVDNNKDARLADYFDVIGGTSTGGL	QEVDNNKDARLADYFDVIGGTSTGGLLTAM	L	A	D	Y	F	D	1	0	0	1	0	0	0	0	0	0	0	0	0	1	0	0	0	0	1	0	0	0	4	-1		514.206	M1BWC6;M1BFI9;P07745;P15477;P15478;Q2MY38;Q2MY40;Q2MY41;P11768;Q2MY37;Q2MY52;Q2MY43;Q2MY55;Q2MY44;Q2MY45;Q2MY36;P15476;Q2MY42;Q2MY50;Q2MY60;Q2MY58;Q3YJT4;Q2MY59;Q2MY51;Q2MY54;Q2MY56;Q3YJS9;Q3YJT0;Q3YJT2;Q3YJT3;Q3YJT5;Q2MY48;M1AGX5;Q41487;Q42502;P04045;M0ZR60;M1BFJ1	Q3YJT3	55	58	no	no	1	0.0025938	65.829	By MS/MS	By MS/MS	By MS/MS	By matching	By MS/MS	By MS/MS
YCPVTTT	WFKIVKSSQFGYNLLYCPVTTTMTLPFSSD	SQFGYNLLYCPVTTTMTLPFSSDDQFCLKV	L	Y	C	T	T	M	0	0	0	0	1	0	0	0	0	0	0	0	0	0	1	0	3	0	1	1	0	0	7	0		840.369	A0A097H131;Q8S380;A0A097H184;Q4FE27;Q84Y13	A0A097H131	173	179	no	no	1;2	0.028526	156.22	By MS/MS	By MS/MS	By MS/MS	By MS/MS	By MS/MS	By MS/MS
CPNAVLQ	LGAGAVYLYNIGNLQCPNAVLQHMSIPQFL	LYNIGNLQCPNAVLQHMSIPQFLGEGTPVV	Q	C	P	L	Q	H	1	0	1	0	1	1	0	0	0	0	1	0	0	0	1	0	0	0	0	1	0	0	7	0		800.385	A0A097H158;A0A097H161;A0A097H162;M1KPH5;P20347;O24387;O24388;Q6PMR6;A0A097H155;O24383;Q8W146;A0A097H153;A0A097H194;A0A097H157;A0A097H164;Q8RX93;A0A097H166;Q8RX92;O24385;A0A097H1A0;M1AMY4;Q00652;Q8H9D6;Q8S382;Q8W147	P20347	84	90	no	no	1;2	0.057374	137.2	By MS/MS	By MS/MS	By MS/MS	By MS/MS	By MS/MS	By MS/MS
APTYFPPHY	ELDAKMYDICYSTAAAPTYFPPHYFVTHTS	CYSTAAAPTYFPPHYFVTHTSNGDKYEFNL	A	A	P	H	Y	F	1	0	0	0	0	0	0	0	1	0	0	0	0	1	3	0	1	0	2	0	0	0	9	0.1		1091.51	Q2MY38;Q2MY43;Q2MY55;Q2MY44;Q2MY50;Q2MY60;Q2MY58;Q3YJT4;Q2MY59;Q2MY56;Q3YJS9;Q3YJT5;Q2MY48;M1AGX5;Q41487;Q42502	Q42502	190	198	no	no	1;2	1.1041e-06	230.27	By MS/MS	By MS/MS	By MS/MS	By MS/MS	By MS/MS	By MS/MS
GSPVTMD	EKENSLINNVQILLNGSPVTMDYRCNRVRL	NNVQILLNGSPVTMDYRCNRVRLFDNILGS	N	G	S	M	D	Y	0	0	0	1	0	0	0	1	0	0	0	0	1	0	1	1	1	0	0	1	0	0	7	-1		705.3	P01052;Q53X28;P08454;Q43648;Q43651;Q41434	Q43648	78	84	no	no	1;2	0.11444	109.7	By MS/MS	By MS/MS	By matching	By MS/MS	By MS/MS	By MS/MS
AVDDDKDFIPF	KNIGGNFKNGYPRLAAVDDDKDFIPFVFIK	PRLAAVDDDKDFIPFVFIKA__________	A	A	V	P	F	V	1	0	0	4	0	0	0	0	0	1	0	1	0	2	1	0	0	0	0	1	0	0	11	-3		1280.59	Q8RX93;A0A097H166;O24385;O24386	Q8RX93	201	211	yes	no	1;2	0.008276	123.35	By MS/MS	By MS/MS	By MS/MS	By MS/MS	By MS/MS	By MS/MS
YDYDIY	LRGDGTGKREAWDRIYDYDIYNDLGNPDQG	GKREAWDRIYDYDIYNDLGNPDQGKENVRT	I	Y	D	I	Y	N	0	0	0	2	0	0	0	0	0	1	0	0	0	0	0	0	0	0	3	0	0	0	6	-2		850.338	M1BVW6;O22508;O24376;O24379;O49150;P37831;Q43189;Q9SAP1;Q9SC16;O22507;O24378	Q9SC16	199	204	no	no	1	0.25056	63.581	By matching	By matching	By matching	By matching		By matching
NENPLDVLF	VGVVIQNGKRRLALVNENPLDVLFQEV___	RRLALVNENPLDVLFQEV____________	V	N	E	L	F	Q	0	0	2	1	0	0	1	0	0	0	2	0	0	1	1	0	0	0	0	1	0	0	9	-2		1059.52	Q3S481;Q8S393;Q41480;A0A097H111;A0A097H115;C5MRU1;C5MRU0;C5MRU4;M1AKE5;A0A097H118;P58518;P17979;H9B8I9;P58515;P58519;Q38M77;Q3S482;Q3S488;Q3S479;Q43646;A0A097H156;Q8RXA3	Q3S482	209	217	no	no	1;2	0.00019246	172.14		By MS/MS	By MS/MS	By MS/MS	By MS/MS	By MS/MS
LDW	LFRSLQATKFFQTTELDWAEAGLQVCKQGY	SLQATKFFQTTELDWAEAGLQVCKQGYNML	E	L	D	D	W	A	0	0	0	1	0	0	0	0	0	0	1	0	0	0	0	0	0	1	0	0	0	0	3	-1		432.201	M1BKD1;M1BQN6;M1CSW4;Q2XTD0;M1B4J5;M1A863;M1A864;M1AJS4;M1BDM1;M1BIT2;M1BIT1;M1D5G6;M1A2N4;M0ZGH2;M0ZGH1;M1BQ50;M1B0Z5;Q2V985;M1AED5;Q2XTC2;Q38HV3;Q38JJ0;Q38HT2;M1BV36;Q69GY4;M1BQM9;M0ZLM9;Q3HVM8;M1CEI4;M1B1W6	M1CSW4	540	542	no	no	1	4.1646e-09	62.263	By MS/MS	By MS/MS	By MS/MS	By MS/MS	By MS/MS	By MS/MS
DNILGDVVEMP	SPVTKDFSCNRVRLFDNILGDVVEMPVVR_	VRLFDNILGDVVEMPVVR____________	F	D	N	M	P	V	0	0	1	2	0	0	1	1	0	1	1	0	1	0	1	0	0	0	0	2	0	0	11	-3		1200.57	A0A097H187;Q4FE25	A0A097H187	94	104	yes	no	1;2	0.00083547	163.32	By MS/MS	By MS/MS	By MS/MS	By MS/MS	By MS/MS	By MS/MS
DEKDFIPF	GSNFKNGYPRLVTVNDEKDFIPFVFIKA__	PRLVTVNDEKDFIPFVFIKA__________	N	D	E	P	F	V	0	0	0	2	0	0	1	0	0	1	0	1	0	2	1	0	0	0	0	0	0	0	8	-2		1009.48	M1KPH5;Q6PMR6;O24383	Q6PMR6	209	216	no	no	1;2	0.10338	95.909	By MS/MS	By MS/MS	By MS/MS	By MS/MS		By matching
EGGIKLPQGP	TPNEFDSFEDVLRLYEGGIKLPQGPLFKAL	VLRLYEGGIKLPQGPLFKALTAAIPLEMIR	Y	E	G	G	P	L	0	0	0	0	0	1	1	3	0	1	1	1	0	0	2	0	0	0	0	0	0	0	10	0		994.545	M1AQS2;M1AQS1;Q43191;M1BVW6;O22508;O24376;O24379;O49150;P37831;Q41238;Q43189;Q9SAP1;Q9SC16;O24378	Q9SC16	312	321	no	no	1;2	0.00023173	200.27	By MS/MS	By MS/MS	By MS/MS	By MS/MS	By MS/MS	By MS/MS
LDPRL	LPSDATPVLDVTGKELDPRLSYRIISTFWG	TPVLDVTGKELDPRLSYRIISTFWGALGGD	E	L	D	R	L	S	0	1	0	1	0	0	0	0	0	0	2	0	0	0	1	0	0	0	0	0	0	0	5	0		612.36	A0A097H131;Q8S380;A0A097H184;Q4FE27;A0A097H141;P24743;A0A097H147;Q41484;Q2XPY0;Q2XPX8;Q3S477;Q8LJQ0;Q41433;A0A097H142;A0A097H122;Q84Y13;Q8S381	A0A097H131	44	48	no	no	2	0.036085	81.525		By MS/MS	By MS/MS	By MS/MS
IGRGALGGDVY	TGKELDPRLSYRIISIGRGALGGDVYLGKS	RIISIGRGALGGDVYLGKSPNSDAPCANGV	S	I	G	V	Y	L	1	1	0	1	0	0	0	4	0	1	1	0	0	0	0	0	0	0	1	1	0	0	11	0		1076.56	Q3S481;Q8S393;A0A097H112;Q43645;H9B8I8;A0A097H141;C5MRU4;M1AKE5;A0A097H118;P58518;P17979;H9B8I9;P58519;Q03197;Q41484;Q2XPY0;Q2XPX8;Q38M77;Q8S381;Q43646	Q41484	55	65	no	no	1;2	0.0010968	160.56	By MS/MS	By MS/MS	By MS/MS	By MS/MS
LEGQLQKMDNNADAR	GGGIKGIIPGTILEFLEGQLQKMDNNADAR	LEGQLQKMDNNADARLADYFDVIGGTSTGG	F	L	E	A	R	L	2	1	2	2	0	2	1	1	0	0	2	1	1	0	0	0	0	0	0	0	0	0	15	-1		1701.81	Q2MY38;Q2MY40;Q2MY43;Q2MY55;Q2MY50;Q2MY60;Q2MY58;Q3YJT4;Q2MY59;Q2MY54;Q2MY56;Q3YJT5;Q2MY48;M1AGX5;Q41487	Q2MY54	51	65	no	no	2;3	6.646e-152	410.84	By matching	By MS/MS	By MS/MS	By MS/MS	By MS/MS	By MS/MS
VKDNPLDIS	KVGVVHQNGKRRLALVKDNPLDISFKQVQ_	KRRLALVKDNPLDISFKQVQ__________	L	V	K	I	S	F	0	0	1	2	0	0	0	0	0	1	1	1	0	0	1	1	0	0	0	1	0	0	9	-1		999.524	A0A097H146;A0A097H125;A0A097H133;P58514;A0A097H127;A0A097H151;A0A097H169;A0A097H135	P58514	208	216	no	no	1;2	0.020965	133.98	By MS/MS	By MS/MS	By MS/MS	By MS/MS	By MS/MS	By MS/MS
AEYPPLGRF	MVKMIPTKPMVVETFAEYPPLGRFAVRDMR	MVVETFAEYPPLGRFAVRDMRQTVAVGVVK	F	A	E	R	F	A	1	1	0	0	0	0	1	1	0	0	1	0	0	1	2	0	0	0	1	0	0	0	9	0		1048.53	Q2V985;M1AED5;Q2XTC2;Q38HV3;Q38JJ0;Q38HT2;M1BV36;Q69GY4	Q2V985	404	412	no	no	1;2	0.014724	147.04	By MS/MS	By MS/MS	By MS/MS	By MS/MS	By MS/MS	By MS/MS
SDVGPSGTPV	PNSDAPCANGVFRYNSDVGPSGTPVRFIGS	VFRYNSDVGPSGTPVRFIGSSSHFGQGIFE	N	S	D	P	V	R	0	0	0	1	0	0	0	2	0	0	0	0	0	0	2	2	1	0	0	2	0	0	10	-1		914.435	A0A097H146;Q41480;A0A097H111;A0A097H112;Q43645;H9B8I8;A0A097H115;C5MRU1;A0A097H117;A0A097H125;A0A097H133;A0A097H143;M1AKE4;A0A097H126;P58514;A0A097H127;A0A097H128;A0A097H131;Q8S380;A0A097H184;A0A097H141;A0A097H147;P30941;A0A097H149;A0A097H138;A0A097H139;A0A097H150;A0A097H151;A0A097H169;A0A097H180;C5MRU0;C5MRU2;C5MRU4;M1AKE5;A0A097H118;P58518;P17979;H9B8I9;P58515;P58519;Q03197;Q41484;Q2XPY0;Q2XPX8…	A0A097H131	85	94	no	no	1	0.012049	126.57	By matching	By MS/MS	By MS/MS	By MS/MS	By MS/MS	By MS/MS
NIGNLQCPNAVLQ	IINNPLLGAGAVYLYNIGNLQCPNAVLQHM	LYNIGNLQCPNAVLQHMSIPQFLGEGTPVV	Y	N	I	L	Q	H	1	0	3	0	1	2	0	1	0	1	2	0	0	0	1	0	0	0	0	1	0	0	13	0		1439.72	A0A097H158;A0A097H161;A0A097H162;M1KPH5;P20347;O24387;O24388;Q6PMR6;A0A097H155;O24383;Q8W146;A0A097H153;A0A097H194;A0A097H157;A0A097H164;Q8RX93;A0A097H166;Q8RX92;O24385;A0A097H1A0;M1AMY4;Q00652;Q8H9D6;Q8S382;Q8W147	P20347	78	90	no	no	1;2	5.1068e-13	238.03	By MS/MS	By MS/MS	By MS/MS	By MS/MS	By MS/MS	By MS/MS
PPYH	SKVDPNNFFRNEQSIPPYHTDSLRRLDPMS	PNNFFRNEQSIPPYHTDSLRRLDPMSTGLH	I	P	P	Y	H	T	0	0	0	0	0	0	0	0	1	0	0	0	0	0	2	0	0	0	1	0	0	0	4	0.1		512.238	M1B364	M1B364	533	536	no	no	1	0.0041087	57.455	By MS/MS	By MS/MS	By MS/MS	By MS/MS	By MS/MS	By MS/MS
VTVDDDKDFLPF	CKNIGGNFKNGYPRLVTVDDDKDFLPFVFI	PRLVTVDDDKDFLPFVFIKA__________	L	V	T	P	F	V	0	0	0	4	0	0	0	0	0	0	1	1	0	2	1	0	1	0	0	2	0	0	12	-3		1409.67	Q00652;Q8H9D6	Q00652	206	217	yes	no	1;2	0.00034867	153.24	By MS/MS	By MS/MS	By MS/MS	By MS/MS	By MS/MS	By MS/MS
SLGTGTNSEFDKTY	FSSIKSLDYKQMLLLSLGTGTNSEFDKTYT	LSLGTGTNSEFDKTYTAEEAAKWGPLRWLL	L	S	L	T	Y	T	0	0	1	1	0	0	1	2	0	0	1	1	0	1	0	2	3	0	1	0	0	0	14	-1		1518.68	M1B3W0;P07745;P15477;Q2MY40;Q2MYG0;Q2MY41;P11768;Q2MY37;Q2MY52;Q2VBI5;Q2MY45;Q2MY36;P15476;Q2MY42;Q2VBI8;Q2MYP6;Q2MYI3;Q2MY51;Q2MY54;Q3YJT0;Q3YJT2;Q3YJT3;Q42502;Q2MYL0	Q3YJT3	245	258	no	no	1;2	9.1273e-13	228.87		By MS/MS	By MS/MS	By MS/MS	By MS/MS
PALLSL	YEFNLVDGAVATVGDPALLSLSVATRLAQE	DGAVATVGDPALLSLSVATRLAQEDPAFSS	D	P	A	S	L	S	1	0	0	0	0	0	0	0	0	0	3	0	0	0	1	1	0	0	0	0	0	0	6	0		612.385	M1B3W0;P07745;P15477;Q2MY40;Q2MY41;P11768;Q2MY37;Q2MY52;Q2MY45;Q2MY36;P15476;Q2MY42;Q2MY51;Q2MY54;Q3YJT0;Q3YJT2;Q3YJT3;Q42502	Q3YJT3	212	217	no	no	1;2	0.05731	150	By MS/MS	By MS/MS	By matching	By matching	By MS/MS	By MS/MS
ELIGVPTKL	ELLKEFQCNGKLSWPELIGVPTKLAKEIIE	GKLSWPELIGVPTKLAKEIIEKENSLITNV	P	E	L	K	L	A	0	0	0	0	0	0	1	1	0	1	2	1	0	0	1	0	1	0	0	1	0	0	9	0		968.591	Q3S484;A0A097H187;M1AVT1;P01052;Q53X28;P08454;Q43648;Q07459;Q43651;Q4FE26	A0A097H187	49	57	no	no	1;2	0.020151	135.71	By MS/MS	By MS/MS	By MS/MS	By MS/MS	By MS/MS	By MS/MS
MLLETGGTIGQADSSY	YTIWKVGNINAPLRTMLLETGGTIGQADSS	LLETGGTIGQADSSYFKIVKSSNFGYNLLY	T	M	L	S	Y	F	1	0	0	1	0	1	1	3	0	1	2	0	1	0	0	2	2	0	1	0	0	0	16	-2		1641.76	Q3S481;Q8S393;A0A097H112;Q43645;H9B8I8;A0A097H115;C5MRU1;A0A097H117;A0A097H150;C5MRU0;C5MRU2;P17979;H9B8I9;P58519;Q03197;Q38M77;Q3S482;Q3S488;Q3S479;Q43646;A0A097H156;Q8RXA3	Q3S482	143	158	no	no	1;2	4.8373e-23	250.7	By MS/MS		By matching	By matching	By MS/MS	By MS/MS
GSVVQIP	MDYRCNRVRLFDNILGSVVQIPRVA_____	VRLFDNILGSVVQIPRVA____________	L	G	S	I	P	R	0	0	0	0	0	1	0	1	0	1	0	0	0	0	1	1	0	0	0	2	0	0	7	0		698.396	M1AVT1;P01052;Q43648;Q07459	Q43648	98	104	no	no	1;2	0.14146	99.279	By MS/MS	By MS/MS	By MS/MS	By matching	By MS/MS	By MS/MS
GEMVTV	______________________________	TTGSTCATLGEMVTVLSIDGGGIKGIIPAT	L	G	E	T	V	L	0	0	0	0	0	0	1	1	0	0	0	0	1	0	0	0	1	0	0	2	0	0	6	-1		634.3	P07745;Q9SAP2;P15478;Q06627;Q2MY38;Q2MY40;Q3YJS9;Q3YJT0;Q3YJT2;Q3YJT3;Q3YJT5;Q2MY48;Q42502	Q3YJT3	14	19	no	no	1	0.15778	102.14	By MS/MS	By MS/MS	By MS/MS	By MS/MS
VTLGP	HQVGQKFHWYEELVRVTLGPGKRGQWTWKN	KFHWYEELVRVTLGPGKRGQWTWKNSRDSR	R	V	T	G	P	G	0	0	0	0	0	0	0	1	0	0	1	0	0	0	1	0	1	0	0	1	0	0	5	0		485.285	M1BJK8;M1BJK7;Q38JI8;Q2VCI8;M1CQ57	M1BJK8	746	750	no	no	1	0.035294	90.132		By MS/MS	By MS/MS	By MS/MS	By MS/MS
GNYPEWK	NHSHATKDLYDSIAAGNYPEWKLFIQTMDP	DLYDSIAAGNYPEWKLFIQTMDPEDVDKFD	A	G	N	W	K	L	0	0	1	0	0	0	1	1	0	0	0	1	0	0	1	0	0	1	1	0	0	0	7	0		892.408	Q2PYW5;M1CVH4;P55312;Q6RFS8;P49284	Q2PYW5	262	268	no	no	1;2	0.035666	149.4	By MS/MS	By MS/MS	By MS/MS	By MS/MS	By MS/MS	By MS/MS
SLFGP	______________________________	______________________________	-	S	L	G	P	-	0	0	0	0	0	0	0	1	0	0	1	0	0	1	1	1	0	0	0	0	0	0	5	0		519.269	M0ZJ65	REV__CON__ENSEMBL:ENSBTAP00000007350			no	no	1	0.032097	105.36				By MS/MS	By MS/MS
LVLPE	ENPIVLPTTCHDDDNLVLPEVYDQDGNPLR	LPTTCHDDDNLVLPEVYDQDGNPLRIGERY	N	L	V	P	E	V	0	0	0	0	0	0	1	0	0	0	2	0	0	0	1	0	0	0	0	1	0	0	5	-1		569.342	A0A097H161;A0A097H162;P20347;Q6PMR6;A0A097H155;O24383;Q8W146;A0A097H153;A0A097H194;A0A097H157;A0A097H164;Q8RX93;A0A097H166;Q8RX92;A0A097H1A0;M1AMY0;M1AMY4;M1BUB4;Q00652;Q8H9D6;Q8S382;Q8W147;M1AXD5;D5L6G0	P20347	43	47	no	no	1	0.041347	71.793			By MS/MS		By MS/MS
FSL	SQPRLYVGRGMHESTFSLFKYTMFWVLLIA	RLYVGRGMHESTFSLFKYTMFWVLLIATKL	T	F	S	S	L	F	0	0	0	0	0	0	0	0	0	0	1	0	0	1	0	1	0	0	0	0	0	0	3	0		365.195	M1A7U4;M1ABE0;M1AP11;M1AP12;M1B1T0;M1B7S1;M1B8K4;M1B8K2;M1B8K3;M1B8K5;M1BAX6;M1BF19;M1BGC8;M1BJK8;M1BJK7;M1BQN6;M1BQN5;M1BSR5;M1BWM4;M1BWM3;M1BXN1;M1C1G9;Q6T7F2;M1C421;M1C9X0;M1CFT6;M1CFT4;O24381;M1CSJ6;M1D0T5;Q00775;B0ZTE3;M1AVV0;Q1PIB7;E1AAX4;E1AAY8;E1AAY9;E1AAX7;E1AAX6;E1AAY2;E1AAY3;E1AAY7;E1AAZ0;E1AAY1;E1AAY4;E1AAY6;E1AAY0;M1AEP4;M1BYS8;M1B4J5;M1B6U4;M1BBZ3;M1BBZ4;M1C8Q0;M1CAQ0;M1CGV5;M0ZQ61;…	M1D5G6	656	658	no	no	1	4.3041e-09	73.311	By MS/MS	By MS/MS	By MS/MS	By MS/MS	By MS/MS	By MS/MS
PGTILE	VTVLSIDGGGIKGIIPGTILEFLEGQLQKM	DGGGIKGIIPGTILEFLEGQLQKMDNNADA	I	P	G	L	E	F	0	0	0	0	0	0	1	1	0	1	1	0	0	0	1	0	1	0	0	0	0	0	6	-1		628.343	Q2MY43;Q2MY55;Q7DMV4;Q2MY50;Q2MY60;Q2MY58;Q3YJT4;Q2MY59;Q2MY54;Q2MY56;Q41487	Q2MY54	44	49	no	no	1	0.13197	113.07	By MS/MS	By MS/MS	By MS/MS	By MS/MS	By MS/MS	By MS/MS
YEGGIKLPQGPLF	GTPNEFDSFEDVLRLYEGGIKLPQGPLFKA	RLYEGGIKLPQGPLFKALTAAIPLEMIREL	L	Y	E	L	F	K	0	0	0	0	0	1	1	3	0	1	2	1	0	1	2	0	0	0	1	0	0	0	13	0		1417.76	M1BVW6;O22508;O24376;O24379;O49150;P37831;Q41238;Q43189;Q9SAP1;Q9SC16;O24378	Q9SC16	311	323	no	no	1;2	2.5815e-12	205.53	By MS/MS	By MS/MS	By MS/MS	By MS/MS	By MS/MS	By MS/MS
VDENPLD	EVGVVIQNGKRRLALVDENPLDVLFQEV__	NGKRRLALVDENPLDVLFQEV_________	L	V	D	L	D	V	0	0	1	2	0	0	1	0	0	0	1	0	0	0	1	0	0	0	0	1	0	0	7	-3		800.355	C5MRU2	C5MRU2	179	185	yes	yes	1;2	0.049592	140.98	By MS/MS	By MS/MS	By MS/MS	By MS/MS	By MS/MS	By MS/MS
EFLEGQLQE	IDGGGIKGIIPATILEFLEGQLQEVDNNKD	IPATILEFLEGQLQEVDNNKDARLADYFDV	L	E	F	Q	E	V	0	0	0	0	0	2	3	1	0	0	2	0	0	1	0	0	0	0	0	0	0	0	9	-3		1091.51	P07745;P15477;P15478;Q2MY41;P11768;Q2MY37;Q2MY52;Q2MY44;Q2MY45;Q2MY36;P15476;Q2MY42;Q2MY51;Q3YJS9;Q3YJT0;Q3YJT2;Q3YJT3;Q42502	Q3YJT3	37	45	no	no	1;2	0.015307	146.03		By MS/MS	By MS/MS	By MS/MS	By MS/MS	By MS/MS
SVSEDNHETYE	NMILLVQVGENLLKKSVSEDNHETYEVALK	LLKKSVSEDNHETYEVALKRFAKLLSDRKK	K	S	V	Y	E	V	0	0	1	1	0	0	3	0	1	0	0	0	0	0	0	2	1	0	1	1	0	0	11	-3.9		1308.51	Q3YJS9;Q2VBJ3;Q2MYC5;Q2VBJ2;Q2MY85;Q2MYF1;Q2MYB7;Q2MYB8;Q2MYJ4;Q2VBI2;Q2MY99;Q2VBI3;Q2MY98	Q3YJS9	341	351	no	no	1;2	4.6562e-07	224.51	By MS/MS	By MS/MS	By MS/MS	By MS/MS	By MS/MS	By MS/MS
SPNSDAPCPDGVF	STYWGALGGDVYLGKSPNSDAPCPDGVFRY	GKSPNSDAPCPDGVFRYNSDVGPSGTPVRF	K	S	P	V	F	R	1	0	1	2	1	0	0	1	0	0	0	0	0	1	3	2	0	0	0	1	0	0	13	-2		1361.56	Q3S481;Q8S393;Q41480;A0A097H111;A0A097H112;Q43645;H9B8I8;A0A097H115;C5MRU1;A0A097H117;A0A097H126;A0A097H150;C5MRU0;C5MRU2;C5MRU4;M1AKE5;A0A097H118;P58518;P17979;H9B8I9;P58519;Q03197;Q38M77;Q3S482;Q3S488;Q3S479;A0A097H156;Q8RXA3	Q3S482	73	85	no	no	1;2	6.357e-36	300.5	By MS/MS	By MS/MS	By MS/MS	By MS/MS	By matching	By MS/MS
GIGTVPVG	DKPLRLPLQDVYKIGGIGTVPVGRVETGVI	QDVYKIGGIGTVPVGRVETGVIKPGMVVTF	G	G	I	V	G	R	0	0	0	0	0	0	0	3	0	1	0	0	0	0	1	0	1	0	0	2	0	0	8	0		698.396	Q2V985;M1AED5;Q2XTC2;Q38HV3;Q38JJ0;Q38HT2;M1BV36;Q69GY4;M1BQM9	Q2V985	246	253	no	no	1	0.12448	89.457	By MS/MS	By MS/MS	By MS/MS	By MS/MS	By MS/MS	By MS/MS
SGPVNAPYT	KQIIQRNGDNILTNRSGPVNAPYTLLFPTS	NILTNRSGPVNAPYTLLFPTSEGGLTGKGI	R	S	G	Y	T	L	1	0	1	0	0	0	0	1	0	0	0	0	0	0	2	1	1	0	1	1	0	0	9	0		904.429	O22508;O24379;O49150;P37831;Q41238;Q43189;Q9SAP1;Q43190;Q9SC16;O22507	Q9SC16	832	840	no	no	1;2	0.0014388	183.89	By MS/MS	By MS/MS	By MS/MS	By MS/MS	By MS/MS	By MS/MS
FQL	SLTGKIFDVLGQKVSFQLISSVQGDPTNGL	GKIFDVLGQKVSFQLISSVQGDPTNGLQGK	S	F	Q	Q	L	I	0	0	0	0	0	1	0	0	0	0	1	0	0	1	0	0	0	0	0	0	0	0	3	0		406.222	M0ZJY9;M0ZPW3;M1AI49;M1B093;M1B092;M1B1T0;M1B1S9;M1BAH1;M1BAH0;M1BJK8;M1BJK7;M1BXN1;M1BXN0;M1CSW4;M1DBC3;M1DFJ2;Q2XTD0;Q41461;M1BW50;M1AGX6;M1CLR7;A0A088DD74;M1A201;M1BAE9;M1C0E4;M1AFG2;M1AGA2;M1AGA4;M1AGA5;M1AJS4;M1ARI8;M1BDM1;M1ABU7;M1BK69;M1BYW4;M1BZU8;M1CPJ2;M1CPJ0;A0A0N7CFU2;Q2VEC3;A0A0N7CKI2;M0ZTV5;M0ZTV6;M0ZTV4;M1BGW4;M1BVW6;M1CHN3;O22508;O24376;O24379;O49150;P37831;Q41238;Q43189;Q9SAP1;Q4…	Q9SC16	54	56	no	no	1	6.1958e-09	78.062	By MS/MS	By MS/MS	By MS/MS	By MS/MS	By MS/MS	By MS/MS
KSPNSDAPCPDGVFR	ISTYWGALGGDVYLGKSPNSDAPCPDGVFR	KSPNSDAPCPDGVFRYNSDVGPSGTPVRFI	G	K	S	F	R	Y	1	1	1	2	1	0	0	1	0	0	0	1	0	1	3	2	0	0	0	1	0	0	15	0		1645.75	Q3S481;Q8S393;Q41480;A0A097H111;A0A097H112;Q43645;H9B8I8;A0A097H115;C5MRU1;A0A097H117;A0A097H126;A0A097H150;C5MRU0;C5MRU2;C5MRU4;M1AKE5;A0A097H118;P58518;P17979;H9B8I9;P58519;Q03197;Q38M77;Q3S482;Q3S488;Q3S479;A0A097H156;Q8RXA3	Q3S482	72	86	no	no	2;3	7.3715e-39	288.53		By MS/MS	By MS/MS	By MS/MS		By MS/MS
ALVDENPLD	CAEVGVVIQNGKRRLALVDENPLDVLFQEV	NGKRRLALVDENPLDVLFQEV_________	L	A	L	L	D	V	1	0	1	2	0	0	1	0	0	0	2	0	0	0	1	0	0	0	0	1	0	0	9	-3		984.476	C5MRU2	C5MRU2	177	185	yes	yes	1;2	0.0036417	171.09	By MS/MS	By MS/MS	By MS/MS	By MS/MS	By MS/MS	By MS/MS
YSGSIFGP	DIVPFYFEHGPHIFNYSGSIFGPRYDGKYL	HGPHIFNYSGSIFGPRYDGKYLLQVLQEKL	N	Y	S	G	P	R	0	0	0	0	0	0	0	2	0	1	0	0	0	1	1	2	0	0	1	0	0	0	8	0		826.386	P07745;Q2MY44;Q2MY45;Q2MY36;P15476;Q2MY42;Q3YJT2	Q2MY45	116	123	no	no	1;2	0.086159	102.98	By MS/MS				By MS/MS	By MS/MS
LFPF	VVIYLSPNMLAALLFLFPFVRRFLERSHYK	LSPNMLAALLFLFPFVRRFLERSHYKIVML	F	L	F	P	F	V	0	0	0	0	0	0	0	0	0	0	1	0	0	2	1	0	0	0	0	0	0	0	4	0		522.284	M1D5G6;A0A0N7CFU2;Q2VEC3	M1D5G6	618	621	no	no	1	0.007188	37.54		By MS/MS	By MS/MS
NLVDGAVATVGDPALL	HYFVTHTSNGDRYEFNLVDGAVATVGDPAL	LVDGAVATVGDPALLSLSVATRLAQEDPAF	F	N	L	L	L	S	3	0	1	2	0	0	0	2	0	0	3	0	0	0	1	0	1	0	0	3	0	0	16	-2		1523.82	P07745;P15477;Q3YJT2;Q3YJT3;Q42502	Q3YJT3	200	215	no	no	1;2;3	2.1574e-07	176.42	By MS/MS	By MS/MS	By MS/MS	By MS/MS	By MS/MS	By MS/MS
SGSIFGPM	IVPFYFEHGPHIFNSSGSIFGPMYDGKYFL	GPHIFNSSGSIFGPMYDGKYFLQVLQEKLG	S	S	G	P	M	Y	0	0	0	0	0	0	0	2	0	1	0	0	1	1	1	2	0	0	0	0	0	0	8	0		794.363	Q3YJT2;Q42502	Q42502	117	124	no	no	1;2	0.07477	107.65	By MS/MS	By MS/MS	By matching	By MS/MS	By MS/MS	By MS/MS
LSLP	LFLQDNGSLKPLAIELSLPHPDGDQFGVTS	DNGSLKPLAIELSLPHPDGDQFGVTSKVYT	E	L	S	L	P	H	0	0	0	0	0	0	0	0	0	0	2	0	0	0	1	1	0	0	0	0	0	0	4	0		428.263	M1A9Z4;M1AQS2;M1AQS1;O24381;M1CSJ6;M1CSW4;Q43191;M1AJJ1;A4UV40;M1BZU8;M1BVW6;M1CAP8;O22508;O24379;Q41462;O49150;Q41238;Q43189;Q9SAP1;Q43190;Q9SC16;O22507;M1D4M7;Q41430;M1ATZ4;M1ATZ6;M1DWI0;M1BES9	Q9SC16	473	476	no	no	1	0.0021879	103.94	By MS/MS	By MS/MS	By MS/MS	By matching	By MS/MS	By MS/MS
TPLTAGSETA	KHSNPAYLENSLFTLTPLTAGSETAFGVTF	SLFTLTPLTAGSETAFGVTFDWNEEFGVPG	L	T	P	T	A	F	2	0	0	0	0	0	1	1	0	0	1	0	0	0	1	1	3	0	0	0	0	0	10	-1		946.461	M1BVW6;O22508;O24376;O24379;O49150;P37831;Q43189;Q9SAP1;Q9SC16;O22507;O24378	Q9SC16	86	95	no	no	1;2	2.7236e-11	249.49	By MS/MS	By MS/MS	By MS/MS	By MS/MS	By MS/MS	By MS/MS
PVVG				P	V	V	G		0	0	0	0	0	0	0	1	0	0	0	0	0	0	1	0	0	0	0	2	0	0	4	0		370.222	M1AX44;M1BSR5;Q3S484;M1BK69;Q9MT28;M0ZR79;M1CAU1;M1AVT1;Q4FE26;M1BSR0	REV__M0ZNU5			no	no	1	0.002391	62.263	By MS/MS	By MS/MS	By MS/MS	By MS/MS	By MS/MS	By MS/MS
ALVNENPLDVL	CAKVGVVIQNGKRRLALVNENPLDVLFQEV	KRRLALVNENPLDVLFQEV___________	L	A	L	V	L	F	1	0	2	1	0	0	1	0	0	0	3	0	0	0	1	0	0	0	0	2	0	0	11	-2		1195.64	Q3S481;Q8S393;Q41480;A0A097H111;A0A097H115;C5MRU1;C5MRU0;C5MRU4;M1AKE5;A0A097H118;P58518;P17979;H9B8I9;P58515;P58519;Q38M77;Q3S482;Q3S488;Q3S479;Q43646;A0A097H156;Q8RXA3	Q3S482	206	216	no	no	1;2	0.0009804	161.79	By MS/MS	By MS/MS	By MS/MS	By MS/MS	By MS/MS	By MS/MS
LPSDATPVLDVTGKE	IVVFSSTFTSQNPINLPSDATPVLDVTGKE	LPSDATPVLDVTGKELDPRLSYRIISTFWG	N	L	P	K	E	L	1	0	0	2	0	0	1	1	0	0	2	1	0	0	2	1	2	0	0	2	0	0	15	-2		1540.8	A0A097H146;A0A097H125;A0A097H133;A0A097H143;M1AKE4;P58514;A0A097H127;A0A097H128;A0A097H131;Q8S380;A0A097H184;Q4FE27;A0A097H141;P24743;A0A097H147;A0A097H151;A0A097H169;P58515;Q41484;Q2XPY0;Q2XPX8;Q3S477;Q8LJQ0;Q41433;A0A097H142;A0A097H122;Q84Y13;Q8L5X3;Q8L5X5;Q8L5X6;Q8S381;A0A097H135	A0A097H131	29	43	no	no	1;2	1.017e-49	303.31	By MS/MS	By MS/MS	By MS/MS	By MS/MS	By MS/MS	By MS/MS
WTGTEDW	WIRFCNPPLSAIITKWTGTEDWVLKTEKLA	PLSAIITKWTGTEDWVLKTEKLAELQKFAD	K	W	T	D	W	V	0	0	0	1	0	0	1	1	0	0	0	0	0	0	0	0	2	2	0	0	0	0	7	-2		893.356	P04045;M1ACZ6	P04045	633	639	yes	no	1	0.024703	159.87	By MS/MS	By MS/MS	By MS/MS	By MS/MS	By MS/MS	By MS/MS
APIYFPPHH	ELDAKMYDICYSTAAAPIYFPPHHFVTHTS	CYSTAAAPIYFPPHHFVTHTSNGATYEFNL	A	A	P	H	H	F	1	0	0	0	0	0	0	0	2	1	0	0	0	1	3	0	0	0	1	0	0	0	9	0.2		1077.54	P07745;P15477;Q2MY40;Q2MY45;Q2MY36;P15476;Q2MY42;Q2MY54	Q2MY45	190	198	no	no	1;2;3	0.0014724	183.32	By MS/MS	By MS/MS	By MS/MS	By MS/MS	By MS/MS	By MS/MS
QCPNAVLQ	LLGAGAVYLYNIGNLQCPNAVLQHMSIPQF	LYNIGNLQCPNAVLQHMSIPQFLGEGTPVV	L	Q	C	L	Q	H	1	0	1	0	1	2	0	0	0	0	1	0	0	0	1	0	0	0	0	1	0	0	8	0		928.444	A0A097H158;A0A097H161;A0A097H162;M1KPH5;P20347;O24387;O24388;Q6PMR6;A0A097H155;O24383;Q8W146;A0A097H153;A0A097H194;A0A097H157;A0A097H164;Q8RX93;A0A097H166;Q8RX92;O24385;A0A097H1A0;M1AMY4;Q00652;Q8H9D6;Q8S382;Q8W147	P20347	83	90	no	no	1;2	0.05405	120.52	By MS/MS	By MS/MS	By MS/MS	By MS/MS	By MS/MS	By MS/MS
LGGSAEYPYP	DLGNPDQGKENVRTTLGGSAEYPYPRRGRT	NVRTTLGGSAEYPYPRRGRTGRPPTRTDPK	T	L	G	Y	P	R	1	0	0	0	0	0	1	2	0	0	1	0	0	0	2	1	0	0	2	0	0	0	10	-1		1052.48	M1AQS2;Q43191;M1BVW6;O22508;O24376;O24379;O49150;P37831;Q43189;Q9SAP1;Q9SC16;O22507;O24378	Q9SC16	221	230	no	no	1;2	0.010892	128.48		By MS/MS	By MS/MS	By MS/MS	By MS/MS	By MS/MS
NENPLDV	VGVVIQNGKRRLALVNENPLDVLFQEV___	GKRRLALVNENPLDVLFQEV__________	V	N	E	D	V	L	0	0	2	1	0	0	1	0	0	0	1	0	0	0	1	0	0	0	0	1	0	0	7	-2		799.371	Q3S481;Q8S393;Q41480;A0A097H111;A0A097H115;C5MRU1;A0A097H117;C5MRU0;C5MRU4;M1AKE5;A0A097H118;P58518;P17979;H9B8I9;P58515;P58519;Q03197;Q38M77;Q3S482;Q3S488;Q3S479;Q43646;A0A097H156;Q8RXA3	Q3S482	209	215	no	no	1;2	0.017288	182.95	By MS/MS	By MS/MS	By MS/MS	By MS/MS	By MS/MS	By MS/MS
STNIFEDQL	SDVGPSGTPVRFIPLSTNIFEDQLLNIQFN	VRFIPLSTNIFEDQLLNIQFNIPTPKLCVS	L	S	T	Q	L	L	0	0	1	1	0	1	1	0	0	1	1	0	0	1	0	1	1	0	0	0	0	0	9	-2		1065.5	Q41480;A0A097H111;A0A097H112;Q43645;H9B8I8;A0A097H150;C5MRU0;C5MRU2;M1AKE5;A0A097H118;P58518;P58519;Q3S482;Q3S488;Q3S479;A0A097H156	Q3S482	104	112	no	no	1;2	0.00083243	194.22	By MS/MS	By MS/MS	By MS/MS	By MS/MS	By MS/MS	By MS/MS
FDQL	VTIKNKYPLSRIDDLFDQLQGATCFSKIDL	NKYPLSRIDDLFDQLQGATCFSKIDLRSGY	L	F	D	Q	L	Q	0	0	0	1	0	1	0	0	0	0	1	0	0	1	0	0	0	0	0	0	0	0	4	-1		521.249	Q8H9D4;Q60CY2	Q60CY2	658	661	no	no	1	0.0029611	95.117	By MS/MS
AVVQIPVVG	DIRCDRVRLFDNILGAVVQIPVVG______	FDNILGAVVQIPVVG_______________	G	A	V	V	G	-	1	0	0	0	0	1	0	1	0	1	0	0	0	0	1	0	0	0	0	4	0	0	9	0		880.538	Q3S484	Q3S484	99	107	yes	yes	1;2	0.032467	118.06	By MS/MS	By MS/MS	By MS/MS	By MS/MS	By MS/MS	By MS/MS
FVY	FKIRKTDLVTPGGSKFVYKLLHCPSHLGCK	RKTDLVTPGGSKFVYKLLHCPSHLGCKNIG	K	F	V	V	Y	K	0	0	0	0	0	0	0	0	0	0	0	0	0	1	0	0	0	0	1	1	0	0	3	0		427.211	G3FHD6;M0ZPW3;M1B064;M1BJG9;M1B4J5;A0A097H164;A0A097H1A0;M1A273;Q00652;Q8H9D6;M0ZMQ6;M0ZMQ5;M1A6P4;M1CCA0;Q2XTD6;O04940;M1A884	A0A097H164	177	179	no	no	1	9.3138e-07	55.918	By MS/MS	By MS/MS	By MS/MS		By MS/MS	By MS/MS
SIFGPM	PFYFEHGPHIFNSSGSIFGPMYDGKYFLQV	GPHIFNSSGSIFGPMYDGKYFLQVLQEKLG	G	S	I	P	M	Y	0	0	0	0	0	0	0	1	0	1	0	0	1	1	1	1	0	0	0	0	0	0	6	0		650.31	Q3YJT2;Q42502	Q42502	119	124	no	no	1;2	0.11727	119.58	By MS/MS	By MS/MS	By MS/MS	By MS/MS	By MS/MS	By MS/MS
YDLY	FLYVIISVVTVLIGFYDLYKNVPVLKATAS	IISVVTVLIGFYDLYKNVPVLKATASSLFG	F	Y	D	L	Y	K	0	0	0	1	0	0	0	0	0	0	1	0	0	0	0	0	0	0	2	0	0	0	4	-1		572.248	M1ALI3;M0ZJ65	M0ZJ65	405	408	no	no	1	0.0039326	59.298	By MS/MS	By MS/MS	By MS/MS	By MS/MS	By MS/MS	By MS/MS
VPIVEPE	NGLARYAIICQQNGLVPIVEPEILVDGAHD	IICQQNGLVPIVEPEILVDGAHDIQKCADV	L	V	P	P	E	I	0	0	0	0	0	0	2	0	0	1	0	0	0	0	2	0	0	0	0	2	0	0	7	-2		781.422	Q2PYX3;M0ZS44;Q38JJ4;M1CQP6;Q38HV4;M1CQP5;M1D0A6;M0ZVM9;M0ZVM8	Q38JJ4	179	185	no	no	1;2	0.10348	114.67	By MS/MS	By MS/MS	By MS/MS	By MS/MS		By matching
ALGGDVYLG	LDPRLSYRIISTFWGALGGDVYLGKSPNSD	ISTFWGALGGDVYLGKSPNSDAPCANGVFR	G	A	L	L	G	K	1	0	0	1	0	0	0	3	0	0	2	0	0	0	0	0	0	0	1	1	0	0	9	-1		863.439	Q3S481;A0A097H146;Q8S393;Q41480;A0A097H111;A0A097H112;Q43645;H9B8I8;A0A097H115;C5MRU1;A0A097H117;A0A097H125;A0A097H133;A0A097H143;M1AKE4;A0A097H126;P58514;A0A097H127;A0A097H128;A0A097H131;Q8S380;A0A097H184;Q4FE27;A0A097H141;A0A097H147;P30941;A0A097H149;A0A097H138;A0A097H139;A0A097H150;A0A097H151;A0A097H169;A0A097H180;C5MRU0;C5MRU2;C5MRU4;M1AKE5;A0A097H118;P58518;P17979;H9B8I9;P58515;P58519;Q03197…	A0A097H131	59	67	no	no	1	0.16755	72.355	By MS/MS	By MS/MS	By MS/MS	By MS/MS	By matching	By MS/MS
ITTPNENNRP	DVIGGTSTGGLLTAMITTPNENNRPFAAAK	LLTAMITTPNENNRPFAAAKDIVPFYFEHG	M	I	T	R	P	F	0	1	3	0	0	0	1	0	0	1	0	0	0	0	2	0	2	0	0	0	0	0	10	0		1154.57	P07745;P15477;Q2MY38;Q2MY40;Q2MY41;P11768;Q2MY37;Q2MY52;Q2MY43;Q2MY55;Q2MY44;Q2MY45;Q2MY36;P15476;Q2MY42;Q2MY50;Q2MY60;Q2MY58;Q3YJT4;Q2MY59;Q2MY51;Q2MY54;Q2MY56;Q3YJS9;Q3YJT0;Q3YJT2;Q3YJT3;Q3YJT5;Q2MY48;M1AGX5;Q41487;Q42502;M1BFJ1	Q3YJT3	74	83	no	no	1;2;3	0.00074228	180.93	By MS/MS	By MS/MS	By MS/MS	By MS/MS	By MS/MS	By MS/MS
FFLP	NTNENVIQNKNQKQNFFLPSNKKIKNRSQE	NVIQNKNQKQNFFLPSNKKIKNRSQETKEP	N	F	F	L	P	S	0	0	0	0	0	0	0	0	0	0	1	0	0	2	1	0	0	0	0	0	0	0	4	0		522.284	M1B093;M1B092;Q2XTC4;P37830;M1BT30;A0A0N7CFU2;Q2VEC3;M0ZJ65	A0A0N7CFU2	1567	1570	no	no	1	0.0054608	44.439		By MS/MS		By MS/MS
YDQDGEPL	VLPTTCHDNLVLPEVYDQDGEPLRIGERYI	NLVLPEVYDQDGEPLRIGERYIIKNPLLGG	V	Y	D	P	L	R	0	0	0	2	0	1	1	1	0	0	1	0	0	0	1	0	0	0	1	0	0	0	8	-3		935.387	Q8RX93;A0A097H166;Q8RX92;O24385	Q8RX93	44	51	yes	no	1	0.10247	96.285	By MS/MS	By MS/MS	By MS/MS	By MS/MS	By matching	By MS/MS
SPNSDAPCANGIFR	STFWGALGGDVYLGKSPNSDAPCANGIFRY	KSPNSDAPCANGIFRYNSDVGPSGTPVRFI	K	S	P	F	R	Y	2	1	2	1	1	0	0	1	0	1	0	0	0	1	2	2	0	0	0	0	0	0	14	0		1504.67	A0A097H146;A0A097H125;A0A097H133;A0A097H143;M1AKE4;P30941;A0A097H149;A0A097H138;A0A097H139;A0A097H151;A0A097H169;A0A097H180;P58515;Q3S474;Q41433;A0A097H142;A0A097H122;Q8L5X3;Q8L5X6;Q8S338;A0A097H135	Q41433	69	82	no	no	2;3	1.29e-92	356.24		By matching	By matching	By MS/MS	By MS/MS	By MS/MS
SSGSIFGPM	DIVPFYFEHGPHIFNSSGSIFGPMYDGKYF	GPHIFNSSGSIFGPMYDGKYFLQVLQEKLG	N	S	S	P	M	Y	0	0	0	0	0	0	0	2	0	1	0	0	1	1	1	3	0	0	0	0	0	0	9	0		881.395	Q42502	Q42502	116	124	yes	yes	1;2	0.022222	131.3	By MS/MS	By MS/MS	By MS/MS	By MS/MS	By MS/MS	By MS/MS
AAPIYFPPH	PELDAKMYDICYSTAAAPIYFPPHYFVTHT	ICYSTAAAPIYFPPHYFVTHTSNGDRYEFN	A	A	A	P	H	Y	2	0	0	0	0	0	0	0	1	1	0	0	0	1	3	0	0	0	1	0	0	0	9	0.1		1011.52	M1B3W0;P07745;P15477;Q2MY40;Q2MY41;P11768;Q2MY37;Q2MY52;Q2MY45;Q2MY36;P15476;Q2MY42;Q2MY51;Q2MY54;Q3YJT0;Q3YJT3	Q3YJT3	177	185	no	no	1;2	0.012564	150.77	By MS/MS	By MS/MS	By MS/MS	By MS/MS	By MS/MS	By MS/MS
APSVF	EGGGSYAKKDWYDIKAPSVFEIKNVGKTLV	YAKKDWYDIKAPSVFEIKNVGKTLVTRTQG	K	A	P	V	F	E	1	0	0	0	0	0	0	0	0	0	0	0	0	1	1	1	0	0	0	1	0	0	5	0		519.269	Q2XPX2;M1A1V7;Q43187;A0T3E7;Q2XPW5	Q2XPW5	33	37	no	no	1	0.035108	92.151		By MS/MS		By MS/MS
GTPVF	PCFLYGIVPPLCFLSGTPVFPKVTSPWFAL	GIVPPLCFLSGTPVFPKVTSPWFALFTTIF	S	G	T	V	F	P	0	0	0	0	0	0	0	1	0	0	0	0	0	1	1	0	1	0	0	1	0	0	5	0		519.269	M1BG87	M1BG87	477	481	no	no	1	0.033519	99.626		By MS/MS		By MS/MS
LPLLP	LIIVPISLGRALFNSLPLLPITHGIKCNDL	ISLGRALFNSLPLLPITHGIKCNDLYAFVI	S	L	P	L	P	I	0	0	0	0	0	0	0	0	0	0	3	0	0	0	2	0	0	0	0	0	0	0	5	0		551.368	M1CFT6	M1CFT6	832	836	no	no	1;2	0.028259	88.98	By MS/MS	By MS/MS	By MS/MS	By MS/MS	By MS/MS	By MS/MS
YSGSILGP	DIVPFYFEHGPHIFNYSGSILGPMYDGKYL	HGPHIFNYSGSILGPMYDGKYLLQVLQEKL	N	Y	S	G	P	M	0	0	0	0	0	0	0	2	0	1	1	0	0	0	1	2	0	0	1	0	0	0	8	0		792.402	P15477;Q3YJT0	P15477	116	123	no	no	1	0.057235	118.06	By MS/MS	By MS/MS	By MS/MS	By MS/MS	By MS/MS	By MS/MS
TPNENNRPFAAAK	IGGTSTGGLLTAMITTPNENNRPFAAAKDI	ITTPNENNRPFAAAKDIVPFYFEHGPHIFN	T	T	P	A	K	D	3	1	3	0	0	0	1	0	0	0	0	1	0	1	2	0	1	0	0	0	0	0	13	1		1428.71	P07745;P15477;Q2MY38;Q2MY40;Q2MY41;P11768;Q2MY37;Q2MY52;Q2MY44;Q2MY45;Q2MY36;P15476;Q2MY42;Q2MY51;Q3YJS9;Q3YJT0;Q3YJT2;Q3YJT3;Q3YJT5;Q2MY48;M1AGX5;Q42502	Q3YJT3	76	88	no	no	2;3	1.4505e-18	252.97		By MS/MS	By MS/MS	By MS/MS	By MS/MS	By MS/MS
NPLLGGGAVYLD	QDGNPLRIGERYIIKNPLLGGGAVYLDNIG	IIKNPLLGGGAVYLDNIGNLQCPNAVLQHM	K	N	P	L	D	N	1	0	1	1	0	0	0	3	0	0	3	0	0	0	1	0	0	0	1	1	0	0	12	-1		1187.62	A0A097H157;Q8W147	Q8W147	64	75	no	no	1;2	6.5085e-06	186.91	By MS/MS	By MS/MS	By MS/MS	By MS/MS	By MS/MS	By MS/MS
YHFL	NPLVSSMICSIVLNIYHFLRRSVRLQLEAF	SSMICSIVLNIYHFLRRSVRLQLEAFFSFV	I	Y	H	F	L	R	0	0	0	0	0	0	0	0	1	0	1	0	0	1	0	0	0	0	1	0	0	0	4	0.1		578.285	M1ACL3	M1ACL3	340	343	no	no	1	0.022585	6.6306		By MS/MS		By MS/MS
TPGGSKYVY	GNENDIFKIMKTDLVTPGGSKYVYKLLHCP	MKTDLVTPGGSKYVYKLLHCPSHLGCKNIG	V	T	P	V	Y	K	0	0	0	0	0	0	0	2	0	0	0	1	0	0	1	1	1	0	2	1	0	0	9	1		970.476	P20347;O24387;O24388	P20347	172	180	yes	no	1;2	0.041804	109.48	By MS/MS	By MS/MS	By MS/MS	By MS/MS	By MS/MS	By MS/MS
VPIVEPEIL	NGLARYAIICQQNGLVPIVEPEILVDGAHD	CQQNGLVPIVEPEILVDGAHDIQKCADVTE	L	V	P	I	L	V	0	0	0	0	0	0	2	0	0	2	1	0	0	0	2	0	0	0	0	2	0	0	9	-2		1007.59	Q2PYX3;M0ZS44;Q38JJ4;M1CQP6;Q38HV4;M1CQP5;M1D0A6;M0ZVM9;M0ZVM8	Q38JJ4	179	187	no	no	1;2	0.0037751	170.44	By MS/MS	By MS/MS	By MS/MS	By MS/MS	By MS/MS	By MS/MS
APLSEDPAETKK	IQTPTDEVVVPYDKLAPLSEDPAETKKLLD	DKLAPLSEDPAETKKLLDKLVVLKLNGGLG	L	A	P	K	K	L	2	0	0	1	0	0	2	0	0	0	1	2	0	0	2	1	1	0	0	0	0	0	12	-1		1284.66	Q84UG7;Q5F1U6;P19595;M1B150;Q84UG8	Q84UG8	71	82	no	no	2;3	4.0525e-06	193.21					By MS/MS	By MS/MS
YDICYSTA	TKSNLAKSPELDAKMYDICYSTAAAPIYFP	PELDAKMYDICYSTAAAPIYFPPHYFVTHT	M	Y	D	T	A	A	1	0	0	1	1	0	0	0	0	1	0	0	0	0	0	1	1	0	2	0	0	0	8	-1		991.396	M1AGX6;M1B3W0;P07745;P15477;P15478;Q2MY40;Q2MY41;P11768;Q2MY37;Q2MY52;Q2MY43;Q2MY55;Q2MY45;Q2MY36;Q2MY42;Q2MY50;Q2MY60;Q2MY58;Q3YJT4;Q2MY51;Q2MY54;Q2MY56;Q3YJS9;Q3YJT0;Q3YJT2;Q3YJT3;Q41487;Q42502;M1BFJ1	Q3YJT3	169	176	no	no	1;2	0.20503	70.716	By matching	By matching	By matching	By MS/MS	By matching	By MS/MS
ENPLDVL	GVVIQNGKRRLALVNENPLDVLFQEV____	KRRLALVNENPLDVLFQEV___________	N	E	N	V	L	F	0	0	1	1	0	0	1	0	0	0	2	0	0	0	1	0	0	0	0	1	0	0	7	-2		798.412	Q3S481;Q8S393;Q41480;A0A097H111;A0A097H112;Q43645;H9B8I8;A0A097H115;C5MRU1;C5MRU0;C5MRU2;C5MRU4;M1AKE5;A0A097H118;P58518;P17979;H9B8I9;P58515;P58519;Q38M77;Q3S482;Q3S488;Q3S479;Q43646;A0A097H156;Q8RXA3	Q3S482	210	216	no	no	1;2	0.084485	123.99	By MS/MS	By MS/MS	By MS/MS	By MS/MS	By MS/MS	By matching
DIYVPRDER	TDPKSESRIPLILSLDIYVPRDERFGHLKM	PLILSLDIYVPRDERFGHLKMSDFLTYALK	L	D	I	E	R	F	0	2	0	2	0	0	1	0	0	1	0	0	0	0	1	0	0	0	1	1	0	0	9	-1		1161.58	M1AQS2;M1AQS1;Q43191;M1BVW6;O22508;O24376;O24379;O49150;P37831;Q41238;Q43189;Q9SAP1;Q43190;Q9SC16;O22507;O24378;M1D4M7	Q9SC16	257	265	no	no	2;3	0.0034036	172.23		By matching	By MS/MS	By MS/MS	By MS/MS	By MS/MS
WSY	VAYTNHTVLPEALEKWSYELMQKLLPRHVE	TNHTVLPEALEKWSYELMQKLLPRHVEIIE	K	W	S	S	Y	E	0	0	0	0	0	0	0	0	0	0	0	0	0	0	0	1	0	1	1	0	0	0	3	0		454.185	M1B064;M1BJK8;M1BJK7;M1A863;P04045;M1ACZ6;M1AM70;M1AM69;M1BU98;O04864;A0A097H120;M1A250	P04045	436	438	no	no	1	4.3421e-06	44.439	By MS/MS	By matching	By matching	By MS/MS	By MS/MS	By MS/MS
YSPGSTAPCPDGVFR	VYTKRGPYGGDIYLDYSPGSTAPCPDGVFR	YSPGSTAPCPDGVFRYGQVGPKGTPVRLIT	D	Y	S	F	R	Y	1	1	0	1	1	0	0	2	0	0	0	0	0	1	3	2	1	0	1	1	0	0	15	0		1609.72	A0A097H120	A0A097H120	72	86	yes	yes	2	7.5599e-13	226.4		By MS/MS	By MS/MS	By MS/MS	By MS/MS	By MS/MS
FDSF	ILPELHALFDGTPNEFDSFEDVLRLYEGGI	LHALFDGTPNEFDSFEDVLRLYEGGIKLPQ	E	F	D	S	F	E	0	0	0	1	0	0	0	0	0	0	0	0	0	2	0	1	0	0	0	0	0	0	4	-1		514.206	M1AQS2;M1AQS1;M1B1T0;Q43191;M1AP15;M1CAQ0;M1CGV5;M1BVW6;O22508;O24376;O24379;O49150;P37831;Q41238;Q43189;Q9SAP1;Q43190;Q9SC16;O22507;O24378;M1B054;M1D4M7	Q9SC16	301	304	no	no	1	0.0034219	70.863	By MS/MS	By MS/MS	By MS/MS	By MS/MS	By matching	By MS/MS
GDVYLG	RLSYRIISTFWGALGGDVYLGKSPNSDAPC	ISTFWGALGGDVYLGKSPNSDAPCANGVFR	G	G	D	L	G	K	0	0	0	1	0	0	0	2	0	0	1	0	0	0	0	0	0	0	1	1	0	0	6	-1		622.296	Q3S481;A0A097H146;Q8S393;Q41480;A0A097H111;A0A097H112;Q43645;H9B8I8;A0A097H115;C5MRU1;A0A097H117;A0A097H125;A0A097H133;A0A097H143;M1AKE4;A0A097H126;P58514;A0A097H127;A0A097H128;A0A097H131;Q8S380;A0A097H184;Q4FE27;A0A097H141;A0A097H147;P30941;A0A097H149;A0A097H138;A0A097H139;A0A097H150;A0A097H151;A0A097H169;A0A097H180;C5MRU0;C5MRU2;C5MRU4;M1AKE5;A0A097H118;P58518;P17979;H9B8I9;P58515;P58519;Q03197…	A0A097H131	62	67	no	no	1	0.22087	71.649	By MS/MS
GLETFPGVK	IVCNIGHFDNEIDMHGLETFPGVKRITISS	NEIDMHGLETFPGVKRITISSNDRWVFPDT	H	G	L	V	K	R	0	0	0	0	0	0	1	2	0	0	1	1	0	1	1	0	1	0	0	1	0	0	9	0		946.512	Q2XTD0	Q2XTD0	359	367	yes	yes	1;2	0.14857	75.109			By MS/MS			By MS/MS
LPQGPLF	DSFEDVLRLYEGGIKLPQGPLFKALTAAIP	RLYEGGIKLPQGPLFKALTAAIPLEMIREL	K	L	P	L	F	K	0	0	0	0	0	1	0	1	0	0	2	0	0	1	2	0	0	0	0	0	0	0	7	0		770.433	M1BVW6;O22508;O24376;O24379;O49150;P37831;Q41238;Q43189;Q9SAP1;Q43190;Q9SC16;O22507;O24378	Q9SC16	317	323	no	no	1;2	0.038971	146.24	By MS/MS	By MS/MS	By MS/MS	By MS/MS	By MS/MS	By MS/MS
AGVNPVIIS	KTAWRTDEEFAREMLAGVNPVIISRLQEFP	FAREMLAGVNPVIISRLQEFPPKSKLDPEA	L	A	G	I	S	R	1	0	1	0	0	0	0	1	0	2	0	0	0	0	1	1	0	0	0	2	0	0	9	0		868.502	M1AQS2;M1AQS1;Q43191;O24379;P37831	P37831	374	382	no	no	1;2	0.072144	94.407	By MS/MS	By MS/MS	By MS/MS	By MS/MS	By MS/MS	By MS/MS
LLLL	EDPAFASIRSLNYKQLLLLSLGTGTNSEFD	FASIRSLNYKQLLLLSLGTGTNSEFDKTHT	Q	L	L	L	L	S	0	0	0	0	0	0	0	0	0	0	4	0	0	0	0	0	0	0	0	0	0	0	4	0		470.347	M1B1T0;M1B1S9;M1B1Y2;M1B8K4;M1B8K2;M1B8K3;M1BSR5;M1CSW4;M1D0G0;Q9XE59;M0ZK51;Q2MY38;Q2MY44;Q3YJT5;Q2MY48;M1AGX5;M0ZI18;M0ZI19;M1A3M1;M1AJJ1;M1CNK7;M1CSI8;M1CSI7;M1BJN1;M1C0V7;M1D411;M1AG22;M1CSE1;M0ZI91;M0ZI89;M0ZJ74;M1A9I4;M1B588;M1CJU3;M1CL67;M1BYF7;M1BYF5;M1C800;M0ZZ66;M1BWF6;M1BWF7;M1BWF5;M1A2M6;M1CY08;M0ZG07;M1C0W4;M0ZK11;M1C082;M1B856	Q2MY44	253	256	no	no	1	0.0021339	83.876	By MS/MS	By MS/MS	By MS/MS	By MS/MS	By MS/MS	By MS/MS
LGFP	LKEWDRVYDYAFYNDLGFPDKGPDYVRPVL	DRVYDYAFYNDLGFPDKGPDYVRPVLGGSK	D	L	G	F	P	D	0	0	0	0	0	0	0	1	0	0	1	0	0	1	1	0	0	0	0	0	0	0	4	0		432.237	M1D4M7;Q41430;M1CFP0	M1D4M7	220	223	no	no	1	0.0034912	69.294	By MS/MS	By MS/MS			By MS/MS	By MS/MS
NPLLL	MLDMNEKYAVPLQRQNPLLLVPTKLLLSCE	EKYAVPLQRQNPLLLVPTKLLLSCEFHISD	Q	N	P	L	L	V	0	0	1	0	0	0	0	0	0	0	3	0	0	0	1	0	0	0	0	0	0	0	5	0		568.358	M1AGX6	M1AGX6	625	629	no	no	1	0.036025	82.17	By MS/MS	By MS/MS	By MS/MS	By MS/MS	By MS/MS	By MS/MS
LEGQLQEVDNNKD	GGGIKGIIPATILEFLEGQLQEVDNNKDAR	EFLEGQLQEVDNNKDARLADYFDVIGGTST	F	L	E	K	D	A	0	0	2	2	0	2	2	1	0	0	2	1	0	0	0	0	0	0	0	1	0	0	13	-3		1500.71	P07745;P15477;Q2MY41;P11768;Q2MY37;Q2MY52;Q2MY44;Q2MY45;Q2MY36;P15476;Q2MY42;Q2MY51;Q3YJT2;Q3YJT3;Q42502	Q3YJT3	39	51	no	no	1;2	3.8231e-170	426.36	By MS/MS	By MS/MS	By MS/MS	By MS/MS	By MS/MS	By MS/MS
GTTTEMDDASEAN	HSQNNYLRVQENALTGTTTEMDDASEANME	LTGTTTEMDDASEANMELLVQVGETLLKKP	T	G	T	A	N	M	2	0	1	2	0	0	2	1	0	0	0	0	1	0	0	1	3	0	0	0	0	0	13	-4		1340.5	M1B3W0;P07745;P15477;Q2MY40;Q2MYG0;Q2MY41;P11768;Q2MY37;Q2MY52;Q2VBI5;Q2MY43;Q2MY55;Q2VBJ4;Q2VBJ1;Q2MYK9;Q2MY87;Q2MYA9;Q2MY84;Q2MYG3;Q2MYL9;Q2MY45;Q2MY36;P15476;Q2MY42;Q2VBI8;Q2MYP6;Q2MYI3;Q2MY51;Q2MY54;Q2MY56;Q3YJT0;Q3YJT2;Q3YJT3;Q42502;Q2MYL0;Q2MYV7	Q3YJT3	314	326	no	no	1;2	0.0015724	136.99		By MS/MS	By MS/MS	By MS/MS	By MS/MS	By MS/MS
NEPWWPE	AWWKELREVGHGDKKNEPWWPEMKTPQELI	EVGHGDKKNEPWWPEMKTPQELIDSCTTII	K	N	E	P	E	M	0	0	1	0	0	0	2	0	0	0	0	0	0	0	2	0	0	2	0	0	0	0	7	-2		956.403	M1BVW6;O22508;O24379;O49150;P37831;Q41238;Q43189;Q9SAP1;Q43190;Q9SC16;O22507	Q9SC16	685	691	no	no	1;2	0.091619	120.49	By MS/MS	By MS/MS	By MS/MS	By MS/MS	By MS/MS	By MS/MS
DVIGGTGTGGLLTA	QEVDNNTDARLADYFDVIGGTGTGGLLTAM	FDVIGGTGTGGLLTAMITTPNENNRPFAAA	F	D	V	T	A	M	1	0	0	1	0	0	0	5	0	1	2	0	0	0	0	0	3	0	0	1	0	0	14	-1		1230.65	Q3YJS9	Q3YJS9	59	72	yes	yes	1;2	0.0019564	132.13	By matching	By MS/MS	By MS/MS	By MS/MS	By MS/MS	By MS/MS
FDVIGGTGTGGLLTA	LQEVDNNTDARLADYFDVIGGTGTGGLLTA	FDVIGGTGTGGLLTAMITTPNENNRPFAAA	Y	F	D	T	A	M	1	0	0	1	0	0	0	5	0	1	2	0	0	1	0	0	3	0	0	1	0	0	15	-1		1377.71	Q3YJS9	Q3YJS9	58	72	yes	yes	1;2	0.0067443	114.97	By MS/MS	By MS/MS	By MS/MS	By MS/MS	By MS/MS	By MS/MS
PVRF	NGVFRYNSDVGPSGTPVRFIGSSSHFGQGI	RYNSDVGPSGTPVRFIGSSSHFGQGIFEDE	T	P	V	R	F	I	0	1	0	0	0	0	0	0	0	0	0	0	0	1	1	0	0	0	0	1	0	0	4	1		517.301	Q3S481;Q8S393;Q41480;A0A097H111;A0A097H112;Q43645;H9B8I8;A0A097H115;C5MRU1;A0A097H117;A0A097H125;A0A097H133;A0A097H143;M1AKE4;A0A097H126;P58514;A0A097H127;A0A097H128;A0A097H131;Q8S380;A0A097H184;Q4FE27;A0A097H141;A0A097H147;P30941;A0A097H149;A0A097H138;A0A097H139;A0A097H150;A0A097H151;A0A097H169;A0A097H180;C5MRU0;C5MRU2;C5MRU4;M1AKE5;A0A097H118;P58518;P17979;H9B8I9;P58515;P58519;Q03197;Q41484;Q2X…	A0A097H131	93	96	no	no	1;2	0.0023185	102.45	By MS/MS	By MS/MS	By MS/MS	By MS/MS	By matching
SKLDPEAYGNQNSTIT	VNPIIISRLQEFPPKSKLDPEAYGNQNSTI	KLDPEAYGNQNSTITAEHIEDKLDGLTVDE	K	S	K	I	T	A	1	0	2	1	0	1	1	1	0	1	1	1	0	0	1	2	2	0	1	0	0	0	16	-1		1736.82	M1BVW6;O22508;O24376;O24379;O49150;P37831;Q41238;Q43189;Q9SAP1;Q9SAP0;Q43190;Q9SC16;O22507;O24378	Q9SC16	391	406	no	no	2;3	3.9518e-07	172.76	By MS/MS		By MS/MS	By MS/MS	By MS/MS	By MS/MS
TVGDPALL	NGDRYEFNLVDGAVATVGDPALLSLSVATR	LVDGAVATVGDPALLSLSVATRLAQEDPAF	A	T	V	L	L	S	1	0	0	1	0	0	0	1	0	0	2	0	0	0	1	0	1	0	0	1	0	0	8	-1		784.433	M1B3W0;P07745;P15477;Q2MY40;Q2MY41;P11768;Q2MY37;Q2MY52;Q2MY45;Q2MY36;P15476;Q2MY42;Q2MY51;Q2MY54;Q3YJT0;Q3YJT2;Q3YJT3;Q42502	Q3YJT3	208	215	no	no	1	0.053253	121.14	By MS/MS	By MS/MS	By MS/MS	By MS/MS	By MS/MS	By MS/MS
VDGAVATVADPA	FATNTSNGDKYEFNLVDGAVATVADPALLS	FNLVDGAVATVADPALLSVSVATRRAEEDP	L	V	D	P	A	L	4	0	0	2	0	0	0	1	0	0	0	0	0	0	1	0	1	0	0	3	0	0	12	-2		1084.54	Q2MY38;Q2MY43;Q2MY55;Q2MY44;Q2MY50;Q2MY60;Q2MY58;Q3YJT4;Q2MY59;Q2MY56;Q3YJT5;Q2MY48;M1AGX5;Q41487	Q2MY44	214	225	no	no	1;2	0.0035905	126.41			By MS/MS	By MS/MS	By MS/MS	By MS/MS
VPLF	ELLQRECHVKSPLRVVPLFEKLADLESAPA	RECHVKSPLRVVPLFEKLADLESAPAAVAR	V	V	P	L	F	E	0	0	0	0	0	0	0	0	0	0	1	0	0	1	1	0	0	0	0	1	0	0	4	0		474.284	M1ABX1;M1ABX0;M1BTN7;P29196;M1B8U0;M1B8T9;M1B8T8;M1B8U1;Q9T0N1	M1BTN7	548	551	no	no	1	0.0025248	78.062	By MS/MS	By MS/MS	By MS/MS	By MS/MS	By MS/MS	By MS/MS
MPEPGTPDYEE	YAGYLPNRPTVSRRFMPEPGTPDYEELKRN	SRRFMPEPGTPDYEELKRNPDKAFLKTITA	F	M	P	E	E	L	0	0	0	1	0	0	3	1	0	0	0	0	1	0	3	0	1	0	1	0	0	0	11	-4		1263.5	Q9SC16;O22507	Q9SC16	738	748	yes	no	1;2	0.00013658	194.29	By MS/MS	By MS/MS	By MS/MS	By MS/MS	By MS/MS	By MS/MS
NPARSNPSNPSIE	QSDLYTLTDEGYVIRNPARSNPSNPSIELG	IRNPARSNPSNPSIELGPEFKKVANFLGRF	R	N	P	I	E	L	1	1	3	0	0	0	1	0	0	1	0	0	0	0	3	3	0	0	0	0	0	0	13	0		1381.66	Q84UG7;Q5F1U6;P19595;M1B150;Q84UG9;A0A1J0REU4;A0A1L3GUI2;A0A1L3GUH5;A0A1L3GUH6;Q84UG8	Q84UG8	391	403	no	no	1;2	5.8483e-13	236.23	By MS/MS	By MS/MS	By MS/MS	By MS/MS
IPLSGANIFEDQ	RYNSDVGPSGTPVRFIPLSGANIFEDQLLN	VRFIPLSGANIFEDQLLNIQFNIPTVKLCV	F	I	P	D	Q	L	1	0	1	1	0	1	1	1	0	2	1	0	0	1	1	1	0	0	0	0	0	0	12	-2		1302.65	A0A097H115;C5MRU1	A0A097H115	101	112	no	no	1;2	1.3289e-06	204.64		By matching	By matching	By matching	By MS/MS	By MS/MS
SPNSDAPCPDGVFRY	STYWGALGGDVYLGKSPNSDAPCPDGVFRY	SPNSDAPCPDGVFRYNSDVGPSGTPVRFIP	K	S	P	R	Y	N	1	1	1	2	1	0	0	1	0	0	0	0	0	1	3	2	0	0	1	1	0	0	15	-1		1680.72	Q3S481;Q8S393;Q41480;A0A097H111;A0A097H112;Q43645;H9B8I8;A0A097H115;C5MRU1;A0A097H117;A0A097H126;A0A097H150;C5MRU0;C5MRU2;C5MRU4;M1AKE5;A0A097H118;P58518;P17979;H9B8I9;P58519;Q03197;Q38M77;Q3S482;Q3S488;Q3S479;A0A097H156;Q8RXA3	Q3S482	73	87	no	no	2	2.2158e-175	438.22	By MS/MS	By MS/MS	By MS/MS	By MS/MS
GFFEVT	KIPERVVHARGASAKGFFEVTHDISHLSCA	VHARGASAKGFFEVTHDISHLSCADFLRAP	K	G	F	V	T	H	0	0	0	0	0	0	1	1	0	0	0	0	0	2	0	0	1	0	0	1	0	0	6	-1		698.328	Q2PYW5;M1CVH4;P55312;Q6RFS8;P49284	Q2PYW5	73	78	no	no	1	0.1965	80.997	By MS/MS	By MS/MS	By matching	By MS/MS	By MS/MS	By MS/MS
GRGALGGDVY	GKELDPRLSYRIISIGRGALGGDVYLGKSP	RIISIGRGALGGDVYLGKSPNSDAPCANGV	I	G	R	V	Y	L	1	1	0	1	0	0	0	4	0	0	1	0	0	0	0	0	0	0	1	1	0	0	10	0		963.477	Q3S481;Q8S393;A0A097H112;Q43645;H9B8I8;A0A097H141;C5MRU4;M1AKE5;A0A097H118;P58518;P17979;H9B8I9;P58519;Q03197;Q41484;Q2XPY0;Q2XPX8;Q38M77;Q8S381;Q43646	Q41484	56	65	no	no	1;2	0.0078851	138.78	By MS/MS	By MS/MS	By MS/MS	By MS/MS	By matching
VRLL	VKRGVAVEDSSSPHGVRLLIEDYPYAVDGL	VAVEDSSSPHGVRLLIEDYPYAVDGLEIWS	G	V	R	L	L	I	0	1	0	0	0	0	0	0	0	0	2	0	0	0	0	0	0	0	0	1	0	0	4	1		499.348	CON__ENSEMBL:ENSBTAP00000006074;M1AQS2;M1AQS1;Q43191;M1BJN1;M1C0V7;M1BVW6;O22508;O24379;O49150;P37831;Q41238;Q43189;Q9SAP1;Q43190;Q9SC16;O22507;M1AVA1;M1AVA0;M1D1Q9;M1D1Q8;M1A401;M1BM54;M1CW26	Q9SC16	624	627	no	no	1;2	0.0032622	74.48	By MS/MS	By MS/MS
SKLDPEAYGNQNST	VNPIIISRLQEFPPKSKLDPEAYGNQNSTI	KSKLDPEAYGNQNSTITAEHIEDKLDGLTV	K	S	K	S	T	I	1	0	2	1	0	1	1	1	0	0	1	1	0	0	1	2	1	0	1	0	0	0	14	-1		1522.69	M1BVW6;O22508;O24376;O24379;O49150;P37831;Q41238;Q43189;Q9SAP1;Q9SAP0;Q43190;Q9SC16;O22507;O24378	Q9SC16	391	404	no	no	1;2	4.9924e-22	255.41					By MS/MS	By MS/MS
KLEEMVTVL	ILFFMILATTSSTCAKLEEMVTVLSIDGGG	TSSTCAKLEEMVTVLSIDGGGIKGIIPAII	A	K	L	V	L	S	0	0	0	0	0	0	2	0	0	0	2	1	1	0	0	0	1	0	0	2	0	0	9	-1		1060.58	P15477;Q2MY41;P11768;Q2MY37;Q2MY44;Q2MY45;Q2MY36;P15476;Q2MY42;Q2MY51	Q2MY45	24	32	no	no	1;2	0.031418	119.29	By MS/MS	By MS/MS	By MS/MS	By MS/MS	By MS/MS	By MS/MS
QALDSQNNY	AASSYMNDYYLSTVFQALDSQNNYLRVQEN	YLSTVFQALDSQNNYLRVQENALTGTATTF	F	Q	A	N	Y	L	1	0	2	1	0	2	0	0	0	0	1	0	0	0	0	1	0	0	1	0	0	0	9	-1		1051.46	M1BFI9;P15478;Q2MYJ8;Q2MYV4;Q3YJS9;Q2VBJ3;Q2MYC5;Q2VBJ2;Q2MY85;Q2MYF1;Q2MYB7;Q2MYB8;Q2MYJ4;Q2VBI2;Q2MY99;Q2VBI3;Q2MY98	Q3YJS9	296	304	no	no	1;2	0.0035797	171.38	By matching	By MS/MS	By MS/MS	By MS/MS	By MS/MS	By MS/MS
EYPPLGR	VKMIPTKPMVVETFAEYPPLGRFAVRDMRQ	PMVVETFAEYPPLGRFAVRDMRQTVAVGVV	A	E	Y	G	R	F	0	1	0	0	0	0	1	1	0	0	1	0	0	0	2	0	0	0	1	0	0	0	7	0		830.429	Q2V985;M1AED5;Q2XTC2;Q38HV3;Q38JJ0;Q38HT2;M1BV36;Q69GY4;M1BQM9	Q2V985	405	411	no	no	1;2	0.02055	167.98	By MS/MS	By matching	By matching		By MS/MS	By MS/MS
SLPHPDGDQF	FLQDNGSLKPLAIELSLPHPDGDQFGVTSK	LAIELSLPHPDGDQFGVTSKVYTPSDQGVE	L	S	L	Q	F	G	0	0	0	2	0	1	0	1	1	0	1	0	0	1	2	1	0	0	0	0	0	0	10	-1.9		1111.49	M1BVW6;O22508;O24379;Q41462;O49150;Q41238;Q43189;Q9SAP1;Q43190;Q9SC16;O22507	Q9SC16	474	483	no	no	1;2	2.0806e-05	154.75	By MS/MS	By MS/MS	By MS/MS	By MS/MS
DLVTPGGSKY	GKVGNENDIFKIMKTDLVTPGGSKYVYKLL	KIMKTDLVTPGGSKYVYKLLHCPSHLGCKN	T	D	L	K	Y	V	0	0	0	1	0	0	0	2	0	0	1	1	0	0	1	1	1	0	1	1	0	0	10	0		1035.52	P20347;O24387;O24388	P20347	169	178	yes	no	1;2	0.0029655	159.79	By MS/MS	By MS/MS	By MS/MS	By MS/MS	By MS/MS	By matching
MMKR	AGHAGKPELARDVYEMMKRNGITPNLQSDI	GKPELARDVYEMMKRNGITPNLQSDILILQ	E	M	M	K	R	N	0	1	0	0	0	0	0	0	0	0	0	1	2	0	0	0	0	0	0	0	0	0	4	2		564.288	M1CP47;Q307Z8;M1C5E6	M1CP47	638	641	no	no	1	0.0097017	16.757					By MS/MS	By MS/MS
GTPVRF	CANGVFRYNSDVGPSGTPVRFIGSSSHFGQ	RYNSDVGPSGTPVRFIGSSSHFGQGIFEDE	S	G	T	R	F	I	0	1	0	0	0	0	0	1	0	0	0	0	0	1	1	0	1	0	0	1	0	0	6	1		675.37	Q3S481;Q8S393;Q41480;A0A097H111;A0A097H112;Q43645;H9B8I8;A0A097H115;C5MRU1;A0A097H117;A0A097H125;A0A097H133;A0A097H143;M1AKE4;A0A097H126;P58514;A0A097H127;A0A097H128;A0A097H131;Q8S380;A0A097H184;Q4FE27;A0A097H141;A0A097H147;P30941;A0A097H149;A0A097H138;A0A097H139;A0A097H150;A0A097H151;A0A097H169;A0A097H180;C5MRU0;C5MRU2;C5MRU4;M1AKE5;A0A097H118;P58518;P17979;H9B8I9;P58515;P58519;Q03197;Q41484;Q2X…	A0A097H131	91	96	no	no	1;2	0.068538	144.01	By MS/MS	By MS/MS	By matching	By MS/MS
NYLRVQ	DYYLSTVFQARHSQNNYLRVQENALTGTTT	VFQARHSQNNYLRVQENALTGTTTEMDDAS	N	N	Y	V	Q	E	0	1	1	0	0	1	0	0	0	0	1	0	0	0	0	0	0	0	1	1	0	0	6	1		791.429	M1B3W0;M1BFI9;P07745;P15477;P15478;Q2MYJ8;Q2MYV4;Q2MY38;Q2MY40;Q2MYG0;Q2MY41;P11768;Q2MY37;Q2MY52;Q2VBI5;Q2MY43;Q2MY55;Q2VBJ4;Q2VBJ1;Q2MYK9;Q2MY87;Q2MYA9;Q2MY84;Q2MYG3;Q2MYL9;Q2MY44;Q2MY91;Q2MY45;Q2MY36;P15476;Q2MY42;Q2VBI8;Q2MYP6;Q2MYI3;Q2MY50;Q2MY60;Q2MY58;Q3YJT4;Q2MY59;Q2VBI9;Q2MYW4;Q2MYQ3;Q2MYT1;Q2MYM3;Q2MYV6;Q2MY96;Q2MYF4;Q2MYV1;Q2MYH4;Q2MYK2;Q2MYW0;Q2MYS5;Q2MYF3;Q2VBJ0;Q2MYE1;Q2MYS2;Q2MYG9;…	Q3YJT3	303	308	no	no	1;2	0.030569	164.83	By MS/MS	By MS/MS	By MS/MS	By MS/MS	By MS/MS	By MS/MS
FLLP	______________________________	______________________________	-	F	L	L	P	-	0	0	0	0	0	0	0	0	0	0	2	0	0	1	1	0	0	0	0	0	0	0	4	0		488.3	M1BWC6;M1CFT6;M1CW41;Q9S7Q4;M1A401;M1D3L7;M1D3L6;O04940	REV__M1B3E8			no	no	1	0.0032355	42.596	By matching				By MS/MS	By MS/MS
TPVLF	PNGVVQDSSGGNNNKTPVLFYTMKLGSHFV	QDSSGGNNNKTPVLFYTMKLGSHFVSENQD	K	T	P	L	F	Y	0	0	0	0	0	0	0	0	0	0	1	0	0	1	1	0	1	0	0	1	0	0	5	0		575.332	A0A1I9GEQ4	A0A1I9GEQ4	57	61	no	no	1	0.035294	90.132	By MS/MS	By MS/MS		By MS/MS	By MS/MS	By MS/MS
ENPLDVLF	GVVIQNGKRRLALVNENPLDVLFQEV____	RRLALVNENPLDVLFQEV____________	N	E	N	L	F	Q	0	0	1	1	0	0	1	0	0	0	2	0	0	1	1	0	0	0	0	1	0	0	8	-2		945.481	Q3S481;Q8S393;Q41480;A0A097H111;A0A097H112;Q43645;H9B8I8;A0A097H115;C5MRU1;C5MRU0;C5MRU2;C5MRU4;M1AKE5;A0A097H118;P58518;P17979;H9B8I9;P58515;P58519;Q38M77;Q3S482;Q3S488;Q3S479;Q43646;A0A097H156;Q8RXA3	Q3S482	210	217	no	no	1;2	0.028781	143.85	By MS/MS	By MS/MS	By MS/MS	By MS/MS	By MS/MS	By MS/MS
EDDPFPF	VNGGFDNGYPRLQALEDDPFPFVFVKAKDA	GYPRLQALEDDPFPFVFVKAKDA_______	L	E	D	P	F	V	0	0	0	2	0	0	1	0	0	0	0	0	0	2	2	0	0	0	0	0	0	0	7	-3		865.349	M1AMZ1	M1AMZ1	207	213	yes	yes	1;2	0.10837	112.27	By MS/MS	By MS/MS	By MS/MS	By MS/MS
TPELDAKMY	KTNKPVIFTKSNLAKTPELDAKMYDICYST	KSNLAKTPELDAKMYDICYSTAAAPTYFPP	K	T	P	M	Y	D	1	0	0	1	0	0	1	0	0	0	1	1	1	0	1	0	1	0	1	0	0	0	9	-1		1066.5	Q3YJS9	Q3YJS9	162	170	yes	yes	1;2	0.0042275	168.27	By matching	By MS/MS	By MS/MS	By MS/MS	By MS/MS	By MS/MS
LETGGTIGQEDSSW	IWKVGDYDASLGTMLLETGGTIGQEDSSWF	LLETGGTIGQEDSSWFKIVKSSQLGYNLLY	L	L	E	S	W	F	0	0	0	1	0	1	2	3	0	1	1	0	0	0	0	2	2	1	0	0	0	0	14	-3		1478.65	Q3S477;Q8LJQ0	Q3S477	145	158	yes	no	1;2	2.2668e-16	240	By MS/MS	By MS/MS	By MS/MS	By MS/MS	By MS/MS	By MS/MS
SKDSPETYEEA	ELLVQVGETLLKKPVSKDSPETYEEALKRF	KKPVSKDSPETYEEALKRFAKLLSDRKKLR	V	S	K	E	A	L	1	0	0	1	0	0	3	0	0	0	0	1	0	0	1	2	1	0	1	0	0	0	11	-3		1254.53	P07745;P15477;Q2MY38;Q2MY40;Q2MYG0;Q2MY41;P11768;Q2MY37;Q2MY52;Q2VBI5;Q2MY45;Q2MY36;P15476;Q2MY42;Q2VBI8;Q2MYP6;Q2MYI3;Q2MY51;Q2MY54;Q3YJT0;Q3YJT2;Q3YJT3;Q42502;Q2MYL0	Q3YJT3	343	353	no	no	1;2	0.00091365	162.49	By MS/MS	By matching	By matching	By matching	By MS/MS	By MS/MS
WVL	PPLSAIITKWTGTEDWVLKTEKLAELQKFA	SAIITKWTGTEDWVLKTEKLAELQKFADNE	D	W	V	V	L	K	0	0	0	0	0	0	0	0	0	0	1	0	0	0	0	0	0	1	0	1	0	0	3	0		416.242	M1AAT4;M1AJK6;M1BC68;M1BFT7;M1BHP7;M1BWC6;M1CFT6;M1CFT4;M1CIL4;M1D4F9;M1D4F8;M1D4G1;M1D4G2;M1DFJ2;Q2PYY8;M1AWU2;M0ZSC1;M1BDM1;M1D411;M1D5G6;Q9MT28;M0ZR79;P04045;M1ACZ6;M0ZI91;M0ZI89;M1BHV4;M1B054;M1B0Z5;Q2V985;M1AED5;Q2XTC2;Q38HV3;Q38JJ0;Q38HT2;M1BQM9;M1A2F1;M1A401;M0ZI01;M1C0W4;M1B6I6;M1B818;M0ZUB7;M0ZUB8;Q38JD8;M1AJW9;M1B6H9	P04045	639	641	no	no	1;2	3.82e-06	46.196	By MS/MS	By MS/MS	By MS/MS	By matching	By matching	By matching
GWGVM	SVTESIEAVKMSKKAGWGVMTSHRSGETED	IEAVKMSKKAGWGVMTSHRSGETEDTFIAD	A	G	W	V	M	T	0	0	0	0	0	0	0	2	0	0	0	0	1	0	0	0	0	1	0	1	0	0	5	0		548.242	M0ZSD6;M1ARI7;M1ARI6;M1C9X0;Q2VCI5;M1CLR7	M0ZSD6	373	377	no	no	1	0.022912	104.08	By MS/MS	By MS/MS	By MS/MS	By MS/MS	By MS/MS	By matching
SIEVVEGDGGAGS	DFDSLVPKLLSHDVKSIEVVEGDGGAGSIK	VKSIEVVEGDGGAGSIKQMNFVEGGPIKYL	K	S	I	G	S	I	1	0	0	1	0	0	2	4	0	1	0	0	0	0	0	2	0	0	0	2	0	0	13	-3		1175.53	M0ZMA9	M0ZMA9	41	53	yes	yes	1;2	7.813e-19	259.82		By MS/MS	By MS/MS	By MS/MS	By MS/MS	By MS/MS
FGPM	YFEHGPHIFNSSGTIFGPMYDGKYLLQVLQ	GPHIFNSSGTIFGPMYDGKYLLQVLQEKLG	I	F	G	P	M	Y	0	0	0	0	0	0	0	1	0	0	0	0	1	1	1	0	0	0	0	0	0	0	4	0		450.194	Q3YJT2;Q3YJT3;Q42502	Q3YJT3	109	112	no	no	1	0.0026207	69.294	By MS/MS	By MS/MS		By MS/MS	By MS/MS	By MS/MS
SPNSDAPCPDGV	STYWGALGGDVYLGKSPNSDAPCPDGVFRY	LGKSPNSDAPCPDGVFRYNSDVGPSGTPVR	K	S	P	G	V	F	1	0	1	2	1	0	0	1	0	0	0	0	0	0	3	2	0	0	0	1	0	0	12	-2		1214.49	Q3S481;Q8S393;Q41480;A0A097H111;A0A097H112;Q43645;H9B8I8;A0A097H115;C5MRU1;A0A097H117;A0A097H126;A0A097H150;C5MRU0;C5MRU2;C5MRU4;M1AKE5;A0A097H118;P58518;P17979;H9B8I9;P58519;Q03197;Q38M77;Q3S482;Q3S488;Q3S479;A0A097H156;Q8RXA3	Q3S482	73	84	no	no	1;2	4.0164e-59	336.37	By matching	By MS/MS	By MS/MS	By MS/MS	By MS/MS	By MS/MS
LGGSAEYPYPR	DLGNPDQGKENVRTTLGGSAEYPYPRRGRT	VRTTLGGSAEYPYPRRGRTGRPPTRTDPKS	T	L	G	P	R	R	1	1	0	0	0	0	1	2	0	0	1	0	0	0	2	1	0	0	2	0	0	0	11	0		1208.58	M1AQS2;Q43191;M1BVW6;O22508;O24376;O24379;O49150;P37831;Q43189;Q9SAP1;Q9SC16;O22507;O24378	Q9SC16	221	231	no	no	1;2	5.9337e-07	222.18					By MS/MS	By MS/MS
LEEMVTVL	LFFMILATTSSTCAKLEEMVTVLSIDGGGI	TSSTCAKLEEMVTVLSIDGGGIKGIIPAII	K	L	E	V	L	S	0	0	0	0	0	0	2	0	0	0	2	0	1	0	0	0	1	0	0	2	0	0	8	-2		932.489	P15477;Q2MY41;P11768;Q2MY37;Q2MY43;Q2MY55;Q7DMV4;Q2MY44;Q2MY45;Q2MY36;P15476;Q2MY42;Q2MY50;Q2MY60;Q2MY58;Q3YJT4;Q2MY59;Q2MY51;Q2MY54;Q2MY56;Q41487	Q2MY45	25	32	no	no	2	0.18205	74.717	By MS/MS		By matching	By matching	By matching	By matching
GVVVDMPVVG	LDFSCNRVRLFDNILGVVVDMPVVG_____	FDNILGVVVDMPVVG_______________	L	G	V	V	G	-	0	0	0	1	0	0	0	2	0	0	0	0	1	0	1	0	0	0	0	5	0	0	10	-1		970.516	Q4FE26	Q4FE26	98	107	yes	yes	1;2	0.018355	116.11	By MS/MS	By MS/MS	By MS/MS	By MS/MS	By MS/MS	By MS/MS
APEEHPVL	MEKIWHHTFYNELRVAPEEHPVLLTEAPLN	FYNELRVAPEEHPVLLTEAPLNPKANREKM	V	A	P	V	L	L	1	0	0	0	0	0	2	0	1	0	1	0	0	0	2	0	0	0	0	1	0	0	8	-1.9		890.45	M0ZXL7;C7F8M9;M1BKU2	M1BKU2	99	106	no	no	1;2	0.0042795	188.37		By MS/MS	By MS/MS	By MS/MS	By MS/MS	By MS/MS
AIVGGL	______________________________	______________________________	M	A	I	G	L	V	1	0	0	0	0	0	0	2	0	1	1	0	0	0	0	0	0	0	0	1	0	0	6	0		528.327	P37842	P37842	2	7	no	no	1	0.12541	115.97	By MS/MS	By MS/MS		By MS/MS	By MS/MS	By matching
DVSYPIK	EDWLEIGSPWEVVRNDVSYPIKFYGKVSTG	SPWEVVRNDVSYPIKFYGKVSTGSDGKRYW	N	D	V	I	K	F	0	0	0	1	0	0	0	0	0	1	0	1	0	0	1	1	0	0	1	1	0	0	7	0		820.433	P04045	P04045	247	253	no	no	1;2	0.031742	153.15	By MS/MS	By MS/MS	By matching	By MS/MS	By MS/MS	By MS/MS
SLDYKQM	ATRLAQEDPAFSSIKSLDYKQMLLLSLGTG	DPAFSSIKSLDYKQMLLLSLGTGTNSEFDK	K	S	L	Q	M	L	0	0	0	1	0	1	0	0	0	0	1	1	1	0	0	1	0	0	1	0	0	0	7	0		883.411	M1B3W0;P07745;P15477;Q2MY40;Q2MY41;P11768;Q2MY37;Q2MY52;Q2MY45;Q2MY36;P15476;Q2MY42;Q2MY51;Q2MY54;Q3YJT0;Q3YJT2;Q3YJT3	Q3YJT3	235	241	no	no	1;2	0.02454	160.03	By MS/MS	By MS/MS	By MS/MS	By MS/MS	By MS/MS	By MS/MS
SPLPKPVLDTN	SSTFTSQNPINLPSESPLPKPVLDTNGKEL	LPSESPLPKPVLDTNGKELNPNLSYRIIST	E	S	P	T	N	G	0	0	1	1	0	0	0	0	0	0	2	1	0	0	3	1	1	0	0	1	0	0	11	0		1179.65	Q3S481;Q8S393;C5MRU4;M1AKE5;A0A097H118;P17979;H9B8I9;Q03197;Q38M77;Q3S482;Q3S488;Q3S479;Q43646	Q3S482	34	44	no	no	1;2	3.1914e-05	209.96		By MS/MS	By MS/MS	By MS/MS		By MS/MS
IGKDPTDQTGLD	SKAVNNVNSIIGPALIGKDPTDQTGLDNFM	PALIGKDPTDQTGLDNFMVHELDGTQNEWG	L	I	G	L	D	N	0	0	0	3	0	1	0	2	0	1	1	1	0	0	1	0	2	0	0	0	0	0	12	-2		1258.6	M0ZSD6;M1ARI7;M1ARI6;Q2VCI5	M0ZSD6	79	90	no	no	1;2	1.2833e-08	217.22	By MS/MS	By MS/MS	By MS/MS	By MS/MS
VPFL	WTFAVKKLTFSKKQLVPFLLNAKKENLELL	VKKLTFSKKQLVPFLLNAKKENLELLVRLV	L	V	P	F	L	L	0	0	0	0	0	0	0	0	0	0	1	0	0	1	1	0	0	0	0	1	0	0	4	0		474.284	Q38M75;M1CP73	Q38M75	273	276	no	no	1	0.0023083	73.311	By MS/MS	By MS/MS	By MS/MS		By MS/MS	By MS/MS
FDVF	LTFSSIRYDNRGYIRFDVFSNVDNNVNANE	SIRYDNRGYIRFDVFSNVDNNVNANELDKA	R	F	D	V	F	S	0	0	0	1	0	0	0	0	0	0	0	0	0	2	0	0	0	0	0	1	0	0	4	-1		526.243	M1DFJ2;M1B6U4;M1CW45;Q06355;M1BMR6;Q41427;M1BMR7	Q41427	509	512	no	no	1	0.0025554	55.36	By MS/MS	By MS/MS	By MS/MS	By MS/MS	By MS/MS	By MS/MS
INNPLLGA	YDQDGNPLRIGERYIINNPLLGAGAVYLYN	RIGERYIINNPLLGAGAVYLYNIGNLQCPN	I	I	N	G	A	G	1	0	2	0	0	0	0	1	0	1	2	0	0	0	1	0	0	0	0	0	0	0	8	0		810.46	P20347	P20347	64	71	no	no	1;2	0.052548	121.68	By MS/MS	By MS/MS	By MS/MS	By MS/MS	By MS/MS	By MS/MS
LPSL	HIEAGNLISEYKMSALPSLYDLFVKLIKFL	GNLISEYKMSALPSLYDLFVKLIKFLLENR	A	L	P	S	L	Y	0	0	0	0	0	0	0	0	0	0	2	0	0	0	1	1	0	0	0	0	0	0	4	0		428.263	M1CRQ4;M1DBC3;Q41461;M1CKC5;Q8LK04;Q2XPW9;M0ZNP4;M0ZNQ1;M0ZWF0;M1A863;M1A864;M1BDL7;M1BDM1;M1BIT2;M1BZU8;M1C459;M1D5G6;Q5I6L8;A0A0N7CFU2;Q2VEC3;M1BHV4;M0ZI01;M1D976;M0ZV38;M0ZV40;M1CJD7;M1B6I6;M1CV79;M1B6H9	M1D5G6	940	943	no	no	1	0.0029943	94.737	By MS/MS	By MS/MS	By MS/MS	By MS/MS	By MS/MS	By MS/MS
AMITTPNENNRPFAAAK	YFDVIGGTSTGGLLTAMITTPNENNRPFAA	ITTPNENNRPFAAAKDIVPFYFEHGPHIFN	T	A	M	A	K	D	4	1	3	0	0	0	1	0	0	1	0	1	1	1	2	0	2	0	0	0	0	0	17	1		1844.92	P07745;P15477;Q2MY38;Q2MY40;Q2MY41;P11768;Q2MY37;Q2MY52;Q2MY44;Q2MY45;Q2MY36;P15476;Q2MY42;Q2MY51;Q3YJS9;Q3YJT0;Q3YJT2;Q3YJT3;Q3YJT5;Q2MY48;M1AGX5;Q42502	Q3YJT3	72	88	no	no	2;3	3.5118e-49	289.37			By MS/MS	By MS/MS	By MS/MS	By MS/MS
GPTLLDA	GDNMIERSTNLDWYKGPTLLDALDQINEPK	STNLDWYKGPTLLDALDQINEPKRPSDKPL	K	G	P	D	A	L	1	0	0	1	0	0	0	1	0	0	2	0	0	0	1	0	1	0	0	0	0	0	7	-1		685.365	Q2V985;M1AED5;Q2XTC2;Q38HV3;Q38JJ0;Q38HT2;M1BV36;Q69GY4	Q2V985	213	219	no	no	1;2	0.080244	126.07					By MS/MS	By MS/MS
YTAEEAAKWGP	LLSLGTGTNSEFDKTYTAEEAAKWGPLRWL	FDKTYTAEEAAKWGPLRWLLAIQQMTNAAS	T	Y	T	G	P	L	3	0	0	0	0	0	2	1	0	0	0	1	0	0	1	0	1	1	1	0	0	0	11	-1		1221.57	M1B3W0;P07745;P15477;Q2MY40;Q2MYG0;Q2MY45;Q2MY36;P15476;Q2MY42;Q2VBI8;Q2MYP6;Q2MYI3;Q2MY54;Q3YJT2;Q3YJT3;Q42502;Q2MYL0	Q3YJT3	258	268	no	no	1;2	2.8418e-05	210.6					By MS/MS	By MS/MS
VDNFPKPTDQ	FYLDSPTCSHFTMWMVDNFPKPTDQLYTIS	FTMWMVDNFPKPTDQLYTISTGEQLIDSMN	M	V	D	D	Q	L	0	0	1	2	0	1	0	0	0	0	0	1	0	1	2	0	1	0	0	1	0	0	10	-1		1159.55	M1AG22	M1AG22	129	138	yes	yes	1;2	1.2102e-15	253.63	By MS/MS	By MS/MS	By MS/MS	By MS/MS	By MS/MS	By MS/MS
PPHY	MYDICYSTAAAPIYFPPHYFVTHTSNGDRY	CYSTAAAPIYFPPHYFVTHTSNGDRYEFNL	F	P	P	H	Y	F	0	0	0	0	0	0	0	0	1	0	0	0	0	0	2	0	0	0	1	0	0	0	4	0.1		512.238	M1AGX6;M1B3W0;M1BFI9;P15478;Q2MY38;Q2MY41;P11768;Q2MY37;Q2MY52;Q2MY43;Q2MY55;Q2MY44;Q2MY50;Q2MY60;Q2MY58;Q3YJT4;Q2MY59;Q2MY51;Q2MY56;Q3YJS9;Q3YJT0;Q3YJT2;Q3YJT3;Q3YJT5;Q2MY48;M1AGX5;Q41487;Q42502	Q3YJT3	183	186	no	no	1	0.0037804	62.745	By MS/MS	By MS/MS		By MS/MS	By MS/MS	By MS/MS
VHDDKDFIPF	NIGSNFKNGYPRLVTVHDDKDFIPFVFIKA	PRLVTVHDDKDFIPFVFIKA__________	T	V	H	P	F	V	0	0	0	3	0	0	0	0	1	1	0	1	0	2	1	0	0	0	0	1	0	0	10	-1.9		1231.59	A0A097H157;Q8W147	Q8W147	205	214	no	no	2;3	0.017022	118.32	By MS/MS	By MS/MS	By MS/MS	By MS/MS	By MS/MS	By MS/MS
YLDSPTCSH	KYDIISEMSTVNIKFYLDSPTCSHFTMWMV	TVNIKFYLDSPTCSHFTMWMVDNFPKPTDQ	F	Y	L	S	H	F	0	0	0	1	1	0	0	0	1	0	1	0	0	0	1	2	1	0	1	0	0	0	9	-0.9		1078.44	A0A097H168;M1AG22	M1AG22	115	123	no	no	1;2	3.1276e-15	257.06	By MS/MS	By MS/MS	By MS/MS	By MS/MS	By MS/MS	By MS/MS
EGTPVVF	PNAVLQHMSIPQFLGEGTPVVFVRKSESDY	MSIPQFLGEGTPVVFVRKSESDYGDVVRVM	G	E	G	V	F	V	0	0	0	0	0	0	1	1	0	0	0	0	0	1	1	0	1	0	0	2	0	0	7	-1		747.38	P20347;O24387;A0A097H164;Q00652;Q8H9D6;Q8S382	P20347	100	106	no	no	1	0.14964	96.119	By MS/MS	By MS/MS	By matching	By MS/MS	By MS/MS	By MS/MS
VEVF	TKLDTKIPQFARASDVEVFLSPPASTLDGF	TKIPQFARASDVEVFLSPPASTLDGFMLGD	D	V	E	V	F	L	0	0	0	0	0	0	1	0	0	0	0	0	0	1	0	0	0	0	0	2	0	0	4	-1		492.258	M1A3N1;M1CXK4	M1A3N1	241	244	no	no	1	0.002581	88.444	By MS/MS	By MS/MS	By MS/MS	By MS/MS	By MS/MS	By MS/MS
NNPLLGAGA	DQDGNPLRIGERYIINNPLLGAGAVYLYNI	GERYIINNPLLGAGAVYLYNIGNLQCPNAV	I	N	N	G	A	V	2	0	2	0	0	0	0	2	0	0	2	0	0	0	1	0	0	0	0	0	0	0	9	0		825.434	P20347	P20347	65	73	no	no	1;2	0.0015996	181.15	By MS/MS	By MS/MS	By MS/MS	By MS/MS	By MS/MS	By MS/MS
GFGICP	EHVDAKACTLECGNLGFGICPRSEGSPENR	ACTLECGNLGFGICPRSEGSPENRICTNCC	L	G	F	C	P	R	0	0	0	0	1	0	0	2	0	1	0	0	0	1	1	0	0	0	0	0	0	0	6	0		649.289	J7EN94;A0A023UDB8;A0A097H1A1;J7EQ13;A0A1X9QDN7;J7ENS8;J7EQ14;O82735;Q3S483;Q3S485;Q3S493;J7EQ46	J7EN94	42	47	no	no	1	0.22376	70.863	By matching	By matching	By matching	By MS/MS	By matching	By MS/MS
GPLF	EDVLRLYEGGIKLPQGPLFKALTAAIPLEM	RLYEGGIKLPQGPLFKALTAAIPLEMIREL	Q	G	P	L	F	K	0	0	0	0	0	0	0	1	0	0	1	0	0	1	1	0	0	0	0	0	0	0	4	0		432.237	M1ABE0;M1BJK8;M1BJK7;M0ZTV5;M0ZTV6;M0ZTV4;M1BVW6;O22508;O24376;O24379;O49150;P37831;Q41238;Q43189;Q9SAP1;Q9SAP0;Q43190;Q9SC16;O22507;O24378;M0ZJ65;M1ABF4;O04940	Q9SC16	320	323	no	no	1	0.0031319	83.876	By MS/MS	By MS/MS	By MS/MS	By MS/MS	By MS/MS	By MS/MS
IGNLQCPNA	INNPLLGAGAVYLYNIGNLQCPNAVLQHMS	AVYLYNIGNLQCPNAVLQHMSIPQFLGEGT	N	I	G	N	A	V	1	0	2	0	1	1	0	1	0	1	1	0	0	0	1	0	0	0	0	0	0	0	9	0		985.465	A0A097H158;A0A097H161;A0A097H162;M1KPH5;P20347;O24387;O24388;Q6PMR6;A0A097H155;O24383;Q8W146;A0A097H153;A0A097H194;A0A097H157;A0A097H164;Q8RX93;A0A097H166;Q8RX92;O24385;A0A097H1A0;M1AMY0;M1AMY4;Q00652;Q8H9D6;Q8S382;Q8W147	P20347	79	87	no	no	1;2	0.01846	139.31	By matching	By MS/MS	By MS/MS	By MS/MS	By MS/MS	By MS/MS
AYSDDEVIR	AKAESKVLHEKISDKAYSDDEVIRILATRS	EKISDKAYSDDEVIRILATRSKAQLNATLN	K	A	Y	I	R	I	1	1	0	2	0	0	1	0	0	1	0	0	0	0	0	1	0	0	1	1	0	0	9	-2		1066.49	Q9M3H3;Q2XTE7	Q9M3H3	183	191	yes	no	1;2	2.1003e-15	260.59		By MS/MS	By MS/MS	By MS/MS	By MS/MS	By MS/MS
VGLL	KYEWHEFFNHSNRFSVGLLWLPVVLIYLMD	HEFFNHSNRFSVGLLWLPVVLIYLMDIQIW	S	V	G	L	L	W	0	0	0	0	0	0	0	1	0	0	2	0	0	0	0	0	0	0	0	1	0	0	4	0		400.269	M0ZWQ1;M1BKD1;Q9XGF3;M1CLR7;M1ADF7;M0ZWF0;M1C459;M1C460;M1CHN3;M1CPM1;A0A097PNT8;M1AE21;M1BAK6;Q38HU5;M1BUM3;M1D3L7;M1A4S9	M1BKD1	532	535	no	no	1	0.0026256	60	By MS/MS	By MS/MS	By MS/MS	By MS/MS	By MS/MS	By MS/MS
FNSDVGPS	KSPNSDAPCANGVFRFNSDVGPSGTPVRFI	CANGVFRFNSDVGPSGTPVRFIGSSSHFGP	R	F	N	P	S	G	0	0	1	1	0	0	0	1	0	0	0	0	0	1	1	2	0	0	0	1	0	0	8	-1		821.356	Q41484;Q2XPY0;Q2XPX8	Q41484	83	90	yes	no	1;2	0.017195	156.4	By MS/MS	By MS/MS	By MS/MS	By MS/MS	By MS/MS	By MS/MS
LPVF	______________________________	______________________________	-	L	P	V	F	-	0	0	0	0	0	0	0	0	0	0	1	0	0	1	1	0	0	0	0	1	0	0	4	0		474.284	M1B093;M1B092;P14674;P14675	REV__M1AF43			no	no	1	0.0023083	78.062	By matching	By MS/MS			By MS/MS	By MS/MS
FWPE	EVIELLKEFECNGKQFWPELIGVPTKLAKE	LLKEFECNGKQFWPELIGVPTKLAKEIIEK	Q	F	W	P	E	L	0	0	0	0	0	0	1	0	0	0	0	0	0	1	1	0	0	1	0	0	0	0	4	-1		577.254	M1AVT1;Q43648;Q07459;Q43651	Q43648	46	49	no	no	1	0.0039286	59.389	By MS/MS	By MS/MS	By MS/MS	By MS/MS	By MS/MS
WTKDKEPLAA	HTTDEIYLGQRESPEWTKDKEPLAAFDRFG	RESPEWTKDKEPLAAFDRFGKKLTDIEKQI	E	W	T	A	A	F	2	0	0	1	0	0	1	0	0	0	1	2	0	0	1	0	1	1	0	0	0	0	10	0		1157.61	M1BVW6;O22508;O24379;O49150;P37831;Q41238;Q43189;Q9SAP1;Q43190;Q9SC16;O22507	Q9SC16	795	804	no	no	2;3	0.011015	128.28		By MS/MS	By MS/MS	By MS/MS	By MS/MS	By MS/MS
ITTPNENNRPF	DVIGGTSTGGLLTAMITTPNENNRPFAAAK	LTAMITTPNENNRPFAAAKDIVPFYFEHGP	M	I	T	P	F	A	0	1	3	0	0	0	1	0	0	1	0	0	0	1	2	0	2	0	0	0	0	0	11	0		1301.64	P07745;P15477;Q2MY38;Q2MY40;Q2MY41;P11768;Q2MY37;Q2MY52;Q2MY43;Q2MY55;Q2MY44;Q2MY45;Q2MY36;P15476;Q2MY42;Q2MY50;Q2MY60;Q2MY58;Q3YJT4;Q2MY59;Q2MY51;Q2MY54;Q2MY56;Q3YJS9;Q3YJT0;Q3YJT2;Q3YJT3;Q3YJT5;Q2MY48;M1AGX5;Q41487;Q42502;M1BFJ1	Q3YJT3	74	84	no	no	1;2	2.1034e-09	193.41	By MS/MS	By MS/MS	By MS/MS	By MS/MS	By MS/MS	By MS/MS
YFEHGPHIF	ENNRPFAAAKDIVPFYFEHGPHIFNSSGTI	KDIVPFYFEHGPHIFNSSGTIFGPMYDGKY	F	Y	F	I	F	N	0	0	0	0	0	0	1	1	2	1	0	0	0	2	1	0	0	0	1	0	0	0	9	-0.8		1145.53	P07745;P15477;Q2MY41;P11768;Q2MY37;Q2MY52;Q2MY44;Q2MY45;Q2MY36;P15476;Q2MY42;Q2MY50;Q2MY60;Q2MY58;Q3YJT4;Q2MY59;Q2MY54;Q3YJT0;Q3YJT2;Q3YJT3;Q41487;Q42502	Q3YJT3	94	102	no	no	1;2;3	0.0076852	159.19	By MS/MS	By MS/MS	By MS/MS	By MS/MS	By MS/MS	By MS/MS
NPLLGAGA	QDGNPLRIGERYIINNPLLGAGAVYLYNIG	GERYIINNPLLGAGAVYLYNIGNLQCPNAV	N	N	P	G	A	V	2	0	1	0	0	0	0	2	0	0	2	0	0	0	1	0	0	0	0	0	0	0	8	0		711.392	A0A097H158;A0A097H161;A0A097H162;M1KPH5;P20347;Q6PMR6;A0A097H155;O24383;Q8W146;A0A097H153;A0A097H194	P20347	66	73	no	no	1;2	0.0078986	175.34	By MS/MS	By MS/MS	By MS/MS	By MS/MS	By MS/MS	By matching
SVVQIPRVA	DYRCNRVRLFDNILGSVVQIPRVA______	FDNILGSVVQIPRVA_______________	G	S	V	V	A	-	1	1	0	0	0	1	0	0	0	1	0	0	0	0	1	1	0	0	0	3	0	0	9	1		967.581	P01052;Q43648;Q07459	Q43648	99	107	no	no	1;2	0.011251	153.04	By MS/MS	By MS/MS	By MS/MS	By MS/MS	By MS/MS	By MS/MS
VNDEGLVVTGGK	FVKTTKLCVDQTVWKVNDEGLVVTGGKVGN	VWKVNDEGLVVTGGKVGNENDIFKIRKTDL	K	V	N	G	K	V	0	0	1	1	0	0	1	3	0	0	1	1	0	0	0	0	1	0	0	3	0	0	12	-1		1186.62	A0A097H164	A0A097H164	143	154	yes	yes	1;2	6.9174e-26	278.37					By MS/MS	By MS/MS
IPLSTNIFEDQ	RYNSDVGPSGTPVRFIPLSTNIFEDQLLNI	PVRFIPLSTNIFEDQLLNIQFNIPTPKLCV	F	I	P	D	Q	L	0	0	1	1	0	1	1	0	0	2	1	0	0	1	1	1	1	0	0	0	0	0	11	-2		1275.63	Q41480;A0A097H111;A0A097H112;Q43645;H9B8I8;A0A097H150;C5MRU0;C5MRU2;M1AKE5;A0A097H118;P58518;P58519;Q3S482;Q3S488;Q3S479;A0A097H156	Q3S482	101	111	no	no	1;2	7.9927e-05	201.18	By matching	By MS/MS	By MS/MS	By MS/MS	By MS/MS	By MS/MS
GERYIINNP	VLPEVYDQDGNPLRIGERYIINNPLLGAGA	GNPLRIGERYIINNPLLGAGAVYLYNIGNL	I	G	E	N	P	L	0	1	2	0	0	0	1	1	0	2	0	0	0	0	1	0	0	0	1	0	0	0	9	0		1074.55	P20347;M1AMY0;M1AMY4	P20347	59	67	no	no	1;2	0.013058	149.91	By MS/MS	By MS/MS	By MS/MS	By MS/MS	By matching	By MS/MS
GILGYTEDDVVSTD	DIKAAIKEESEGKLKGILGYTEDDVVSTDF	KGILGYTEDDVVSTDFVGDSRSSIFDAKAG	K	G	I	T	D	F	0	0	0	3	0	0	1	2	0	1	1	0	0	0	0	1	2	0	1	2	0	0	14	-4		1482.67	K7WNY2;M1CKC5;Q8LK04;Q2XPW9	Q8LK04	276	289	no	no	1;2	0.00030929	150.17	By matching	By matching	By MS/MS	By MS/MS	By MS/MS	By MS/MS
AANEIVPF	TAMITTPNENNRPFAAANEIVPFYFEHGPH	ENNRPFAAANEIVPFYFEHGPHIFNSSTGQ	A	A	A	P	F	Y	2	0	1	0	0	0	1	0	0	1	0	0	0	1	1	0	0	0	0	1	0	0	8	-1		859.444	Q2MY43;Q2MY55;Q2MY50;Q2MY60;Q2MY58;Q3YJT4;Q2MY59;Q2MY54;Q2MY56;Q41487;M1BFJ1	Q2MY54	98	105	no	no	1;2	0.11446	92.191	By MS/MS	By matching	By MS/MS	By MS/MS	By MS/MS	By MS/MS
FELE	NRRHHLTKYTKNAHSFELEDFFYYLFQDDL	HLTKYTKNAHSFELEDFFYYLFQDDLNAPI	S	F	E	L	E	D	0	0	0	0	0	0	2	0	0	0	1	0	0	1	0	0	0	0	0	0	0	0	4	-2		536.248	M1AVA1;M1AVA0;M1C0I3;M1C0I2;M1B4X6	M1AVA1	89	92	no	no	1	0.0029172	95.617			By MS/MS	By MS/MS
STYWGALGGDVY	TNGKELNPNLSYRIISTYWGALGGDVYLGK	RIISTYWGALGGDVYLGKSPNSDAPCPDGV	I	S	T	V	Y	L	1	0	0	1	0	0	0	3	0	0	1	0	0	0	0	1	1	1	2	1	0	0	12	-1		1287.58	Q3S482;Q3S488;Q3S479	Q3S482	58	69	yes	no	1;2	0.0073997	118.07	By MS/MS	By MS/MS	By MS/MS	By MS/MS	By MS/MS	By MS/MS
GKFVCEGESDEPK	TCCTGYKGCYYFGKNGKFVCEGESDEPKAN	KNGKFVCEGESDEPKANMYPAM________	N	G	K	P	K	A	0	0	0	1	1	0	3	2	0	0	0	2	0	1	1	1	0	0	0	1	0	0	13	-2		1480.65	J7EN94;A0A023UDB8;A0A097H1A1;J7EQ13;J7EQ14;O82735;Q3S483;Q3S485;Q3S493;J7EQ46;A0A1X9QDP2	J7EN94	135	147	no	no	2;3	3.071e-13	242.97	By MS/MS	By MS/MS	By MS/MS	By MS/MS	By MS/MS	By MS/MS
AVDSPVTM	YGLESDHARVYGDAPAVDSPVTMYSMRCIS	RVYGDAPAVDSPVTMYSMRCIS________	P	A	V	T	M	Y	1	0	0	1	0	0	0	0	0	0	0	0	1	0	1	1	1	0	0	2	0	0	8	-1		818.384	M0ZMQ6;M0ZMQ5	M0ZMQ6	186	193	yes	no	1	0.090467	101.21	By MS/MS	By MS/MS	By MS/MS	By MS/MS	By MS/MS	By MS/MS
TPTDEVVVPY	YLSGEAQHIDWSKIQTPTDEVVVPYDKLAP	WSKIQTPTDEVVVPYDKLAPLSEDPAETKK	Q	T	P	P	Y	D	0	0	0	1	0	0	1	0	0	0	0	0	0	0	2	0	2	0	1	3	0	0	10	-2		1118.55	Q84UG7;Q5F1U6;P19595;M1B150;Q84UG9;Q84UG8	Q84UG8	58	67	no	no	1;2	0.0013278	173.93	By MS/MS	By MS/MS	By MS/MS	By MS/MS	By MS/MS	By MS/MS
FEFEKVED	TMGQRVALVSNFSLDFEFEKVED_______	VSNFSLDFEFEKVED_______________	D	F	E	E	D	-	0	0	0	1	0	0	3	0	0	0	0	1	0	2	0	0	0	0	0	1	0	0	8	-3		1041.47	A0A097H120	A0A097H120	196	203	yes	yes	1;2	0.029815	142.79		By matching	By MS/MS	By matching	By MS/MS	By MS/MS
PHYP	SHEGGPPPMEPNYGRPHYPPPPMDDSYGRT	GPPPMEPNYGRPHYPPPPMDDSYGRTNYPP	R	P	H	Y	P	P	0	0	0	0	0	0	0	0	1	0	0	0	0	0	2	0	0	0	1	0	0	0	4	0.1		512.238	M0ZJT7	M0ZJT7	69	72	no	no	1	0.0026866	44.439	By MS/MS	By MS/MS		By MS/MS	By MS/MS
VDKGTVELPGTDGETTTQ	FVEVMKEAGVLPGIKVDKGTVELPGTDGET	GTVELPGTDGETTTQGLDGLAERCQKYYEA	K	V	D	T	Q	G	0	0	0	2	0	1	2	3	0	0	1	1	0	0	1	0	5	0	0	2	0	0	18	-3		1846.88	Q2PYX3;M0ZS44;Q38JJ4	Q38JJ4	104	121	no	no	2	1.3085e-27	256.52	By MS/MS	By MS/MS	By MS/MS	By MS/MS	By matching	By MS/MS
SLPWE	YYEFARGLQWSVPYFSLPWEMASMHQFMMG	RGLQWSVPYFSLPWEMASMHQFMMGPGSTT	F	S	L	W	E	M	0	0	0	0	0	0	1	0	0	0	1	0	0	0	1	1	0	1	0	0	0	0	5	-1		630.301	M1BJK8;M1BJK7	M1BJK8	537	541	no	no	1	0.045958	67.327	By MS/MS		By MS/MS
SFPHPDGDQ	FLQDNGSLKPLAIELSFPHPDGDQFGVTSK	PLAIELSFPHPDGDQFGVTSKVYTPSDQGV	L	S	F	D	Q	F	0	0	0	2	0	1	0	1	1	0	0	0	0	1	2	1	0	0	0	0	0	0	9	-1.9		998.409	P37831	P37831	474	482	yes	yes	1;2	0.0012836	186.54	By MS/MS	By MS/MS	By MS/MS	By MS/MS	By MS/MS	By MS/MS
GLF	______________________________	______________________________	S	G	L	L	F	G	0	0	0	0	0	0	0	1	0	0	1	0	0	1	0	0	0	0	0	0	0	0	3	0		335.185	Q38HU9;Q2PYY6;D2U790;A0FI89;M1A1S5;G3FHD6;M1A6N2;M1A6N1;M1AAT4;M1AVG0;M1AWY0;M1B8K4;M1BKD1;M1BSR5;M1BWC6;M1BWM4;M1BWM3;Q6T7F2;M1C421;M1C8M4;M1CIL4;M1CQ92;M1CSW4;M1D0T5;M1D4F9;M1D4G1;M1D4G2;M1DG00;Q2PYZ4;Q9XGF3;M1AS02;M1CH90;M1ADF7;M1ADQ4;M1AWU2;M1AYH5;M1B6U4;M1C8Q0;M1C8P9;M1CFR9;M1CFS1;M1C0E4;M1A2J2;M1A5X1;M1B1Z4;M1BDL7;M1BDM1;M1BUB4;M1CPJ2;M1CPJ0;M1CUQ8;M1D096;I0DFJ7;M1AFF3;M1CHN3;M1CUV2;O22508;…	Q9SC16	8	10	no	no	1	9.3138e-07	55.918	By MS/MS	By MS/MS			By MS/MS
SNLAKSPELDAK	SSFDIKTNKPVIFTKSNLAKSPELDAKMYD	FTKSNLAKSPELDAKMYDICYSTAAAPIYF	K	S	N	A	K	M	2	0	1	1	0	0	1	0	0	0	2	2	0	0	1	2	0	0	0	0	0	0	12	0		1271.67	P15477;P15478;Q2MY38;Q2MY40;Q2MY41;P11768;Q2MY37;Q2MY52;Q2MY43;Q2MY55;Q2MY44;Q2MY45;Q2MY36;P15476;Q2MY42;Q2MY50;Q2MY60;Q2MY58;Q3YJT4;Q2MY59;Q2MY51;Q2MY54;Q3YJT2;Q3YJT3;Q3YJT5;M1AGX5;Q41487;Q42502	Q3YJT3	156	167	no	no	2;3	3.7462e-18	252.69	By MS/MS	By MS/MS	By MS/MS	By MS/MS	By MS/MS	By MS/MS
LGDVVEMPVVR	TKDFSCNRVRLFDNILGDVVEMPVVR____	FDNILGDVVEMPVVR_______________	I	L	G	V	R	-	0	1	0	1	0	0	1	1	0	0	1	0	1	0	1	0	0	0	0	4	0	0	11	-1		1212.65	A0A097H187;Q4FE25	A0A097H187	97	107	yes	no	1;2	0.00083547	163.32		By MS/MS	By MS/MS	By MS/MS	By MS/MS	By MS/MS
LGPF	IALTISSWFLVVSWILGPFVFNPSGFDWLK	ISSWFLVVSWILGPFVFNPSGFDWLKTVYD	I	L	G	P	F	V	0	0	0	0	0	0	0	1	0	0	1	0	0	1	1	0	0	0	0	0	0	0	4	0		432.237	M1BKD1;M1BVQ0;M1D7K4;M1A401;M0ZI01;M1B4X6	M1BKD1	1521	1524	no	no	1	0.0025891	78.062	By MS/MS	By MS/MS	By MS/MS	By MS/MS
RDIEGNPLNK	ASSTNNIPNQAFRTIRDIEGNPLNKNSRYF	AFRTIRDIEGNPLNKNSRYFIVSAIWGAGG	I	R	D	N	K	N	0	1	2	1	0	0	1	1	0	1	1	1	0	0	1	0	0	0	0	0	0	0	10	0		1154.6	A0A097H168;M1AG22	M1AG22	35	44	no	no	2;3	0.0044959	152.37		By MS/MS	By MS/MS	By MS/MS	By MS/MS	By MS/MS
IPLSGGIFEDQ	RYNSDVGPSGTPVRFIPLSGGIFEDQLLNI	PVRFIPLSGGIFEDQLLNIQFNIPTVKLCV	F	I	P	D	Q	L	0	0	0	1	0	1	1	2	0	2	1	0	0	1	1	1	0	0	0	0	0	0	11	-2		1174.59	C5MRU4;P17979;H9B8I9;Q03197;Q43646	P17979	101	111	no	no	1;2	3.3183e-07	226.96		By MS/MS	By matching	By MS/MS	By MS/MS	By MS/MS
LPFP				L	P	F	P		0	0	0	0	0	0	0	0	0	0	1	0	0	1	2	0	0	0	0	0	0	0	4	0		472.269	M1CV79	REV__M1A293			no	no	1	0.0031661	78.062					By MS/MS
VSENQDVSIK	KTPVLFYTMKLGSHFVSENQDVSIKFSTSS	LGSHFVSENQDVSIKFSTSSSSKSCINETV	F	V	S	I	K	F	0	0	1	1	0	1	1	0	0	1	0	1	0	0	0	2	0	0	0	2	0	0	10	-1		1117.56	A0A1I9GEQ4	A0A1I9GEQ4	71	80	yes	yes	1;2	4.2797e-11	248.96	By MS/MS	By MS/MS	By MS/MS	By MS/MS	By MS/MS	By MS/MS
NPLLGGGA	QDGNPLRIGERYIIKNPLLGGGAVYLDNIG	GERYIIKNPLLGGGAVYLDNIGNLQCPNAV	K	N	P	G	A	V	1	0	1	0	0	0	0	3	0	0	2	0	0	0	1	0	0	0	0	0	0	0	8	0		697.376	A0A097H157;Q8RX93;A0A097H166;Q8RX92;O24385;Q8W147	Q8W147	64	71	no	no	1	0.00048305	209.15	By MS/MS	By MS/MS			By MS/MS
LPQGPFL	DSFEDVLKLYEGGIKLPQGPFLKALTDSIP	KLYEGGIKLPQGPFLKALTDSIPLEILKEI	K	L	P	F	L	K	0	0	0	0	0	1	0	1	0	0	2	0	0	1	2	0	0	0	0	0	0	0	7	0		770.433	M1AQS2;M1AQS1;Q43191	Q43191	318	324	no	no	1	0.038971	146.24					By MS/MS
VELL	IIATFREEDILNDREVELLELPQNTWNVRV	FREEDILNDREVELLELPQNTWNVRVIRWP	E	V	E	L	L	E	0	0	0	0	0	0	1	0	0	0	2	0	0	0	0	0	0	0	0	1	0	0	4	-1		472.29	M0ZWQ1;M1ABX1;M1ABX0;M1BKD1;M1BQI2;M1BTN7;M1CXI3;M1A2N4;P29196;M1B8U0;M1B8T9;M1B8T8;M1B8U1;M1BGW4;M1BHV4;Q9T0N1;M1CXK4;M1AJW9	M1BKD1	661	664	no	no	1	0.0031178	86.275	By MS/MS	By MS/MS		By MS/MS	By MS/MS
VPLY	AVSLAVCKAGAAVRNVPLYKHIADLAGNKK	AVCKAGAAVRNVPLYKHIADLAGNKKLVLP	N	V	P	L	Y	K	0	0	0	0	0	0	0	0	0	0	1	0	0	0	1	0	0	0	1	1	0	0	4	0		490.279	M0ZSD6;M1C9X0;Q2VCI5;M1AM98;A0A290WHP0;M1AVA1;M1AVA0	M0ZSD6	133	136	no	no	1	0.0024966	78.062	By MS/MS	By MS/MS	By MS/MS	By MS/MS	By MS/MS	By MS/MS
AEYPYP	PDQGKENVRTTLGGSAEYPYPRRGRTGRPP	NVRTTLGGSAEYPYPRRGRTGRPPTRTDPK	S	A	E	Y	P	R	1	0	0	0	0	0	1	0	0	0	0	0	0	0	2	0	0	0	2	0	0	0	6	-1		738.322	M1AQS2;Q43191;M1BVW6;O22508;O24376;O24379;O49150;P37831;Q43189;Q9SAP1;Q9SC16;O22507;O24378	Q9SC16	225	230	no	no	1;2	0.17789	93.595	By MS/MS	By MS/MS	By MS/MS	By matching	By matching	By matching
YHPP	______________________________	______________________________	-	Y	H	P	P	-	0	0	0	0	0	0	0	0	1	0	0	0	0	0	2	0	0	0	1	0	0	0	4	0.1		512.238	M1ACL3;M1A6P4	REV__M1AF43			no	no	1	0.0041023	57.516		By MS/MS	By MS/MS	By matching	By MS/MS	By MS/MS
LDFDS	STTTIAPTRLFKGLVLDFDSLVPKLLSHDV	APTRLFKGLVLDFDSLVPKLLSHDVKSIEV	V	L	D	D	S	L	0	0	0	2	0	0	0	0	0	0	1	0	0	1	0	1	0	0	0	0	0	0	5	-2		595.249	M0ZMA9	M0ZMA9	25	29	no	no	1	0.030121	143.79	By MS/MS	By MS/MS	By MS/MS		By MS/MS	By MS/MS
LPELH	SDFLTYALKSIVQFILPELHALFDGTPNEF	YALKSIVQFILPELHALFDGTPNEFDSFED	I	L	P	L	H	A	0	0	0	0	0	0	1	0	1	0	2	0	0	0	1	0	0	0	0	0	0	0	5	-0.9		607.333	M1BVW6;O22508;O24376;O24379;O49150;P37831;Q41238;Q43189;Q9SAP1;Q43190;Q9SC16;O22507;O24378;M1DWI0	Q9SC16	287	291	no	no	1;2	0.032516	143.14	By MS/MS	By MS/MS	By MS/MS	By MS/MS	By MS/MS	By MS/MS
LDVGL	DPNLNSSFKEHICKVLDVGLRCLNQTPANR	SSFKEHICKVLDVGLRCLNQTPANRPSMHR	V	L	D	G	L	R	0	0	0	1	0	0	0	1	0	0	2	0	0	0	0	0	0	0	0	1	0	0	5	-1		515.296	M1AJS4;Q38HU5;M1BUM3	M1AJS4	936	940	no	no	1	0.036415	77.925		By matching	By matching	By matching		By MS/MS
APIYFPPHHF	ELDAKMYDICYSTAAAPIYFPPHHFVTHTS	YSTAAAPIYFPPHHFVTHTSNGATYEFNLV	A	A	P	H	F	V	1	0	0	0	0	0	0	0	2	1	0	0	0	2	3	0	0	0	1	0	0	0	10	0.2		1224.61	P07745;P15477;Q2MY40;Q2MY45;Q2MY36;P15476;Q2MY42;Q2MY54	Q2MY45	190	199	no	no	2;3	2.0011e-07	161.52	By MS/MS	By MS/MS	By MS/MS	By MS/MS	By MS/MS	By MS/MS
LEVL				L	E	V	L		0	0	0	0	0	0	1	0	0	0	2	0	0	0	0	0	0	0	0	1	0	0	4	-1		472.29	M1AL00;M1C1G9;Q00775;B0ZTE3;M1AVV0;M1B6U4;M1C8Q0;A4UV40;A4UV52;M0ZNP4;M0ZNQ1;M0ZWF0;M1A5X1;M1BKT0;M1BUB4;M1BYW4;M1BZU8;M1C0V7;M1CW41;M1D096;Q5I6L8;M1ADB8;M0ZGH2;M0ZGH1;Q9S7Q4;M1BM54;M1B364;M1BWF6;M1BWF7;M1BWF5;M1CF88;Q41499;M1CZR5;M1CZR4	REV__M1CGW1			no	no	1	0.0031996	75.898	By MS/MS	By MS/MS			By MS/MS	By matching
NLVDGGVATVGDPA	HHFVTHTSNGATYEFNLVDGGVATVGDPAL	FNLVDGGVATVGDPALLSLSVATRLAQEDP	F	N	L	P	A	L	2	0	1	2	0	0	0	3	0	0	1	0	0	0	1	0	1	0	0	3	0	0	14	-2		1283.64	M1B3W0;Q2MY40;Q2MY41;P11768;Q2MY37;Q2MY52;Q2MY45;Q2MY36;P15476;Q2MY42;Q2MY51;Q2MY54;Q3YJT0	Q2MY45	212	225	no	no	1;2	4.4627e-09	183.57	By matching	By MS/MS	By MS/MS	By MS/MS	By MS/MS	By MS/MS
ANQPYLP	WVYPSLNYKSDRIFFANQPYLPSETPELLR	YKSDRIFFANQPYLPSETPELLRKYRENEL	F	A	N	L	P	S	1	0	1	0	0	1	0	0	0	0	1	0	0	0	2	0	0	0	1	0	0	0	7	0		801.402	M1BVW6;O22508;O24376;O49150;P37831;Q41238;Q43189;Q9SAP1;Q43190;Q9SC16;O22507;O24378	Q9SC16	160	166	no	no	1;2	0.1207	107.29	By MS/MS		By matching		By MS/MS	By MS/MS
STFWGAL	VTGKELDPRLSYRIISTFWGALGGDVYLGK	PRLSYRIISTFWGALGGDVYLGKSPNSDAP	I	S	T	A	L	G	1	0	0	0	0	0	0	1	0	0	1	0	0	1	0	1	1	1	0	0	0	0	7	0		780.381	A0A097H146;Q41480;A0A097H111;A0A097H115;C5MRU1;A0A097H117;A0A097H125;A0A097H133;A0A097H143;M1AKE4;A0A097H126;P58514;A0A097H127;A0A097H128;A0A097H131;Q8S380;A0A097H184;Q4FE27;A0A097H147;P30941;A0A097H149;A0A097H138;A0A097H139;A0A097H150;A0A097H151;A0A097H169;A0A097H180;C5MRU0;C5MRU2;P58515;Q3S474;Q3S477;Q8LJQ0;Q41433;A0A097H142;A0A097H122;Q84Y13;Q8L5X3;Q8L5X5;Q8L5X6;Q8S338;A0A097H156;A0A097H135;Q8…	A0A097H131	54	60	no	no	1;2	0.085683	123.4	By MS/MS	By MS/MS	By MS/MS	By MS/MS	By MS/MS	By MS/MS
LPNRPTVS	LHAAVNFGQYPYAGYLPNRPTVSRRFMPEP	QYPYAGYLPNRPTVSRRFMPEPGTPDYEEL	Y	L	P	V	S	R	0	1	1	0	0	0	0	0	0	0	1	0	0	0	2	1	1	0	0	1	0	0	8	1		882.492	M1BVW6;O22508;O24379;O49150;P37831;Q41238;Q43190;Q9SC16;O22507;M1D4M7	Q9SC16	727	734	no	no	1;2	0.053533	120.92	By MS/MS	By MS/MS	By MS/MS	By MS/MS	By MS/MS	By MS/MS
EVYDQNGHPL	VLPTTCHDDDNLVLPEVYDQNGHPLRIGER	NLVLPEVYDQNGHPLRIGERYIIKNPLVGA	P	E	V	P	L	R	0	0	1	1	0	1	1	1	1	0	1	0	0	0	1	0	0	0	1	1	0	0	10	-1.9		1170.53	A0A097H164	A0A097H164	46	55	yes	yes	1;2	0.0017371	169.09		By MS/MS	By MS/MS	By matching	By MS/MS	By MS/MS
DVNGGFDNGYPR	NVYKLLYCPPQLVCKDVNGGFDNGYPRLQA	VCKDVNGGFDNGYPRLQALEDDPFPFVFVK	K	D	V	P	R	L	0	1	2	2	0	0	0	3	0	0	0	0	0	1	1	0	0	0	1	1	0	0	12	-1		1309.57	M1AMZ1	M1AMZ1	191	202	no	no	1;2	3.4929e-18	253.71	By MS/MS	By MS/MS	By MS/MS	By MS/MS	By MS/MS	By MS/MS
MPPAVPAVVF	PEVIAEYTIRALQRTMPPAVPAVVFLSGGQ	ALQRTMPPAVPAVVFLSGGQSEEQATVNLN	T	M	P	V	F	L	2	0	0	0	0	0	0	0	0	0	0	0	1	1	3	0	0	0	0	3	0	0	10	0		1026.56	Q2PYX3;M0ZS44;Q38JJ4	Q38JJ4	255	264	no	no	1;2	0.0096969	132.48	By MS/MS	By MS/MS	By MS/MS	By MS/MS	By MS/MS	By MS/MS
LDLL	GLQFASFVVQYYGLVLDLLLLGLTRASEIA	ASFVVQYYGLVLDLLLLGLTRASEIAGPPQ	V	L	D	L	L	L	0	0	0	1	0	0	0	0	0	0	3	0	0	0	0	0	0	0	0	0	0	0	4	-1		472.29	M1BA84;M1BGC8;M1CSW4;M1DG00;Q38M56;M1AF69;M1BTN7;M1D424;M1BKT0;M1BZU8;M1BGW4;M1CYM7;M1D2B9;M1B7H6;M1A2F1;M1BWF6;M1BWF7;M1CK99;M1BEW0;M1BEV9;M1CKD4;M1CKD5;M1CKD7;M1CWL7;M1DXQ0	M1CSW4	1101	1104	no	no	1	0.0027073	83.129	By MS/MS	By MS/MS	By MS/MS	By MS/MS	By MS/MS	By MS/MS
GSPWEVVR	TKDGQEEVAEDWLEIGSPWEVVRNDVSYPI	AEDWLEIGSPWEVVRNDVSYPIKFYGKVST	I	G	S	V	R	N	0	1	0	0	0	0	1	1	0	0	0	0	0	0	1	1	0	1	0	2	0	0	8	0		928.477	P04045	P04045	238	245	no	no	1;2	0.012175	161.9			By matching		By MS/MS	By MS/MS
VKKY	TIPGIKYVVDTGREKVKKYNSSNGMEAYEI	IKYVVDTGREKVKKYNSSNGMEAYEIQFIS	K	V	K	K	Y	N	0	0	0	0	0	0	0	0	0	0	0	2	0	0	0	0	0	0	1	1	0	0	4	2		536.332	M0ZGH2;M0ZGH1;M1ALZ6	M0ZGH2	766	769	no	no	1	0.022611	4.049	By matching	By matching				By MS/MS
TNIFEDQL	DVGPSGTPVRFIPLSTNIFEDQLLNIQFNI	VRFIPLSTNIFEDQLLNIQFNIPTPKLCVS	S	T	N	Q	L	L	0	0	1	1	0	1	1	0	0	1	1	0	0	1	0	0	1	0	0	0	0	0	8	-2		978.466	Q41480;A0A097H111;A0A097H112;Q43645;H9B8I8;A0A097H150;C5MRU0;C5MRU2;M1AKE5;A0A097H118;P58518;P58519;Q3S482;Q3S488;Q3S479;A0A097H156	Q3S482	105	112	no	no	1;2	0.0079513	175.12	By MS/MS	By matching	By MS/MS	By MS/MS	By MS/MS	By MS/MS
DGEFVFCPGKQ	LISDGIEVLQLPVENDGEFVFCPGKQSWPE	PVENDGEFVFCPGKQSWPELVGKSAGYAKQ	N	D	G	K	Q	S	0	0	0	1	1	1	1	2	0	0	0	1	0	2	1	0	0	0	0	1	0	0	11	-1		1282.57	Q3S492	Q3S492	45	55	no	no	1;2	5.2704e-06	214.83	By MS/MS	By MS/MS	By MS/MS	By MS/MS
LPLQDVY	DQINEPKRPSDKPLRLPLQDVYKIGGIGTV	RPSDKPLRLPLQDVYKIGGIGTVPVGRVET	R	L	P	V	Y	K	0	0	0	1	0	1	0	0	0	0	2	0	0	0	1	0	0	0	1	1	0	0	7	-1		846.449	Q2V985;M1AED5;Q2XTC2;Q38HV3;Q38JJ0;Q38HT2;M1BV36;Q69GY4;M1BQM9	Q2V985	236	242	no	no	1;2	0.058017	136.89	By MS/MS	By MS/MS	By MS/MS	By matching		By matching
SIFGPR	PFYFEHGPHIFNYSGSIFGPRYDGKYLLQV	GPHIFNYSGSIFGPRYDGKYLLQVLQEKLG	G	S	I	P	R	Y	0	1	0	0	0	0	0	1	0	1	0	0	0	1	1	1	0	0	0	0	0	0	6	1		675.37	P07745;Q2MY44;Q2MY45;Q2MY36;P15476;Q2MY42	Q2MY45	119	124	no	no	1;2	0.15877	101.72	By MS/MS	By MS/MS	By MS/MS	By MS/MS	By MS/MS	By MS/MS
GEMVTVLS	______________________________	GSTCATLGEMVTVLSIDGGGIKGIIPATIL	L	G	E	L	S	I	0	0	0	0	0	0	1	1	0	0	1	0	1	0	0	1	1	0	0	2	0	0	8	-1		834.416	P07745;Q9SAP2;P15478;Q06627;Q2MY38;Q2MY40;Q3YJS9;Q3YJT0;Q3YJT2;Q3YJT3;Q3YJT5;Q2MY48;Q42502	Q3YJT3	14	21	no	no	1;2	0.085413	103.29	By MS/MS	By MS/MS	By MS/MS	By MS/MS	By MS/MS	By MS/MS
LPFAEIN	YMNKELELEKFITHTLPFAEINKAFDLMLK	LEKFITHTLPFAEINKAFDLMLKGEGLRCI	T	L	P	I	N	K	1	0	1	0	0	0	1	0	0	1	1	0	0	1	1	0	0	0	0	0	0	0	7	-1		802.423	P14674;M1D164;P14675;M1D165	P14674	354	360	no	no	1;2	0.12858	104.25	By MS/MS	By MS/MS	By MS/MS	By MS/MS	By MS/MS	By MS/MS
FGQGIFEDE	GPSGTPVRFIGSSSHFGQGIFEDELLNIQF	IGSSSHFGQGIFEDELLNIQFAISTSKMCV	H	F	G	D	E	L	0	0	0	1	0	1	2	2	0	1	0	0	0	2	0	0	0	0	0	0	0	0	9	-3		1040.45	A0A097H131;Q8S380;A0A097H184;Q4FE27;Q84Y13	A0A097H131	103	111	no	no	1;2	0.012143	151.5	By MS/MS	By MS/MS	By MS/MS	By MS/MS	By MS/MS	By MS/MS
SIPQFLGEGTPVVF	NIGNLQCPNAVLQHMSIPQFLGEGTPVVFV	MSIPQFLGEGTPVVFVRKSESDYGDVVRVM	M	S	I	V	F	V	0	0	0	0	0	1	1	2	0	1	1	0	0	2	2	1	1	0	0	2	0	0	14	-1		1489.78	P20347;O24387;A0A097H164;Q00652;Q8H9D6;Q8S382	P20347	93	106	no	no	1;2	0.0044066	123.42	By matching	By MS/MS	By MS/MS	By matching	By MS/MS	By MS/MS
GLPIDE	SFPVTCKNGEWSIVQGLPIDEFSRKKLDLT	KNGEWSIVQGLPIDEFSRKKLDLTAEELSE	Q	G	L	D	E	F	0	0	0	1	0	0	1	1	0	1	1	0	0	0	1	0	0	0	0	0	0	0	6	-2		642.322	M1BFT7	M1BFT7	302	307	yes	yes	1	0.090416	132.11	By matching	By MS/MS		By MS/MS	By matching	By MS/MS
YNSDVGPSGTPV	KSPNSDAPCANGVFRYNSDVGPSGTPVRFI	VFRYNSDVGPSGTPVRFIGSSSHFGQGIFE	R	Y	N	P	V	R	0	0	1	1	0	0	0	2	0	0	0	0	0	0	2	2	1	0	1	2	0	0	12	-1		1191.54	A0A097H146;Q41480;A0A097H111;A0A097H112;Q43645;H9B8I8;A0A097H115;C5MRU1;A0A097H117;A0A097H125;A0A097H133;A0A097H143;M1AKE4;A0A097H126;P58514;A0A097H127;A0A097H128;A0A097H131;Q8S380;A0A097H184;A0A097H141;A0A097H147;P30941;A0A097H149;A0A097H138;A0A097H139;A0A097H150;A0A097H151;A0A097H169;A0A097H180;C5MRU0;C5MRU2;C5MRU4;M1AKE5;A0A097H118;P58518;P17979;H9B8I9;P58515;P58519;Q03197;Q38M77;Q3S474;Q3S477…	A0A097H131	83	94	no	no	1;2	2.4231e-05	170.69	By MS/MS	By MS/MS	By MS/MS	By MS/MS	By MS/MS	By MS/MS
DGDPLRIGER	SHDDDNLVLPEVYDQDGDPLRIGERYIINN	EVYDQDGDPLRIGERYIINNPLIGAGAVYL	Q	D	G	E	R	Y	0	2	0	2	0	0	1	2	0	1	1	0	0	0	1	0	0	0	0	0	0	0	10	-1		1126.57	M1AMY4	M1AMY4	52	61	no	no	2;3	0.034214	103.08		By MS/MS	By MS/MS	By matching	By MS/MS	By MS/MS
SPVPKPVLDTN	SSTFTSQNLIDLPSESPVPKPVLDTNGKEL	LPSESPVPKPVLDTNGKELNPNSSYRIISI	E	S	P	T	N	G	0	0	1	1	0	0	0	0	0	0	1	1	0	0	3	1	1	0	0	2	0	0	11	0		1165.63	Q41480;A0A097H111;A0A097H112;Q43645;H9B8I8;A0A097H115;C5MRU1;C5MRU0;C5MRU2;P58519;A0A097H156	P58519	34	44	no	no	1;2	2.3178e-09	225.3	By MS/MS	By MS/MS	By MS/MS	By MS/MS		By matching
VHQALTEVAISSF	KYLLQVLQEKLGETRVHQALTEVAISSFDI	TRVHQALTEVAISSFDIKTNKPVIFTKSNL	R	V	H	S	F	D	2	0	0	0	0	1	1	0	1	1	1	0	0	1	0	2	1	0	0	2	0	0	13	-0.9		1400.73	M1B3W0;P07745;P15477;P15478;Q2MY38;Q2MY40;Q2MY41;P11768;Q2MY37;Q2MY52;Q2MY43;Q2MY44;Q2MY45;Q2MY36;P15476;Q2MY42;Q2MY50;Q2MY60;Q2MY58;Q3YJT4;Q2MY59;Q2MY51;Q2MY54;Q2MY56;Q3YJS9;Q3YJT0;Q3YJT2;Q3YJT3;Q3YJT5;Q2MY48;M1AGX5;Q41487;Q42502	Q3YJT3	131	143	no	no	1;2	6.4664e-07	202.05	By MS/MS	By MS/MS	By MS/MS	By MS/MS	By MS/MS	By MS/MS
GLLL	WGSVRTLARGYEIVMGLLLFTPVAFLAWFP	RTLARGYEIVMGLLLFTPVAFLAWFPFVSE	M	G	L	L	L	F	0	0	0	0	0	0	0	1	0	0	3	0	0	0	0	0	0	0	0	0	0	0	4	0		414.284	G3FHD6;K7VSU1;M0ZPW3;M1B1T0;M1B1S9;M1B1Y2;M1BZU8;M1D5G6;M1A9I4;M1BYF7;M1BYF5;Q38HU5;M1BUM3;M1B4V3;Q41430;M0ZG07;M1E0N5	M1D5G6	1896	1899	no	no	1	0.0031319	83.876		By MS/MS		By MS/MS
DQDGDPVKIG	PTTTHDDNLVLPAVLDQDGDPVKIGKEYII	LPAVLDQDGDPVKIGKEYIIETPIIEGGSV	L	D	Q	I	G	K	0	0	0	3	0	1	0	2	0	1	0	1	0	0	1	0	0	0	0	1	0	0	10	-2		1042.49	M1AMZ1	M1AMZ1	50	59	no	no	1;2	0.00011106	208.35		By MS/MS	By MS/MS	By MS/MS
DEELVVT	KTSKLCVDETVWKVNDEELVVTGGNVGNEN	DETVWKVNDEELVVTGGNVGNENDIFKIKK	N	D	E	V	T	G	0	0	0	1	0	0	2	0	0	0	1	0	0	0	0	0	1	0	0	2	0	0	7	-3		803.391	Q8RX93;A0A097H166;Q8RX92;O24385;O24386	Q8RX93	141	147	no	no	1;2	0.14085	99.511	By MS/MS	By MS/MS		By MS/MS	By MS/MS	By MS/MS
VDLL	______________________________	______________________________	-	V	D	L	L	-	0	0	0	1	0	0	0	0	0	0	2	0	0	0	0	0	0	0	0	1	0	0	4	-1		458.274	M1B1T0;M1B1S9;M1A6S1;M1CAJ2;M1CH90;M1CGV5;M1A5X1;M1BJN1;M1BYW4;M1D096;M1D411;M1CHN3;M1CJU3;M1BSR0	REV__M1CSW4			no	no	1	0.0030895	55.908	By MS/MS	By MS/MS	By MS/MS	By MS/MS	By MS/MS
SVPVLDTTGKEVDPRWS	STFTSQNPIDLPSAKSVPVLDTTGKEVDPR	PVLDTTGKEVDPRWSYRMVYTKRGPYGGDI	K	S	V	W	S	Y	0	1	0	2	0	0	1	1	0	0	1	1	0	0	2	2	2	1	0	3	0	0	17	-1		1884.96	A0A097H120	A0A097H120	37	53	yes	yes	2;3	5.8781e-44	288.29	By MS/MS	By matching			By MS/MS	By MS/MS
SIGRGALGGDVYLG	VTGKELDPRLSYRIISIGRGALGGDVYLGK	ISIGRGALGGDVYLGKSPNSDAPCANGVFR	I	S	I	L	G	K	1	1	0	1	0	0	0	5	0	1	2	0	0	0	0	1	0	0	1	1	0	0	14	0		1333.7	Q3S481;Q8S393;A0A097H112;Q43645;H9B8I8;A0A097H141;C5MRU4;M1AKE5;A0A097H118;P58518;P17979;H9B8I9;P58519;Q03197;Q41484;Q2XPY0;Q2XPX8;Q38M77;Q8S381;Q43646	Q41484	54	67	no	no	1;2	6.7371e-05	160.72	By MS/MS	By MS/MS	By MS/MS	By MS/MS	By MS/MS	By MS/MS
SPNSLMNTLGMNNN	AFCDALVQENARNILSPNSLMNTLGMNNNQ	LSPNSLMNTLGMNNNQYLYGSSSNINLGTF	L	S	P	N	N	Q	0	0	5	0	0	0	0	1	0	0	2	0	2	0	1	2	1	0	0	0	0	0	14	0		1505.66	M1CVT2;M1CVT3;M1CVT1	M1CVT2	202	215	yes	no	2	0.0079311	114.5		By MS/MS		By MS/MS	By MS/MS	By MS/MS
LLEL	______________________________	______________________________	-	L	L	E	L	-	0	0	0	0	0	0	1	0	0	0	3	0	0	0	0	0	0	0	0	0	0	0	4	-1		486.305	M1BJG9;M1BKD1;M1BWC6;M1AS02;M1CLR7;M1BBZ3;M1BBZ4;M0ZNP4;M0ZSC1;M0ZWF0;M1BIT2;M1BIT1;M1BKT0;M1BZU8;M1CYM7;M1D1Q9;M1D1Q8;M0ZZ66;P21343;Q60CY2	REV__M1B3E8			no	no	1;2	0.003105	88.444	By MS/MS	By MS/MS	By MS/MS	By MS/MS	By MS/MS
VLLL	______________________________	______________________________	-	V	L	L	L	-	0	0	0	0	0	0	0	0	0	0	3	0	0	0	0	0	0	0	0	1	0	0	4	0		456.331	CON__ENSEMBL:ENSBTAP00000006074;M1AAT4;M1B8K4;M1B8K2;M1B8K3;M1B8W9;M1B8X0;M1BWM4;M1CFT6;O24381;M1CSJ6;M1CLR7;M1AJJ1;M1C0E4;M1BIT2;M1BIT1;M1C692;M1CP47;M1CW41;M0ZGH2;M0ZGH1;M1CL67;O81394;M0ZJ65;M1C075;Q2XTE5;M1BM54;M0ZZ66;M1B222;M1BP51;M1C005;Q2VCK2;M0ZW66;M0ZW67;M0ZS54;M1BSR0;M1AKD9	REV__M0ZRW4			no	no	1	0.0025891	83.876	By MS/MS	By MS/MS	By MS/MS	By MS/MS	By MS/MS	By MS/MS
SDAPCPDGVFR	WGALGGDVYLGKSPNSDAPCPDGVFRYNSD	KSPNSDAPCPDGVFRYNSDVGPSGTPVRFI	N	S	D	F	R	Y	1	1	0	2	1	0	0	1	0	0	0	0	0	1	2	1	0	0	0	1	0	0	11	-1		1219.53	Q3S481;Q8S393;Q41480;A0A097H111;A0A097H112;Q43645;H9B8I8;A0A097H115;C5MRU1;A0A097H117;A0A097H126;A0A097H150;C5MRU0;C5MRU2;C5MRU4;M1AKE5;A0A097H118;P58518;P17979;H9B8I9;P58519;Q03197;Q38M77;Q3S482;Q3S488;Q3S479;A0A097H156;Q8RXA3	Q3S482	76	86	no	no	1;2	7.4325e-05	202.2		By MS/MS	By MS/MS	By MS/MS	By MS/MS	By MS/MS
STYWGALGGDVYLGK	TNGKELNPNLSYRIISTYWGALGGDVYLGK	STYWGALGGDVYLGKSPNSDAPCPDGVFRY	I	S	T	G	K	S	1	0	0	1	0	0	0	4	0	0	2	1	0	0	0	1	1	1	2	1	0	0	15	0		1585.78	Q3S482;Q3S488;Q3S479	Q3S482	58	72	yes	no	1;2;3	0.00044541	158.3		By MS/MS	By MS/MS	By MS/MS	By MS/MS	By MS/MS
LPGF	MFGIIVMVPVAVLSWLPGFQPMQTRILFNE	IVMVPVAVLSWLPGFQPMQTRILFNEAFSR	W	L	P	G	F	Q	0	0	0	0	0	0	0	1	0	0	1	0	0	1	1	0	0	0	0	0	0	0	4	0		432.237	CON__ENSEMBL:ENSBTAP00000006074;M1A9Z4;M1BKD1;M1BL76;M1C851;M0ZSA3;M1CJU3;M1C0I3;M1C0I2;O04940;M1C082	M1BKD1	1733	1736	no	no	1	0.0036448	65.815	By MS/MS	By MS/MS	By MS/MS	By MS/MS	By MS/MS
SPGSTAPCPDGVFR	YTKRGPYGGDIYLDYSPGSTAPCPDGVFRY	YSPGSTAPCPDGVFRYGQVGPKGTPVRLIT	Y	S	P	F	R	Y	1	1	0	1	1	0	0	2	0	0	0	0	0	1	3	2	1	0	0	1	0	0	14	0		1446.66	A0A097H120	A0A097H120	73	86	yes	yes	1;2	1.0834e-49	310.77			By MS/MS		By MS/MS	By MS/MS
VPAEVPS	______________________________	______________________________	T	V	P	P	S	V	1	0	0	0	0	0	1	0	0	0	0	0	0	0	2	1	0	0	0	2	0	0	7	-1		697.365	Q9M3H3;Q2XTE7	Q9M3H3	6	12	yes	no	1	0.11399	109.88	By MS/MS	By MS/MS	By MS/MS	By MS/MS	By MS/MS	By MS/MS
VEMPVVR	SCNRVRLFDNILGDVVEMPVVR________	FDNILGDVVEMPVVR_______________	V	V	E	V	R	-	0	1	0	0	0	0	1	0	0	0	0	0	1	0	1	0	0	0	0	3	0	0	7	0		828.453	A0A097H187;Q4FE25	A0A097H187	101	107	yes	no	1;2	0.095291	118.69	By MS/MS	By MS/MS	By MS/MS	By MS/MS	By MS/MS	By MS/MS
DVTGKELDPRLS	SQNPINLPSDATPVLDVTGKELDPRLSYRI	PVLDVTGKELDPRLSYRIISTFWGALGGDV	L	D	V	L	S	Y	0	1	0	2	0	0	1	1	0	0	2	1	0	0	1	1	1	0	0	1	0	0	12	-1		1328.69	A0A097H131;Q8S380;A0A097H184;Q4FE27;A0A097H141;P24743;A0A097H147;Q41484;Q2XPY0;Q2XPX8;Q3S477;Q8LJQ0;Q41433;A0A097H142;A0A097H122;Q84Y13;Q8S381	A0A097H131	38	49	no	no	2;3	9.0865e-07	208.15		By MS/MS	By MS/MS	By MS/MS	By MS/MS	By MS/MS
EEMVTV	FFMILATTSSTCAKLEEMVTVLSIDGGGIK	TTSSTCAKLEEMVTVLSIDGGGIKGIIPAI	L	E	E	T	V	L	0	0	0	0	0	0	2	0	0	0	0	0	1	0	0	0	1	0	0	2	0	0	6	-2		706.321	P15477;Q2MY41;P11768;Q2MY37;Q2MY43;Q2MY55;Q7DMV4;Q2MY44;Q2MY45;Q2MY36;P15476;Q2MY42;Q2MY50;Q2MY60;Q2MY58;Q3YJT4;Q2MY59;Q2MY51;Q2MY54;Q2MY56;Q41487	Q2MY45	26	31	no	no	1;2	0.1019	126.38	By MS/MS	By MS/MS	By MS/MS	By MS/MS	By MS/MS	By MS/MS
YPLL				Y	P	L	L		0	0	0	0	0	0	0	0	0	0	2	0	0	0	1	0	0	0	1	0	0	0	4	0		504.295	M1CA90;A0A0B5EBW5;M1CFT6;M1CFT4;M1D0T5	REV__M1AIG1			no	no	1	0.0036448	65.815			By MS/MS		By MS/MS
PSDATPVLD	VVFSSTFTSQNPINLPSDATPVLDVTGKEL	QNPINLPSDATPVLDVTGKELDPRLSYRII	L	P	S	L	D	V	1	0	0	2	0	0	0	0	0	0	1	0	0	0	2	1	1	0	0	1	0	0	9	-2		913.439	A0A097H146;A0A097H125;A0A097H133;A0A097H143;M1AKE4;P58514;A0A097H127;A0A097H128;A0A097H131;Q8S380;A0A097H184;Q4FE27;A0A097H141;P24743;A0A097H147;P30941;A0A097H149;A0A097H138;A0A097H139;A0A097H151;A0A097H169;A0A097H180;P58515;Q41484;Q2XPY0;Q2XPX8;Q3S474;Q3S477;Q8LJQ0;Q41433;A0A097H142;A0A097H122;Q84Y13;Q8L5X3;Q8L5X5;Q8L5X6;Q8S338;Q8S381;A0A097H135	A0A097H131	30	38	no	no	1;2	0.010489	154.35	By MS/MS	By MS/MS	By MS/MS	By MS/MS		By MS/MS
IGSLEGNEGFGR	FVRSGAFGSYNYDDLIGSLEGNEGFGRADY	DDLIGSLEGNEGFGRADYFLVGKDFPSYIE	L	I	G	G	R	A	0	1	1	0	0	0	2	4	0	1	1	0	0	1	0	1	0	0	0	0	0	0	12	-1		1234.59	P04045;M0ZR60	P04045	889	900	no	no	1;2	1.1425e-88	364.1		By matching	By matching	By matching	By MS/MS	By MS/MS
APIYFPPHYF	ELDAKMYDICYSTAAAPIYFPPHYFVTHTS	YSTAAAPIYFPPHYFVTHTSNGDRYEFNLV	A	A	P	Y	F	V	1	0	0	0	0	0	0	0	1	1	0	0	0	2	3	0	0	0	2	0	0	0	10	0.1		1250.61	M1B3W0;Q2MY41;P11768;Q2MY37;Q2MY52;Q2MY51;Q3YJT0;Q3YJT3	Q3YJT3	178	187	no	no	1;2	0.00020352	202.16	By MS/MS	By MS/MS	By MS/MS	By MS/MS	By MS/MS	By MS/MS
VGDYDASLGTM	AISTSKMCVSYTIWKVGDYDASLGTMLLET	TIWKVGDYDASLGTMLLETGGTIGQADSSW	K	V	G	T	M	L	1	0	0	2	0	0	0	2	0	0	1	0	1	0	0	1	1	0	1	1	0	0	11	-2		1127.48	A0A097H146;A0A097H125;A0A097H133;A0A097H143;M1AKE4;A0A097H126;P58514;A0A097H127;A0A097H128;A0A097H131;Q8S380;A0A097H184;Q4FE27;A0A097H141;A0A097H147;P30941;A0A097H149;A0A097H138;A0A097H139;A0A097H151;P58515;Q41484;Q2XPY0;Q2XPX8;Q3S474;Q3S477;Q8LJQ0;Q41433;A0A097H142;A0A097H122;Q84Y13;Q8L5X3;Q8L5X5;Q8L5X6;Q8S338;Q8S381;A0A097H135	A0A097H131	133	143	no	no	1;2	8.0785e-06	214.32	By MS/MS	By MS/MS	By MS/MS	By MS/MS	By MS/MS	By MS/MS
VGLTP	SNVLLTHDNNGCISDVGLTPLMGFPTIPSK	THDNNGCISDVGLTPLMGFPTIPSKSAGYR	D	V	G	T	P	L	0	0	0	0	0	0	0	1	0	0	1	0	0	0	1	0	1	0	0	1	0	0	5	0		485.285	M1BIT2	M1BIT2	503	507	no	no	1	0.047906	65.44	By MS/MS					By MS/MS
GTPVRFIP	CPDGVFRYNSDVGPSGTPVRFIPLSTNIFE	NSDVGPSGTPVRFIPLSTNIFEDQLLNIQF	S	G	T	I	P	L	0	1	0	0	0	0	0	1	0	1	0	0	0	1	2	0	1	0	0	1	0	0	8	1		885.507	Q3S481;Q8S393;Q41480;A0A097H111;A0A097H112;Q43645;H9B8I8;A0A097H115;C5MRU1;A0A097H117;A0A097H150;C5MRU0;C5MRU2;C5MRU4;M1AKE5;A0A097H118;P58518;P17979;H9B8I9;P58519;Q03197;Q38M77;Q3S482;Q3S488;Q3S479;A0A097H156;Q8RXA3	Q3S482	95	102	no	no	1;2	0.064293	112.59	By MS/MS	By MS/MS	By MS/MS	By MS/MS		By MS/MS
SECSPFP	CPWCKLKKSPGGGTYSECSPFP________	KSPGGGTYSECSPFP_______________	Y	S	E	F	P	-	0	0	0	0	1	0	1	0	0	0	0	0	0	1	2	2	0	0	0	0	0	0	7	-1		822.322	A0A097H170;M1D4V9;Q3S480;A0A097H167	Q3S480	84	90	no	no	1;2	0.048347	141.59	By MS/MS	By MS/MS	By MS/MS	By MS/MS		By MS/MS
SDVGPSGTPVK	PNSDAPCANGIFRYNSDVGPSGTPVKFICS	FRYNSDVGPSGTPVKFICSSSHFGQGIFEN	N	S	D	V	K	F	0	0	0	1	0	0	0	2	0	0	0	1	0	0	2	2	1	0	0	2	0	0	11	0		1042.53	A0A097H146	A0A097H146	85	95	yes	yes	1;2	7.9927e-05	201.18	By MS/MS	By matching	By MS/MS	By MS/MS	By MS/MS	By MS/MS
DVVQIPRVA	DYRCNRVRLFDNILGDVVQIPRVA______	FDNILGDVVQIPRVA_______________	G	D	V	V	A	-	1	1	0	1	0	1	0	0	0	1	0	0	0	0	1	0	0	0	0	3	0	0	9	0		995.576	Q53X28;P08454;Q43651;Q41434	Q43651	98	106	no	no	1;2	0.022348	131.03	By MS/MS	By MS/MS	By MS/MS	By MS/MS	By MS/MS	By MS/MS
AIWGAGGG	EGNPLNKNSRYFIVSAIWGAGGGGVRLANL	SRYFIVSAIWGAGGGGVRLANLGNQGQNDC	S	A	I	G	G	G	2	0	0	0	0	0	0	4	0	1	0	0	0	0	0	0	0	1	0	0	0	0	8	0		687.334	A0A097H168;M1AG22	M1AG22	53	60	no	no	1	0.040812	131.47	By MS/MS	By MS/MS	By MS/MS	By MS/MS	By MS/MS	By MS/MS
SNLAKSPELD	SSFDIKTNKPVIFTKSNLAKSPELDAKMYD	VIFTKSNLAKSPELDAKMYDICYSTAAAPI	K	S	N	L	D	A	1	0	1	1	0	0	1	0	0	0	2	1	0	0	1	2	0	0	0	0	0	0	10	-1		1072.54	P15477;P15478;Q2MY38;Q2MY40;Q2MY41;P11768;Q2MY37;Q2MY52;Q2MY43;Q2MY55;Q2MY44;Q2MY45;Q2MY36;P15476;Q2MY42;Q2MY50;Q2MY60;Q2MY58;Q3YJT4;Q2MY59;Q2MY51;Q2MY54;Q3YJT2;Q3YJT3;Q3YJT5;M1AGX5;Q41487;Q42502	Q3YJT3	156	165	no	no	1;2	7.256e-05	210.93	By MS/MS	By MS/MS	By MS/MS	By MS/MS	By MS/MS	By MS/MS
SIGRGALGGDVY	VTGKELDPRLSYRIISIGRGALGGDVYLGK	RIISIGRGALGGDVYLGKSPNSDAPCANGV	I	S	I	V	Y	L	1	1	0	1	0	0	0	4	0	1	1	0	0	0	0	1	0	0	1	1	0	0	12	0		1163.59	Q3S481;Q8S393;A0A097H112;Q43645;H9B8I8;A0A097H141;C5MRU4;M1AKE5;A0A097H118;P58518;P17979;H9B8I9;P58519;Q03197;Q41484;Q2XPY0;Q2XPX8;Q38M77;Q8S381;Q43646	Q41484	54	65	no	no	1;2	0.00053151	147.3	By MS/MS	By MS/MS	By MS/MS		By matching	By matching
GPTLL	GDNMIERSTNLDWYKGPTLLDALDQINEPK	ERSTNLDWYKGPTLLDALDQINEPKRPSDK	K	G	P	L	L	D	0	0	0	0	0	0	0	1	0	0	2	0	0	0	1	0	1	0	0	0	0	0	5	0		499.301	Q2V985;M1AED5;Q2XTC2;Q38HV3;Q38JJ0;Q38HT2;M1BV36;Q69GY4;M1BQM9	Q2V985	213	217	no	no	1	0.035306	90	By MS/MS	By MS/MS	By matching	By MS/MS	By MS/MS
DNPLDV	GVVHQNGKRRLALVKDNPLDVSFKQVQ___	GKRRLALVKDNPLDVSFKQVQ_________	K	D	N	D	V	S	0	0	1	2	0	0	0	0	0	0	1	0	0	0	1	0	0	0	0	1	0	0	6	-2		671.313	A0A097H131;Q8S380;A0A097H184;Q4FE27;A0A097H141;A0A097H147;P30941;A0A097H149;A0A097H138;A0A097H139;Q41484;Q2XPY0;Q2XPX8;Q3S474;Q3S477;Q41433;A0A097H142;A0A097H122;Q84Y13;Q8L5X3;Q8S338	A0A097H131	210	215	no	no	1;2	0.1024	126.16	By matching	By MS/MS	By MS/MS	By MS/MS	By matching
WIGGEDIKA	KFYGKVSTGSDGKRYWIGGEDIKAVAYDVP	SDGKRYWIGGEDIKAVAYDVPIPGYKTRTT	Y	W	I	K	A	V	1	0	0	1	0	0	1	2	0	2	0	1	0	0	0	0	0	1	0	0	0	0	9	-1		987.503	P04045	P04045	268	276	no	no	1;2	0.021019	133.86			By matching		By MS/MS	By MS/MS
VPEQV	IFNLILICVLTIRYIVPEQVPVQYGGLSRE	LICVLTIRYIVPEQVPVQYGGLSREGEQEF	I	V	P	Q	V	P	0	0	0	0	0	1	1	0	0	0	0	0	0	0	1	0	0	0	0	2	0	0	5	-1		570.301	M1BBH3	M1BBH3	17	21	no	no	1	0.089112	23.485						By MS/MS
LQF	YKDMSHTNSYGLIRGLQFASFVVQYYGLVL	MSHTNSYGLIRGLQFASFVVQYYGLVLDLL	G	L	Q	Q	F	A	0	0	0	0	0	1	0	0	0	0	1	0	0	1	0	0	0	0	0	0	0	0	3	0		406.222	M1AL00;M1B064;M1B1T0;M1B1S9;M1B1Y2;M1BF19;M1BKD1;M1BL76;M1BQC3;M1CFT6;M1CSW4;M1D4F6;M1D4F5;M1D4F9;M1D4F8;M1D4G1;M1BBZ3;M1BBZ4;M0ZNP4;M1A272;M1ACL3;M1AGA2;M1ARI8;M1BD53;M1BJN1;M1BYW4;M1BZU8;M1CPJ2;M1CPJ0;M1CW41;M1CXI3;M1CBF6;M1CSE1;M1D3B2;M1A3N1;M1CYM7;M1D1Q9;M1D1Q8;M1A024;M1BVG2;T1TEE4;M0ZP32;M0ZP33;M1C529	M1CSW4	1087	1089	no	no	1	5.1907e-09	65.815	By MS/MS	By matching		By matching	By matching	By matching
GDNILINR	GKKLTDIEKQIIQRNGDNILINRSGPVNAP	KQIIQRNGDNILINRSGPVNAPYTLLFPTS	N	G	D	N	R	S	0	1	2	1	0	0	0	1	0	2	1	0	0	0	0	0	0	0	0	0	0	0	8	0		913.498	Q43190	Q43190	823	830	yes	yes	1;2	0.0070463	178.87					By MS/MS	By MS/MS
IYDYDIYND	TLRGDGTGKREAWDRIYDYDIYNDLGNPDQ	REAWDRIYDYDIYNDLGNPDQGKENVRTTL	R	I	Y	N	D	L	0	0	1	3	0	0	0	0	0	2	0	0	0	0	0	0	0	0	3	0	0	0	9	-3		1192.49	M1BVW6;O22508;O24376;O24379;O49150;P37831;Q43189;Q9SAP1;Q9SC16;O22507;O24378	Q9SC16	198	206	no	no	1;2	0.052412	104.21	By matching				By MS/MS	By MS/MS
YVPR	PKSESRIPLILSLDIYVPRDERFGHLKMSD	SRIPLILSLDIYVPRDERFGHLKMSDFLTY	I	Y	V	P	R	D	0	1	0	0	0	0	0	0	0	0	0	0	0	0	1	0	0	0	1	1	0	0	4	1		533.296	M1AQS2;M1AQS1;M1CIL4;Q43191;M1CAQ0;M1B1Z4;M1BVW6;M1CAP8;O22508;O24376;O24379;O49150;P37831;Q41238;Q43189;Q9SAP1;Q43190;Q9SC16;O22507;O24378;M1D4M7	Q9SC16	259	262	no	no	1	0.0016599	117.09	By MS/MS		By MS/MS	By MS/MS	By MS/MS	By MS/MS
ALVKDNPLDIS	CLKVGVVHQNGKRRLALVKDNPLDISFKQV	KRRLALVKDNPLDISFKQVQ__________	L	A	L	I	S	F	1	0	1	2	0	0	0	0	0	1	2	1	0	0	1	1	0	0	0	1	0	0	11	-1		1183.64	A0A097H146;A0A097H125;A0A097H133;P58514;A0A097H127;A0A097H151;A0A097H169;A0A097H135	P58514	206	216	no	no	1;2	0.0019571	151.48			By MS/MS	By MS/MS	By MS/MS	By MS/MS
VDLF				V	D	L	F		0	0	0	1	0	0	0	0	0	0	1	0	0	1	0	0	0	0	0	1	0	0	4	-1		492.258	M1AN22;Q308A7;Q38M49	REV__M1ATQ9			no	no	1	0.0026651	75.898	By MS/MS	By MS/MS	By MS/MS			By MS/MS
TGDGTPVKF	KCPNDVLLHIPYLGLTGDGTPVKFILNDDD	IPYLGLTGDGTPVKFILNDDDLVLREMYAI	L	T	G	K	F	I	0	0	0	1	0	0	0	2	0	0	0	1	0	1	1	0	2	0	0	1	0	0	9	0		920.46	M1AMZ1	M1AMZ1	98	106	no	no	1;2	0.0011404	188.98	By MS/MS	By MS/MS	By MS/MS	By MS/MS	By MS/MS	By MS/MS
FGPL	QWTWKNSRDSRHIVMFGPLFEDLRGPPKYM	KNSRDSRHIVMFGPLFEDLRGPPKYMLSQI	M	F	G	P	L	F	0	0	0	0	0	0	0	1	0	0	1	0	0	1	1	0	0	0	0	0	0	0	4	0		432.237	M1BJK8;M1BJK7;M0ZJ65;M1A401	M1BJK8	770	773	no	no	1	0.0041023	57.516	By MS/MS	By MS/MS			By MS/MS	By MS/MS
SLQF	FSSTQTQLAVLLSLPSLQFLSVQNSRLSGV	QTQLAVLLSLPSLQFLSVQNSRLSGVIHEF	P	S	L	Q	F	L	0	0	0	0	0	1	0	0	0	0	1	0	0	1	0	1	0	0	0	0	0	0	4	0		493.254	M1BYW4;M1BZU8	M1BZU8	1049	1052	no	no	1	0.0033092	73.415				By MS/MS
TVQF	VQVFEGTSGIDNKYTTVQFTGEVLKTPVSL	EGTSGIDNKYTTVQFTGEVLKTPVSLDMLG	T	T	V	Q	F	T	0	0	0	0	0	1	0	0	0	0	0	0	0	1	0	0	1	0	0	1	0	0	4	0		493.254	Q38HT4;M0ZYR0;M0ZYR1;M0ZV38;M0ZV40;M1CJD7	M0ZV38	100	103	no	no	1	0.018049	14.192				By MS/MS
SESPLPKP	VFSSTFTSQNPINLPSESPLPKPVLDTNGK	QNPINLPSESPLPKPVLDTNGKELNPNLSY	P	S	E	K	P	V	0	0	0	0	0	0	1	0	0	0	1	1	0	0	3	2	0	0	0	0	0	0	8	0		853.455	Q3S481;Q8S393;C5MRU4;M1AKE5;A0A097H118;P17979;H9B8I9;Q03197;Q38M77;Q3S482;Q3S488;Q3S479;Q43646	Q3S482	32	39	no	no	1;2	0.028781	143.85	By MS/MS	By MS/MS	By MS/MS	By MS/MS	By MS/MS	By MS/MS
TGKELDPRLSY	NPINLPSDATPVLDVTGKELDPRLSYRIIS	VLDVTGKELDPRLSYRIISTFWGALGGDVY	V	T	G	S	Y	R	0	1	0	1	0	0	1	1	0	0	2	1	0	0	1	1	1	0	1	0	0	0	11	0		1277.66	A0A097H131;Q8S380;A0A097H184;Q4FE27;A0A097H141;P24743;A0A097H147;Q41484;Q2XPY0;Q2XPX8;Q3S477;Q8LJQ0;Q41433;A0A097H142;A0A097H122;Q84Y13;Q8S381	A0A097H131	40	50	no	no	2;3	0.0033773	140.91		By matching	By MS/MS	By MS/MS	By MS/MS	By MS/MS
SPVPKPVL	SSTFTSQNLIDLPSESPVPKPVLDTNGKEL	LIDLPSESPVPKPVLDTNGKELNPNSSYRI	E	S	P	V	L	D	0	0	0	0	0	0	0	0	0	0	1	1	0	0	3	1	0	0	0	2	0	0	8	1		835.517	Q41480;A0A097H111;A0A097H112;Q43645;H9B8I8;A0A097H115;C5MRU1;C5MRU0;C5MRU2;P58519;A0A097H156	P58519	34	41	no	no	1;2	0.082783	104.37		By MS/MS	By MS/MS	By MS/MS	By MS/MS	By MS/MS
FEDVLR	ELHALFDGTPNEFDSFEDVLRLYEGGIKLP	DGTPNEFDSFEDVLRLYEGGIKLPQGPLFK	S	F	E	L	R	L	0	1	0	1	0	0	1	0	0	0	1	0	0	1	0	0	0	0	0	1	0	0	6	-1		777.402	M1BVW6;O22508;O24376;O24379;O49150;P37831;Q41238;Q43189;Q9SAP1;Q43190;Q9SC16;O22507;O24378	Q9SC16	304	309	no	no	1;2	0.091244	131.65	By MS/MS	By MS/MS	By MS/MS	By MS/MS	By MS/MS	By MS/MS
LPLPQ				L	P	P	Q		0	0	0	0	0	1	0	0	0	0	2	0	0	0	2	0	0	0	0	0	0	0	5	0		566.343	M1BQC3;M1CSE1	REV__M0ZSC7			no	no	1;2	0.030793	125.49	By matching	By MS/MS	By MS/MS	By MS/MS	By MS/MS	By MS/MS
SKDNPETYEEA	ELLVQVGENLLKKPVSKDNPETYEEALKRF	KKPVSKDNPETYEEALKRFAKLLSDRKKFR	V	S	K	E	A	L	1	0	1	1	0	0	3	0	0	0	0	1	0	0	1	1	1	0	1	0	0	0	11	-3		1281.54	P15478;Q2MYJ8;Q2MYV4;Q2MY43;Q2MY55;Q2VBJ4;Q2VBJ1;Q2MYK9;Q2MY87;Q2MYA9;Q2MY84;Q2MY44;Q2MY91;Q2MY50;Q2MY60;Q2MY58;Q3YJT4;Q2MY59;Q2VBI9;Q2MYW4;Q2MYQ3;Q2MYT1;Q2MYM3;Q2MYV6;Q2MY96;Q2MYF4;Q2MY72;Q2MYV1;Q2MYH4;Q2MYK2;Q2MYW0;Q2MYS5;Q2MYF3;Q2VBJ0;Q2MYE1;Q2MYG9;Q2MYE8;Q2MYW8;Q2MYU3;Q2MYK7;Q2MY56;Q3YJT5;Q2MY48;M1AGX5;Q41487;Q2MYJ1;Q2MYV7	Q2MY44	355	365	no	no	1;2	0.00019755	188.38	By MS/MS	By MS/MS	By MS/MS		By MS/MS	By MS/MS
TNIFENQ	DVGCSGTPVRFIPLSTNIFENQLLNIQFNI	PVRFIPLSTNIFENQLLNIQFNIPTVKLCV	S	T	N	N	Q	L	0	0	2	0	0	1	1	0	0	1	0	0	0	1	0	0	1	0	0	0	0	0	7	-1		864.398	Q3S481;Q8S393	Q8S393	105	111	no	no	1	0.020695	166.45	By matching	By matching	By matching	By matching	By MS/MS	By MS/MS
EFL	IDGGGIKGIIPATILEFLEGQLQEVDNNKD	GGIKGIIPATILEFLEGQLQEVDNNKDARL	L	E	F	F	L	E	0	0	0	0	0	0	1	0	0	0	1	0	0	1	0	0	0	0	0	0	0	0	3	-1		407.206	M0ZWQ1;M1AGF0;G3FHD6;M1ABE0;M1DZX5;M1ABX1;M1ABX0;M1AQS2;M1B064;M1B1T0;M1BA84;M1BAX6;M1BCE9;M1BCE7;M1BCE8;M1BKD1;M1BL76;M1BQI2;M1C9X0;M1C9X1;M1CQ92;M1CRQ4;Q2XTC4;P37830;M1BT30;Q38M56;Q43191;M1AGX6;M1AS02;M1CH90;M1CH91;M1CH89;M1CLR7;P07745;Q9SAP2;P15477;P15478;Q06627;Q2MY38;Q2MY40;Q2MY41;P11768;Q2MY37;Q2MY52;Q2MY43;Q2MY55;Q7DMV4;Q2MY44;Q2MY45;Q2MY36;P15476;Q2MY42;Q2MY50;Q2MY60;Q2MY58;Q3YJT4;Q2MY59;…	Q3YJT3	37	39	no	no	1	6.37e-09	69.897	By MS/MS	By MS/MS		By MS/MS
DKDFLPF	GNFKNGYPRLVTVDDDKDFLPFVFIKA___	PRLVTVDDDKDFLPFVFIKA__________	D	D	K	P	F	V	0	0	0	2	0	0	0	0	0	0	1	1	0	2	1	0	0	0	0	0	0	0	7	-1		880.433	Q00652;Q8H9D6	Q00652	211	217	yes	no	1;2	0.14718	97.071	By MS/MS	By MS/MS	By MS/MS	By MS/MS	By MS/MS	By MS/MS
LVPF	______________________________	______________________________	-	L	V	P	F	-	0	0	0	0	0	0	0	0	0	0	1	0	0	1	1	0	0	0	0	1	0	0	4	0		474.284	Q38M75;M1D411;M1AE21;A0A097H120;M1CEN9;M1CEN5;Q8H1X5	REV__M1B3E8			no	no	1	0.0025515	65.815	By MS/MS	By MS/MS	By MS/MS		By MS/MS	By matching
VCPF	FGYNLLYCPITRPPIVCPFCRDDDFCAKVG	LLYCPITRPPIVCPFCRDDDFCAKVGVVIQ	I	V	C	P	F	C	0	0	0	0	1	0	0	0	0	0	0	0	0	1	1	0	0	0	0	1	0	0	4	0		521.231	Q41480;A0A097H111	Q41480	182	185	no	no	1	0.0038017	62.263		By MS/MS	By MS/MS	By MS/MS		By MS/MS
LPSF				L	P	S	F		0	0	0	0	0	0	0	0	0	0	1	0	0	1	1	1	0	0	0	0	0	0	4	0		462.248	G3FHD6;M1BBZ3;M1BBZ4;M1BFB5;M1BFB6;M0ZLQ0;M1A250;M0ZLM9;M1DXQ0;M1CV79	REV__M1CGW1			no	no	1	0.0026452	98.722	By MS/MS	By MS/MS	By MS/MS	By matching	By MS/MS	By MS/MS
AIPLEMIRE	GIKLPQGPLFKALTAAIPLEMIRELLRTDG	FKALTAAIPLEMIRELLRTDGEGILRFPTP	A	A	I	R	E	L	1	1	0	0	0	0	2	0	0	2	1	0	1	0	1	0	0	0	0	0	0	0	9	-1		1070.58	O22508;O24376;O24379;P37831;Q43189;Q9SAP1;Q9SAP0;Q43190;Q9SC16;O22507;O24378	Q9SC16	329	337	no	no	1;2	0.01869	138.83		By MS/MS	By MS/MS	By MS/MS	By MS/MS	By MS/MS
SVVQIPR	DYRCNRVRLFDNILGSVVQIPRVA______	RLFDNILGSVVQIPRVA_____________	G	S	V	P	R	V	0	1	0	0	0	1	0	0	0	1	0	0	0	0	1	1	0	0	0	2	0	0	7	1		797.476	P01052;Q43648;Q07459	Q43648	99	105	no	no	1;2	0.066432	132.8	By MS/MS	By MS/MS	By matching	By MS/MS	By MS/MS	By MS/MS
SGSIFGPR	IVPFYFEHGPHIFNYSGSIFGPRYDGKYLL	GPHIFNYSGSIFGPRYDGKYLLQVLQEKLG	Y	S	G	P	R	Y	0	1	0	0	0	0	0	2	0	1	0	0	0	1	1	2	0	0	0	0	0	0	8	1		819.424	P07745;Q2MY44;Q2MY45;Q2MY36;P15476;Q2MY42	Q2MY45	117	124	no	no	2	0.013884	160.03	By MS/MS			By MS/MS	By MS/MS	By matching
IPASDLSEHIS	VVFVPDYNVSVAELLIPASDLSEHISTAGM	AELLIPASDLSEHISTAGMEASGTSNMKFA	L	I	P	I	S	T	1	0	0	1	0	0	1	0	1	2	1	0	0	0	1	3	0	0	0	0	0	0	11	-1.9		1167.58	P04045	P04045	789	799	yes	yes	1;2	7.7688e-07	218.82	By matching	By MS/MS	By MS/MS	By MS/MS	By MS/MS	By MS/MS
DVTGKELDPRL	SQNPINLPSDATPVLDVTGKELDPRLSYRI	TPVLDVTGKELDPRLSYRIISTFWGALGGD	L	D	V	R	L	S	0	1	0	2	0	0	1	1	0	0	2	1	0	0	1	0	1	0	0	1	0	0	11	-1		1241.66	A0A097H131;Q8S380;A0A097H184;Q4FE27;A0A097H141;P24743;A0A097H147;Q41484;Q2XPY0;Q2XPX8;Q3S477;Q8LJQ0;Q41433;A0A097H142;A0A097H122;Q84Y13;Q8S381	A0A097H131	38	48	no	no	2;3	0.0055566	108.93			By MS/MS	By MS/MS		By MS/MS
GLGF	TQRMQSDPVLGRKNNGLGFGVICGSNFQAG	QSDPVLGRKNNGLGFGVICGSNFQAGHLPS	N	G	L	G	F	G	0	0	0	0	0	0	0	2	0	0	1	0	0	1	0	0	0	0	0	0	0	0	4	0		392.206	M1BCR0;M1BHP7;M1BBZ3;M1BBZ4;M1BDU1;M1B7H6;M1C6A1;M1CXK4	M1BBZ3	18	21	no	no	1	0.0033138	73.311	By MS/MS					By MS/MS
ANLF				A	N	L	F		1	0	1	0	0	0	0	0	0	0	1	0	0	1	0	0	0	0	0	0	0	0	4	0		463.243	M1CAJ2;M0ZQ61;M0ZQ60;M1CEB3;M1CEB5;M1CEB4;M1C9T0;M1A250	REV__M1BW68			no	no	1	0.0029943	94.737	By MS/MS	By MS/MS		By matching
DGGVATVGDPA	VTHTSNGATYEFNLVDGGVATVGDPALLSL	FNLVDGGVATVGDPALLSLSVATRLAQEDP	V	D	G	P	A	L	2	0	0	2	0	0	0	3	0	0	0	0	0	0	1	0	1	0	0	2	0	0	11	-2		957.44	M1B3W0;Q2MY40;Q2MY41;P11768;Q2MY37;Q2MY52;Q2MY45;Q2MY36;P15476;Q2MY42;Q2MY51;Q2MY54;Q3YJT0	Q2MY45	215	225	no	no	1;2	0.021263	106.94	By MS/MS	By MS/MS	By MS/MS	By MS/MS	By MS/MS	By MS/MS
YLDNIGNL	ERYIIKNPLLGGGAVYLDNIGNLQCPNAVL	LLGGGAVYLDNIGNLQCPNAVLQHMSIPQF	V	Y	L	N	L	Q	0	0	2	1	0	0	0	1	0	1	2	0	0	0	0	0	0	0	1	0	0	0	8	-1		920.46	A0A097H161;A0A097H162;M1KPH5;Q6PMR6;A0A097H155;O24383;Q8W146;A0A097H153;A0A097H194;A0A097H157;Q8W147	Q8W147	73	80	no	no	1;2	0.056152	118.89	By MS/MS	By MS/MS	By MS/MS	By MS/MS	By matching	By matching
SSGSIFGP	DIVPFYFEHGPHIFNSSGSIFGPMYDGKYF	HGPHIFNSSGSIFGPMYDGKYFLQVLQEKL	N	S	S	G	P	M	0	0	0	0	0	0	0	2	0	1	0	0	0	1	1	3	0	0	0	0	0	0	8	0		750.355	P15478;Q42502	Q42502	116	123	no	no	1	0.048441	124.86	By matching	By MS/MS	By MS/MS	By MS/MS	By MS/MS	By MS/MS
DVLFQEV	QNGKRRLALVNENPLDVLFQEV________	ALVNENPLDVLFQEV_______________	L	D	V	E	V	-	0	0	0	1	0	1	1	0	0	0	1	0	0	1	0	0	0	0	0	2	0	0	7	-2		848.428	Q3S481;Q41480;A0A097H111;A0A097H112;Q43645;H9B8I8;A0A097H115;C5MRU1;A0A097H150;C5MRU0;C5MRU2;C5MRU4;M1AKE5;A0A097H118;P58518;P17979;H9B8I9;P58515;P58519;Q38M77;Q3S482;Q3S488;Q3S479;Q43646;A0A097H156;Q8RXA3	Q3S482	214	220	no	no	1;2	0.016375	183.89	By MS/MS	By MS/MS	By MS/MS	By MS/MS	By MS/MS	By MS/MS
GIRNPEDIPWGEAGAD	DEKTLLFGEKAVTVFGIRNPEDIPWGEAGA	IRNPEDIPWGEAGADFVVESTGVFTDKDKA	F	G	I	A	D	F	2	1	1	2	0	0	2	3	0	2	0	0	0	0	2	0	0	1	0	0	0	0	16	-3		1695.79	Q8LK04;Q2XPW9	Q8LK04	82	97	yes	no	2	1.9858e-10	191.93	By MS/MS	By MS/MS	By MS/MS	By MS/MS	By MS/MS	By MS/MS
KLDPEAY	NPIIISRLQEFPPKSKLDPEAYGNQNSTIT	LQEFPPKSKLDPEAYGNQNSTITAEHIEDK	S	K	L	A	Y	G	1	0	0	1	0	0	1	0	0	0	1	1	0	0	1	0	0	0	1	0	0	0	7	-1		834.412	M1BVW6;O22508;O24376;O24379;O49150;P37831;Q41238;Q43189;Q9SAP1;Q9SAP0;Q43190;Q9SC16;O22507;O24378	Q9SC16	392	398	no	no	1;2	0.063712	134.12	By MS/MS	By MS/MS	By MS/MS	By MS/MS	By MS/MS	By MS/MS
NLVDGGVATVGDPALL	HHFVTHTSNGATYEFNLVDGGVATVGDPAL	LVDGGVATVGDPALLSLSVATRLAQEDPAF	F	N	L	L	L	S	2	0	1	2	0	0	0	3	0	0	3	0	0	0	1	0	1	0	0	3	0	0	16	-2		1509.8	M1B3W0;Q2MY40;Q2MY41;P11768;Q2MY37;Q2MY52;Q2MY45;Q2MY36;P15476;Q2MY42;Q2MY51;Q2MY54;Q3YJT0	Q2MY45	212	227	no	no	1;2	5.3864e-07	169.82	By MS/MS	By MS/MS	By MS/MS	By MS/MS	By MS/MS	By MS/MS
LAESPQLD	FDIKTNKPVIFTKSNLAESPQLDAKMYDIC	VIFTKSNLAESPQLDAKMYDICYSTAAAPI	N	L	A	L	D	A	1	0	0	1	0	1	1	0	0	0	2	0	0	0	1	1	0	0	0	0	0	0	8	-2		871.429	P07745;Q3YJT0	P07745	170	177	no	no	1;2	0.00619	182.09	By MS/MS	By MS/MS	By MS/MS	By MS/MS	By MS/MS	By matching
LEVF	______________________________	______________________________	-	L	E	V	F	-	0	0	0	0	0	0	1	0	0	0	1	0	0	1	0	0	0	0	0	1	0	0	4	-1		506.274	M1BHP7;M1ADB8;Q9S7Q4;M1AUM4;M1B856	REV__M1B3E8			no	no	1	0.0025554	83.129	By MS/MS	By MS/MS	By MS/MS	By MS/MS	By MS/MS	By MS/MS
KPVSKDSPETYE	ANMELLVQVGETLLKKPVSKDSPETYEEAL	LLKKPVSKDSPETYEEALKRFAKLLSDRKK	K	K	P	Y	E	E	0	0	0	1	0	0	2	0	0	0	0	2	0	0	2	2	1	0	1	1	0	0	12	-1		1378.66	P07745;P15477;Q2MY38;Q2MY40;Q2MYG0;Q2MY41;P11768;Q2MY37;Q2MY52;Q2VBI5;Q2MY45;Q2MY36;P15476;Q2MY42;Q2VBI8;Q2MYP6;Q2MYI3;Q2MY51;Q2MY54;Q3YJT0;Q3YJT2;Q3YJT3;Q42502;Q2MYL0	Q3YJT3	340	351	no	no	2;3	4.5766e-13	215.79	By MS/MS	By MS/MS	By MS/MS	By MS/MS	By MS/MS	By MS/MS
FDVIGGTG	LQEVDNNTDARLADYFDVIGGTGTGGLLTA	DARLADYFDVIGGTGTGGLLTAMITTPNEN	Y	F	D	T	G	T	0	0	0	1	0	0	0	3	0	1	0	0	0	1	0	0	1	0	0	1	0	0	8	-1		764.37	Q3YJS9	Q3YJS9	58	65	yes	yes	1	0.055922	119.07	By MS/MS	By MS/MS	By MS/MS	By MS/MS	By MS/MS	By MS/MS
LGGDVY	DPRLSYRIISTFWGALGGDVYLGKSPNSDA	RIISTFWGALGGDVYLGKSPNSDAPCANGV	A	L	G	V	Y	L	0	0	0	1	0	0	0	2	0	0	1	0	0	0	0	0	0	0	1	1	0	0	6	-1		622.296	Q3S481;A0A097H146;Q8S393;Q41480;A0A097H111;A0A097H112;Q43645;H9B8I8;A0A097H115;C5MRU1;A0A097H117;A0A097H125;A0A097H133;A0A097H143;M1AKE4;A0A097H126;P58514;A0A097H127;A0A097H128;A0A097H131;Q8S380;A0A097H184;Q4FE27;A0A097H141;A0A097H147;P30941;A0A097H149;A0A097H138;A0A097H139;A0A097H150;A0A097H151;A0A097H169;A0A097H180;C5MRU0;C5MRU2;C5MRU4;M1AKE5;A0A097H118;P58518;P17979;H9B8I9;P58515;P58519;Q03197…	A0A097H131	60	65	no	no	1	0.17034	96.86	By MS/MS	By MS/MS	By matching	By MS/MS	By MS/MS	By matching
NLAKSPELD	SFDIKTNKPVIFTKSNLAKSPELDAKMYDI	VIFTKSNLAKSPELDAKMYDICYSTAAAPI	S	N	L	L	D	A	1	0	1	1	0	0	1	0	0	0	2	1	0	0	1	1	0	0	0	0	0	0	9	-1		985.508	P15477;P15478;Q2MY38;Q2MY40;Q2MY41;P11768;Q2MY37;Q2MY52;Q2MY43;Q2MY55;Q2MY44;Q2MY45;Q2MY36;P15476;Q2MY42;Q2MY50;Q2MY60;Q2MY58;Q3YJT4;Q2MY59;Q2MY51;Q2MY54;Q3YJT2;Q3YJT3;Q3YJT5;M1AGX5;Q41487;Q42502	Q3YJT3	157	165	no	no	1;2	0.0010961	189.73	By MS/MS	By MS/MS	By MS/MS	By MS/MS	By MS/MS	By MS/MS
NEQLVVT	KTTKLCVDETVWKVNNEQLVVTGGNVGNEN	DETVWKVNNEQLVVTGGNVGNENDIFKIKK	N	N	E	V	T	G	0	0	1	0	0	1	1	0	0	0	1	0	0	0	0	0	1	0	0	2	0	0	7	-1		801.423	M1KPH5;Q6PMR6;A0A097H155;O24383	Q6PMR6	146	152	no	no	1;2	0.093517	119.56	By MS/MS	By MS/MS	By MS/MS	By MS/MS	By MS/MS	By MS/MS
LLLHG	VLEAAMKVQQFQQRNLLLHGAWRWLVTEFA	MKVQQFQQRNLLLHGAWRWLVTEFASYYGV	N	L	L	H	G	A	0	0	0	0	0	0	0	1	1	0	3	0	0	0	0	0	0	0	0	0	0	0	5	0.1		551.343	M1BBZ3;M1BBZ4	M1BBZ3	574	578	no	no	1	0.097518	3.5613	By MS/MS	By matching	By MS/MS	By MS/MS	By MS/MS	By MS/MS
HIEDKLDGL	DPEAYGNQNSTITAEHIEDKLDGLTVDEAM	STITAEHIEDKLDGLTVDEAMNNNKLFILN	E	H	I	G	L	T	0	0	0	2	0	0	1	1	1	1	2	1	0	0	0	0	0	0	0	0	0	0	9	-1.9		1038.53	M1BVW6;O22508;O24376;O24379;O49150;P37831;Q41238;Q43189;Q9SAP1;Q9SAP0;Q43190;Q9SC16;O22507;O24378	Q9SC16	409	417	no	no	1;2;3	0.0014639	183.47	By matching	By MS/MS	By MS/MS	By MS/MS	By matching	By matching
GKSPNSDAPCPDGVFR	IISTYWGALGGDVYLGKSPNSDAPCPDGVF	KSPNSDAPCPDGVFRYNSDVGPSGTPVRFI	L	G	K	F	R	Y	1	1	1	2	1	0	0	2	0	0	0	1	0	1	3	2	0	0	0	1	0	0	16	0		1702.77	Q3S481;Q8S393;Q41480;A0A097H111;A0A097H112;Q43645;H9B8I8;A0A097H115;C5MRU1;A0A097H117;A0A097H126;A0A097H150;C5MRU0;C5MRU2;C5MRU4;M1AKE5;A0A097H118;P58518;P17979;H9B8I9;P58519;Q03197;Q38M77;Q3S482;Q3S488;Q3S479;A0A097H156;Q8RXA3	Q3S482	71	86	no	no	2;3	1.2438e-92	342.02		By MS/MS	By MS/MS	By MS/MS	By matching	By MS/MS
NSDAPCPDGVFR	YWGALGGDVYLGKSPNSDAPCPDGVFRYNS	KSPNSDAPCPDGVFRYNSDVGPSGTPVRFI	P	N	S	F	R	Y	1	1	1	2	1	0	0	1	0	0	0	0	0	1	2	1	0	0	0	1	0	0	12	-1		1333.57	Q3S481;Q8S393;Q41480;A0A097H111;A0A097H112;Q43645;H9B8I8;A0A097H115;C5MRU1;A0A097H117;A0A097H126;A0A097H150;C5MRU0;C5MRU2;C5MRU4;M1AKE5;A0A097H118;P58518;P17979;H9B8I9;P58519;Q03197;Q38M77;Q3S482;Q3S488;Q3S479;A0A097H156;Q8RXA3	Q3S482	75	86	no	no	1;2	5.1547e-26	280.11		By MS/MS	By MS/MS	By MS/MS	By MS/MS	By MS/MS
RDIEGNPLNKNS	ASSTNNIPNQAFRTIRDIEGNPLNKNSRYF	RTIRDIEGNPLNKNSRYFIVSAIWGAGGGG	I	R	D	N	S	R	0	1	3	1	0	0	1	1	0	1	1	1	0	0	1	1	0	0	0	0	0	0	12	0		1355.68	A0A097H168;M1AG22	M1AG22	35	46	no	no	2;3	2.4572e-06	197.3	By MS/MS	By MS/MS	By MS/MS	By MS/MS	By MS/MS	By MS/MS
AAVDDDKDFIPF	CKNIGGNFKNGYPRLAAVDDDKDFIPFVFI	PRLAAVDDDKDFIPFVFIKA__________	L	A	A	P	F	V	2	0	0	4	0	0	0	0	0	1	0	1	0	2	1	0	0	0	0	1	0	0	12	-3		1351.63	Q8RX93;A0A097H166;O24385;O24386	Q8RX93	200	211	yes	no	1;2	0.0011281	141.2			By MS/MS	By MS/MS	By MS/MS	By MS/MS
IEGNPLNK	STNNIPNQAFRTIRDIEGNPLNKNSRYFIV	AFRTIRDIEGNPLNKNSRYFIVSAIWGAGG	D	I	E	N	K	N	0	0	2	0	0	0	1	1	0	1	1	1	0	0	1	0	0	0	0	0	0	0	8	0		883.476	A0A097H168;M1AG22	M1AG22	37	44	no	no	1;2	0.0012293	198.92		By matching	By matching		By MS/MS	By MS/MS
LPSDATPV	IVVFSSTFTSQNPINLPSDATPVLDVTGKE	TSQNPINLPSDATPVLDVTGKELDPRLSYR	N	L	P	P	V	L	1	0	0	1	0	0	0	0	0	0	1	0	0	0	2	1	1	0	0	1	0	0	8	-1		798.412	A0A097H146;A0A097H125;A0A097H133;A0A097H143;M1AKE4;P58514;A0A097H127;A0A097H128;A0A097H131;Q8S380;A0A097H184;Q4FE27;A0A097H141;P24743;A0A097H147;P30941;A0A097H149;A0A097H138;A0A097H139;A0A097H151;A0A097H169;A0A097H180;P58515;Q41484;Q2XPY0;Q2XPX8;Q3S474;Q3S477;Q8LJQ0;Q41433;A0A097H142;A0A097H122;Q84Y13;Q8L5X3;Q8L5X5;Q8L5X6;Q8S338;Q8S381;A0A097H135	A0A097H131	29	36	no	no	1	0.057697	117.7	By MS/MS	By MS/MS	By MS/MS	By MS/MS	By MS/MS
SLGTGTNSEFDKTHTA	FASIRSLNYKQLLLLSLGTGTNSEFDKTHT	LGTGTNSEFDKTHTAQETAKWGALQWMLVI	L	S	L	T	A	Q	1	0	1	1	0	0	1	2	1	0	1	1	0	1	0	2	4	0	0	0	0	0	16	-0.9		1664.76	Q2MY38;Q2MY44;Q2MY91;Q3YJT5;Q2MY48;M1AGX5	Q2MY44	257	272	no	no	2;3	9.9221e-51	307.95		By MS/MS	By MS/MS	By MS/MS	By MS/MS	By MS/MS
VGDYDASL	AISTSKMCVSYTIWKVGDYDASLGTMLLET	VSYTIWKVGDYDASLGTMLLETGGTIGQAD	K	V	G	S	L	G	1	0	0	2	0	0	0	1	0	0	1	0	0	0	0	1	0	0	1	1	0	0	8	-2		838.371	A0A097H146;A0A097H125;A0A097H133;A0A097H143;M1AKE4;A0A097H126;P58514;A0A097H127;A0A097H128;A0A097H131;Q8S380;A0A097H184;Q4FE27;A0A097H141;A0A097H147;P30941;A0A097H149;A0A097H138;A0A097H139;A0A097H151;P58515;Q41484;Q2XPY0;Q2XPX8;Q3S474;Q3S477;Q8LJQ0;Q41433;A0A097H142;A0A097H122;Q84Y13;Q8L5X3;Q8L5X5;Q8L5X6;Q8S338;Q8S381;A0A097H135	A0A097H131	133	140	no	no	1	0.053253	121.14	By matching		By MS/MS	By MS/MS	By matching	By matching
ESPVPKPVLDTNGK	FSSTFTSQNLIDLPSESPVPKPVLDTNGKE	SESPVPKPVLDTNGKELNPNSSYRIISIGR	S	E	S	G	K	E	0	0	1	1	0	0	1	1	0	0	1	2	0	0	3	1	1	0	0	2	0	0	14	0		1479.79	Q41480;A0A097H111;A0A097H112;Q43645;H9B8I8;A0A097H115;C5MRU1;C5MRU0;C5MRU2;P58519;A0A097H156	P58519	33	46	no	no	2;3	4.3788e-62	321.08					By MS/MS	By MS/MS
LVDGDVAA	YFATNTSNGDQYDFNLVDGDVAAVDPSLLS	GDQYDFNLVDGDVAAVDPSLLSISVATRLA	N	L	V	A	A	V	2	0	0	2	0	0	0	1	0	0	1	0	0	0	0	0	0	0	0	2	0	0	8	-2		758.381	Q3YJS9	Q3YJS9	202	209	yes	yes	1	0.19561	72.355	By matching	By matching	By MS/MS	By matching		By matching
EVYDQDGNPLRIGER	VLPTTCHDDDNLVLPEVYDQDGNPLRIGER	EVYDQDGNPLRIGERYIINNPLLGAGAVYL	P	E	V	E	R	Y	0	2	1	2	0	1	2	2	0	1	1	0	0	0	1	0	0	0	1	1	0	0	15	-2		1759.85	A0A097H161;A0A097H162;P20347;Q6PMR6;A0A097H155;O24383;Q8W146;A0A097H153;A0A097H157;Q8W147	P20347	47	61	no	no	2;3	1.3636e-62	327.62					By MS/MS	By MS/MS
LPEVYDQN	PIVLPTTCHDDDNLVLPEVYDQNGHPLRIG	HDDDNLVLPEVYDQNGHPLRIGERYIIKNP	V	L	P	Q	N	G	0	0	1	1	0	1	1	0	0	0	1	0	0	0	1	0	0	0	1	1	0	0	8	-2		976.45	A0A097H164	A0A097H164	44	51	yes	yes	1;2	0.0026075	193.86	By MS/MS	By MS/MS	By MS/MS	By MS/MS	By MS/MS	By MS/MS
SPLPKPVLDTNGKE	SSTFTSQNPINLPSESPLPKPVLDTNGKEL	ESPLPKPVLDTNGKELNPNLSYRIISTYWG	E	S	P	K	E	L	0	0	1	1	0	0	1	1	0	0	2	2	0	0	3	1	1	0	0	1	0	0	14	0		1493.81	Q3S481;Q8S393;C5MRU4;M1AKE5;A0A097H118;P17979;H9B8I9;Q03197;Q38M77;Q3S482;Q3S488;Q3S479;Q43646	Q3S482	34	47	no	no	2;3	2.8312e-16	237.41		By MS/MS	By MS/MS	By MS/MS		By MS/MS
VKHC	AERFGKQFLGMTDLWVKHCGISHTGSFKDL	GKQFLGMTDLWVKHCGISHTGSFKDLGMTV	W	V	K	H	C	G	0	0	0	0	1	0	0	0	1	0	0	1	0	0	0	0	0	0	0	1	0	0	4	1.1		542.264	Q9MT28;M0ZR79	Q9MT28	184	187	no	no	1	0.022629	2.2817	By MS/MS	By MS/MS	By MS/MS	By matching	By MS/MS	By matching
TYWGALGGDVY	NGKELNPNLSYRIISTYWGALGGDVYLGKS	RIISTYWGALGGDVYLGKSPNSDAPCPDGV	S	T	Y	V	Y	L	1	0	0	1	0	0	0	3	0	0	1	0	0	0	0	0	1	1	2	1	0	0	11	-1		1200.55	Q3S482;Q3S488;Q3S479	Q3S482	59	69	yes	no	1;2	0.05844	89.752	By MS/MS	By MS/MS	By MS/MS	By MS/MS	By MS/MS	By MS/MS
LPFE	ERSETEGQEKKKGMVLPFEPHSITFDNVVY	TEGQEKKKGMVLPFEPHSITFDNVVYSVDM	V	L	P	F	E	P	0	0	0	0	0	0	1	0	0	0	1	0	0	1	1	0	0	0	0	0	0	0	4	-1		504.258	M1B064;M1C0V7	M1B064	823	826	no	no	1	0.0029943	94.737	By MS/MS	By MS/MS
YGQDATNVGDEGG	GCEVYHHLKSVIKKKYGQDATNVGDEGGFA	KKYGQDATNVGDEGGFAPNIQENKEGLELL	K	Y	G	G	G	F	1	0	1	2	0	1	1	4	0	0	0	0	0	0	0	0	1	0	1	1	0	0	13	-3		1281.51	M0ZSD6;M1ARI7;M1ARI6;Q2VCI5	M0ZSD6	205	217	no	no	1;2	4.748e-13	238.9	By MS/MS	By MS/MS	By MS/MS	By MS/MS	By MS/MS	By MS/MS
VESTGVFTDKDK	NPEDIPWGEAGADFVVESTGVFTDKDKAAA	DFVVESTGVFTDKDKAAAHLKGGAKKVVIS	V	V	E	D	K	A	0	0	0	2	0	0	1	1	0	0	0	2	0	1	0	1	2	0	0	2	0	0	12	-1		1324.65	K7WNY2;M1CKC5;Q8LK04;Q2XPW9	Q8LK04	100	111	no	no	2;3	7.1235e-06	185.33					By MS/MS	By MS/MS
VTVL	ILATTGSTCATLGEMVTVLSIDGGGIKGII	TGSTCATLGEMVTVLSIDGGGIKGIIPATI	M	V	T	V	L	S	0	0	0	0	0	0	0	0	0	0	1	0	0	0	0	0	1	0	0	2	0	0	4	0		430.279	M1BC68;P07745;Q9SAP2;P15477;P15478;Q06627;Q2MY38;Q2MY40;Q2MY41;P11768;Q2MY37;Q2MY52;Q2MY43;Q2MY55;Q7DMV4;Q2MY44;Q2MY45;Q2MY36;P15476;Q2MY42;Q2MY50;Q2MY60;Q2MY58;Q3YJT4;Q2MY59;Q2MY51;Q2MY54;Q2MY56;Q3YJS9;Q3YJT0;Q3YJT2;Q3YJT3;Q3YJT5;Q2MY48;M1AGX5;Q41487;Q42502;M1CUQ8;M1CUQ7;M1BFJ1;M1CL67;M0ZJ65;M0ZKQ5;M1CML8	Q3YJT3	17	20	no	no	1	0.0016599	109.97	By MS/MS	By MS/MS	By MS/MS	By MS/MS	By MS/MS
YEGGIKLPQGP	GTPNEFDSFEDVLRLYEGGIKLPQGPLFKA	VLRLYEGGIKLPQGPLFKALTAAIPLEMIR	L	Y	E	G	P	L	0	0	0	0	0	1	1	3	0	1	1	1	0	0	2	0	0	0	1	0	0	0	11	0		1157.61	M1AQS2;M1AQS1;Q43191;M1BVW6;O22508;O24376;O24379;O49150;P37831;Q41238;Q43189;Q9SAP1;Q9SC16;O24378	Q9SC16	311	321	no	no	1;2	6.8658e-06	214.54	By MS/MS	By MS/MS	By MS/MS	By MS/MS	By MS/MS	By MS/MS
FKLV	DNSIFPRNISFIFDSFKLVKVLDLESVNIG	FPRNISFIFDSFKLVKVLDLESVNIGGTFP	S	F	K	L	V	K	0	0	0	0	0	0	0	0	0	0	1	1	0	1	0	0	0	0	0	1	0	0	4	1		505.326	M1B1T0;A4UV40;A4UV52;M1ADB8;M1A5P9;M1A5Q0;M1A5Q2;P37842;Q9S7Q4;M1A4Y8;M1A4Y9;Q3S492	M1B1T0	1319	1322	no	no	1;2	0.0031363	83.129	By MS/MS	By MS/MS	By MS/MS	By MS/MS	By MS/MS	By MS/MS
IGKDPTDQTGLDN	SKAVNNVNSIIGPALIGKDPTDQTGLDNFM	ALIGKDPTDQTGLDNFMVHELDGTQNEWGW	L	I	G	D	N	F	0	0	1	3	0	1	0	2	0	1	1	1	0	0	1	0	2	0	0	0	0	0	13	-2		1372.65	M0ZSD6;M1ARI7;M1ARI6;Q2VCI5	M0ZSD6	79	91	no	no	1;2	1.126e-72	339.33	By MS/MS	By MS/MS	By MS/MS	By MS/MS	By MS/MS	By matching
DVVEMP	DFSCNRVRLFDNILGDVVEMPVVR______	VRLFDNILGDVVEMPVVR____________	G	D	V	M	P	V	0	0	0	1	0	0	1	0	0	0	0	0	1	0	1	0	0	0	0	2	0	0	6	-2		688.31	A0A097H187;Q4FE25	A0A097H187	99	104	yes	no	1	0.17984	92.279					By MS/MS	By MS/MS
VLFQEV	NGKRRLALVNENPLDVLFQEV_________	ALVNENPLDVLFQEV_______________	D	V	L	E	V	-	0	0	0	0	0	1	1	0	0	0	1	0	0	1	0	0	0	0	0	2	0	0	6	-1		733.401	Q3S481;Q41480;A0A097H111;A0A097H112;Q43645;H9B8I8;A0A097H115;C5MRU1;A0A097H150;C5MRU0;C5MRU2;C5MRU4;M1AKE5;A0A097H118;P58518;P17979;H9B8I9;P58515;P58519;Q38M77;Q3S482;Q3S488;Q3S479;Q43646;A0A097H156;Q8RXA3	Q3S482	215	220	no	no	1;2	0.020546	175.34	By MS/MS	By MS/MS	By MS/MS	By matching	By MS/MS	By MS/MS
LVDGDVAAVDPS	YFATNTSNGDQYDFNLVDGDVAAVDPSLLS	DFNLVDGDVAAVDPSLLSISVATRLAQEDP	N	L	V	P	S	L	2	0	0	3	0	0	0	1	0	0	1	0	0	0	1	1	0	0	0	3	0	0	12	-3		1156.56	Q3YJS9	Q3YJS9	202	213	yes	yes	1;2	0.0082298	116.25		By MS/MS	By MS/MS	By MS/MS	By MS/MS	By MS/MS
FLFP	AVVIYLSPNMLAALLFLFPFVRRFLERSHY	YLSPNMLAALLFLFPFVRRFLERSHYKIVM	L	F	L	F	P	F	0	0	0	0	0	0	0	0	0	0	1	0	0	2	1	0	0	0	0	0	0	0	4	0		522.284	M0ZIM5;M1D5G6	M1D5G6	617	620	no	no	1	0.0038017	62.263	By MS/MS				By MS/MS
LFFP	LSIMKLPSFYKQRDFLFFPAWAYALPTWIL	KLPSFYKQRDFLFFPAWAYALPTWILKIPI	F	L	F	F	P	A	0	0	0	0	0	0	0	0	0	0	1	0	0	2	1	0	0	0	0	0	0	0	4	0		522.284	G3FHD6;Q41461;M1BW50;M1CW45;Q06355;M1BMR6;Q41427;M1BMR7;M1C0I3;M1C0I2	G3FHD6	747	750	no	no	1	0.0034912	69.294	By MS/MS				By MS/MS
SKLDPEAYGNQN	VNPIIISRLQEFPPKSKLDPEAYGNQNSTI	PPKSKLDPEAYGNQNSTITAEHIEDKLDGL	K	S	K	Q	N	S	1	0	2	1	0	1	1	1	0	0	1	1	0	0	1	1	0	0	1	0	0	0	12	-1		1334.61	M1BVW6;O22508;O24376;O24379;O49150;P37831;Q41238;Q43189;Q9SAP1;Q9SAP0;Q43190;Q9SC16;O22507;O24378	Q9SC16	391	402	no	no	1;2	1.0634e-08	219.93		By MS/MS	By MS/MS	By MS/MS	By MS/MS	By MS/MS
LPTL	______________________________	______________________________	-	L	P	T	L	-	0	0	0	0	0	0	0	0	0	0	2	0	0	0	1	0	1	0	0	0	0	0	4	0		442.279	M1BCE9;M1BCE7;M1BCE8;M1C459;M1C460;M1AYK4	REV__G3FHD6			no	no	1	0.0026238	94.737	By MS/MS	By MS/MS	By MS/MS	By MS/MS	By MS/MS	By MS/MS
LGVL				L	G	V	L		0	0	0	0	0	0	0	1	0	0	2	0	0	0	0	0	0	0	0	1	0	0	4	0		400.269	M1A0W3;M1BHP7;M0ZWF0;M1AM98;A0A290WHP0;M1BJN1	REV__M1CGW1			no	no	1	0.0024958	65.815	By MS/MS	By matching	By MS/MS	By MS/MS	By MS/MS	By MS/MS
PELVGK	ENDGEFVFCPGKQSWPELVGKSAGYAKQVI	VFCPGKQSWPELVGKSAGYAKQVIEKENSI	W	P	E	G	K	S	0	0	0	0	0	0	1	1	0	0	1	1	0	0	1	0	0	0	0	1	0	0	6	0		641.375	Q3S492	Q3S492	58	63	no	no	1;2	0.13977	109.7	By MS/MS	By MS/MS	By MS/MS	By MS/MS	By matching	By matching
FCPY	RFQIKSLGGSTYKLVFCPYGEKFTCQNVGI	KSLGGSTYKLVFCPYGEKFTCQNVGIADEN	V	F	C	P	Y	G	0	0	0	0	1	0	0	0	0	0	0	0	0	1	1	0	0	0	1	0	0	0	4	0		585.226	A0A097H168	A0A097H168	158	161	no	no	1	0.005157	47.364	By MS/MS	By MS/MS		By MS/MS
SEYPIVS	KISGDQLKDLYKSFVSEYPIVSIEDPFDQD	KDLYKSFVSEYPIVSIEDPFDQDDWETYAK	V	S	E	V	S	I	0	0	0	0	0	0	1	0	0	1	0	0	0	0	1	2	0	0	1	1	0	0	7	-1		793.386	M0ZSD6;M1ARI7;M1ARI6;Q2VCI5	M0ZSD6	292	298	no	no	1	0.088224	122.15	By MS/MS	By MS/MS	By MS/MS	By MS/MS	By MS/MS	By MS/MS
LPEVYDQDGEPLRIGER	ENPIVLPTTCHDNLVLPEVYDQDGEPLRIG	EVYDQDGEPLRIGERYIIKNPLLGGGAVYL	V	L	P	E	R	Y	0	2	0	2	0	1	3	2	0	1	2	0	0	0	2	0	0	0	1	1	0	0	17	-3		1984.99	Q8RX93;A0A097H166;Q8RX92;O24385	Q8RX93	40	56	yes	no	2;3	2.0895e-99	370.77				By matching	By MS/MS	By MS/MS
GVLPGIK	KTAAGKPFVEVMKEAGVLPGIKVDKGTVEL	FVEVMKEAGVLPGIKVDKGTVELPGTDGET	A	G	V	I	K	V	0	0	0	0	0	0	0	2	0	1	1	1	0	0	1	0	0	0	0	1	0	0	7	1		682.438	Q2PYX3;M0ZS44;Q38JJ4;M1CQP6;Q38HV4;M1CQP5	Q38JJ4	97	103	no	no	1;2	0.12555	105.42		By matching	By MS/MS	By MS/MS	By MS/MS	By matching
LAVL	______________________________	______________________________	-	L	A	V	L	-	1	0	0	0	0	0	0	0	0	0	2	0	0	0	0	0	0	0	0	1	0	0	4	0		414.284	M0ZPW3;M1AL00;M1BAX6;M1BKD1;M1BQC3;M1AWU2;M0ZSC1;M1BIT2;M1BZU8;M1CSE1;M1C8G8;M1A024;M1ABN6;Q3HVP0	REV__M1B3E8			no	no	1	0.002663	62.263		By MS/MS	By MS/MS	By MS/MS		By matching
KVNDEELVVT	FFFKTSKLCVDETVWKVNDEELVVTGGNVG	DETVWKVNDEELVVTGGNVGNENDIFKIKK	W	K	V	V	T	G	0	0	1	1	0	0	2	0	0	0	1	1	0	0	0	0	1	0	0	3	0	0	10	-2		1144.6	Q8RX93;A0A097H166;Q8RX92;O24385;O24386	Q8RX93	138	147	no	no	1;2	0.0036814	114.2			By MS/MS	By MS/MS		By MS/MS
FPTPLVIKD	MIRELLRTDGEGILRFPTPLVIKDSKTAWR	GEGILRFPTPLVIKDSKTAWRTDEEFAREM	R	F	P	K	D	S	0	0	0	1	0	0	0	0	0	1	1	1	0	1	2	0	1	0	0	1	0	0	9	0		1028.59	M1BVW6;O22508;O24376;O24379;O49150;P37831;Q41238;Q43189;Q9SAP1;Q9SAP0;Q43190;Q9SC16;O22507;O24378	Q9SC16	349	357	no	no	2	0.020965	133.98			By MS/MS		By MS/MS	By MS/MS
NLAESPQLD	SFDIKTNKPVIFTKSNLAESPQLDAKMYDI	VIFTKSNLAESPQLDAKMYDICYSTAAAPI	S	N	L	L	D	A	1	0	1	1	0	1	1	0	0	0	2	0	0	0	1	1	0	0	0	0	0	0	9	-2		985.472	P07745;Q3YJT0	P07745	169	177	no	no	1;2	0.00025371	208.35	By MS/MS	By MS/MS	By MS/MS	By MS/MS	By MS/MS	By MS/MS
TGEQLIDSMN	VDNFPKPTDQLYTISTGEQLIDSMNLNNRF	LYTISTGEQLIDSMNLNNRFQIKSLGGSTY	S	T	G	M	N	L	0	0	1	1	0	1	1	1	0	1	1	0	1	0	0	1	1	0	0	0	0	0	10	-2		1106.49	M1AG22	M1AG22	144	153	yes	yes	1;2	9.0563e-05	209.73	By matching	By MS/MS	By MS/MS	By MS/MS	By MS/MS	By MS/MS
VYDQDGEPL	IVLPTTCHDNLVLPEVYDQDGEPLRIGERY	NLVLPEVYDQDGEPLRIGERYIIKNPLLGG	E	V	Y	P	L	R	0	0	0	2	0	1	1	1	0	0	1	0	0	0	1	0	0	0	1	1	0	0	9	-3		1034.46	Q8RX93;A0A097H166;Q8RX92;O24385	Q8RX93	43	51	yes	no	1;2	0.046942	106.93	By matching	By MS/MS	By MS/MS	By MS/MS
YPSL	VPNHGKVHFVCNSWVYPSLNYKSDRIFFAN	GKVHFVCNSWVYPSLNYKSDRIFFANQPYL	V	Y	P	S	L	N	0	0	0	0	0	0	0	0	0	0	1	0	0	0	1	1	0	0	1	0	0	0	4	0		478.243	M1AFF3;O22508;P37831;Q43189;Q9SAP1;Q9SC16;O22507;O24378;M0ZLM9;M1CV79	Q9SC16	147	150	no	no	1	0.0016599	117.09	By MS/MS	By MS/MS	By MS/MS	By MS/MS		By MS/MS
SPLPKPVL	SSTFTSQNPINLPSESPLPKPVLDTNGKEL	PINLPSESPLPKPVLDTNGKELNPNLSYRI	E	S	P	V	L	D	0	0	0	0	0	0	0	0	0	0	2	1	0	0	3	1	0	0	0	1	0	0	8	1		849.532	Q3S481;Q8S393;C5MRU4;M1AKE5;A0A097H118;P17979;H9B8I9;Q03197;Q38M77;Q3S482;Q3S488;Q3S479;Q43646	Q3S482	34	41	no	no	1;2	0.05875	116.88	By MS/MS	By MS/MS	By MS/MS	By MS/MS	By MS/MS	By MS/MS
FPGMP	VIEKENSIVHEVKLLFPGMPKPLNYVCGRV	NSIVHEVKLLFPGMPKPLNYVCGRVFLVVN	L	F	P	M	P	K	0	0	0	0	0	0	0	1	0	0	0	0	1	1	2	0	0	0	0	0	0	0	5	0		547.246	Q3S492	Q3S492	86	90	no	no	1	0.032415	104.08	By MS/MS	By MS/MS	By MS/MS	By MS/MS	By matching	By matching
LPNL	______________________________	______________________________	-	L	P	N	L	-	0	0	1	0	0	0	0	0	0	0	2	0	0	0	1	0	0	0	0	0	0	0	4	0		455.274	M1B1T0;M1CRQ4;M1DG00;M1BBZ3;M1BBZ4;M0ZNP4;M0ZNQ1;M1AFG2;M1AGA2;M1AGA4;M1AGA5;M1ARI8;M1BYW4;M1C459;M1C460;M1CPJ2;M1CPJ0;M1CVT2;M1CVT3;M1CVT1;M1CW41;M1AZP8;M1BFB5;M1B6I6;M1B6H9	REV__CON__ENSEMBL:ENSBTAP00000007350			no	no	1	0.0030486	94.118	By MS/MS		By matching	By MS/MS	By MS/MS	By MS/MS
SGGIFEDQ	SDVGPSGTPVRFIPLSGGIFEDQLLNIQFN	PVRFIPLSGGIFEDQLLNIQFNIPTVKLCV	L	S	G	D	Q	L	0	0	0	1	0	1	1	2	0	1	0	0	0	1	0	1	0	0	0	0	0	0	8	-2		851.366	C5MRU4;P17979;H9B8I9;Q03197;Q43646	P17979	104	111	no	no	1;2	0.020785	152.47	By MS/MS	By MS/MS	By MS/MS	By MS/MS	By matching	By MS/MS
NPLDVSFK	VVHQNGKRRLALVKDNPLDVSFKQVQ____	RLALVKDNPLDVSFKQVQ____________	D	N	P	F	K	Q	0	0	1	1	0	0	0	0	0	0	1	1	0	1	1	1	0	0	0	1	0	0	8	0		918.481	A0A097H131;Q8S380;A0A097H184;Q4FE27;A0A097H141;A0A097H147;P30941;A0A097H149;A0A097H138;Q41484;Q2XPY0;Q2XPX8;Q3S474;Q3S477;Q8LJQ0;Q41433;A0A097H142;A0A097H122;Q84Y13;Q8S338	A0A097H131	211	218	no	no	1;2	0.0015004	197.5		By MS/MS	By MS/MS	By MS/MS	By MS/MS	By MS/MS
MPVV	NRVRLFDNILGDVVEMPVVR__________	LFDNILGDVVEMPVVR______________	E	M	P	V	V	R	0	0	0	0	0	0	0	0	0	0	0	0	1	0	1	0	0	0	0	2	0	0	4	0		444.241	M1A3N1;M1A3N2;A0A097H187;Q4FE25;Q4FE26;M1E0N5	A0A097H187	103	106	no	no	1	0.0037804	62.745	By MS/MS	By MS/MS		By MS/MS	By MS/MS	By MS/MS
SPVPKPVLD	SSTFTSQNLIDLPSESPVPKPVLDTNGKEL	IDLPSESPVPKPVLDTNGKELNPNSSYRII	E	S	P	L	D	T	0	0	0	1	0	0	0	0	0	0	1	1	0	0	3	1	0	0	0	2	0	0	9	0		950.544	Q41480;A0A097H111;A0A097H112;Q43645;H9B8I8;A0A097H115;C5MRU1;C5MRU0;C5MRU2;P58519;A0A097H156	P58519	34	42	no	no	1;2	0.028087	123.21		By MS/MS	By MS/MS	By MS/MS	By MS/MS	By MS/MS
PMVVG	TLDNFDRHFTSRCSYPMVVGGDVDSKMKGD	DRHFTSRCSYPMVVGGDVDSKMKGDNEMDG	Y	P	M	V	G	G	0	0	0	0	0	0	0	1	0	0	0	0	1	0	1	0	0	0	0	2	0	0	5	0		501.262	M1B093;M1B092	M1B093	827	831	no	no	1	0.041045	72.087	By MS/MS
ANPRVF	______________________________	______________________________	M	A	N	V	F	F	1	1	1	0	0	0	0	0	0	0	0	0	0	1	1	0	0	0	0	1	0	0	6	1		702.381	Q9XF12	Q9XF12	2	7	yes	yes	1	0.21959	71.995	By MS/MS	By matching	By matching	By matching	By matching	By MS/MS
LPSDATPVLDVTGKELDPRL	IVVFSSTFTSQNPINLPSDATPVLDVTGKE	TPVLDVTGKELDPRLSYRIISTFWGALGGD	N	L	P	R	L	S	1	1	0	3	0	0	1	1	0	0	4	1	0	0	3	1	2	0	0	2	0	0	20	-2		2135.15	A0A097H131;Q8S380;A0A097H184;Q4FE27;A0A097H141;P24743;A0A097H147;Q41484;Q2XPY0;Q2XPX8;Q3S477;Q8LJQ0;Q41433;A0A097H142;A0A097H122;Q84Y13;Q8S381	A0A097H131	29	48	no	no	2;3	9.1287e-51	287.42		By MS/MS	By MS/MS	By MS/MS	By MS/MS	By MS/MS
DITGKELDSR	SQNPINLPSDATPVLDITGKELDSRLSYRI	ATPVLDITGKELDSRLSYRIISTFWGALGG	L	D	I	S	R	L	0	1	0	2	0	0	1	1	0	1	1	1	0	0	0	1	1	0	0	0	0	0	10	-1		1132.57	Q3S474	Q3S474	38	47	no	no	2;3	0.0011025	176.6		By matching	By matching	By MS/MS	By matching	By MS/MS
WQF				W	Q	Q	F		0	0	0	0	0	1	0	0	0	0	0	0	0	1	0	0	0	1	0	0	0	0	3	0		479.217	M0ZSA3;M0ZSA2;M1B7H6;M1DW55	REV__M1BI60			no	no	1	3.5109e-09	65.815	By matching	By MS/MS	By MS/MS	By MS/MS	By MS/MS
TGLF				T	G	L	F		0	0	0	0	0	0	0	1	0	0	1	0	0	1	0	0	1	0	0	0	0	0	4	0		436.232	M1CUQ8;M0ZLN7;Q2V992;M1CML8	REV__M1CGW1			no	no	1	0.0031415	82.235	By MS/MS	By MS/MS		By MS/MS	By MS/MS
STYWGALGG	TNGKELNPNLSYRIISTYWGALGGDVYLGK	LSYRIISTYWGALGGDVYLGKSPNSDAPCP	I	S	T	G	G	D	1	0	0	0	0	0	0	3	0	0	1	0	0	0	0	1	1	1	1	0	0	0	9	0		910.418	Q3S482;Q3S488;Q3S479	Q3S482	58	66	yes	no	1;2	0.026659	124.89	By matching		By matching	By matching	By MS/MS	By MS/MS
KDINGPEDI	SGVKLEIPDGAVIANKDINGPEDI______	GAVIANKDINGPEDI_______________	N	K	D	D	I	-	0	0	1	2	0	0	1	1	0	2	0	1	0	0	1	0	0	0	0	0	0	0	9	-2		999.487	Q84UG7;Q5F1U6;P19595;M1B150;Q84UG9;Q84UG8	Q84UG8	469	477	no	no	1;2	1.3426e-09	235.65		By MS/MS	By MS/MS	By MS/MS	By matching	By MS/MS
DVIGGTSTGGLLTAM	QEVDNNKDARLADYFDVIGGTSTGGLLTAM	DVIGGTSTGGLLTAMITTPNENNRPFAAAK	F	D	V	A	M	I	1	0	0	1	0	0	0	4	0	1	2	0	1	0	0	1	3	0	0	1	0	0	15	-1		1391.7	P07745;P15477;P15478;Q2MY38;Q2MY40;Q2MY41;P11768;Q2MY37;Q2MY52;Q2MY44;Q2MY45;Q2MY36;P15476;Q2MY42;Q2MY50;Q2MY60;Q2MY58;Q3YJT4;Q2MY59;Q2MY51;Q2MY54;Q3YJT0;Q3YJT2;Q3YJT3;Q3YJT5;Q2MY48;M1AGX5;Q41487;Q42502	Q3YJT3	59	73	no	no	1;2	2.513e-09	182.46	By MS/MS	By MS/MS	By MS/MS	By MS/MS	By MS/MS	By MS/MS
ALTGTTTEMDDASEAN	QARHSQNNYLRVQENALTGTTTEMDDASEA	LTGTTTEMDDASEANMELLVQVGETLLKKP	N	A	L	A	N	M	3	0	1	2	0	0	2	1	0	0	1	0	1	0	0	1	4	0	0	0	0	0	16	-4		1625.67	M1B3W0;P07745;Q2MY41;P11768;Q2MY37;Q2MY52;Q2VBI5;Q2MY43;Q2MY55;Q2VBJ4;Q2VBJ1;Q2MYK9;Q2MY87;Q2MYA9;Q2MY84;Q2MYG3;Q2MYL9;Q2MY45;Q2MY36;P15476;Q2VBI8;Q2MYP6;Q2MYI3;Q2MY51;Q2MY54;Q2MY56;Q3YJT0;Q3YJT2;Q3YJT3;Q42502;Q2MYL0;Q2MYV7	Q3YJT3	311	326	no	no	1;2	1.9017e-13	218.6		By MS/MS	By MS/MS	By MS/MS	By MS/MS	By MS/MS
KDNPLDV	VGVVHQNGKRRLALVKDNPLDVSFKQVQ__	GKRRLALVKDNPLDVSFKQVQ_________	V	K	D	D	V	S	0	0	1	2	0	0	0	0	0	0	1	1	0	0	1	0	0	0	0	1	0	0	7	-1		799.408	A0A097H131;Q8S380;A0A097H184;Q4FE27;A0A097H141;A0A097H147;P30941;A0A097H149;A0A097H138;A0A097H139;Q41484;Q2XPY0;Q2XPX8;Q3S474;Q3S477;Q41433;A0A097H142;A0A097H122;Q84Y13;Q8L5X3;Q8S338	A0A097H131	209	215	no	no	1;2	0.051785	139.92	By MS/MS	By MS/MS	By MS/MS	By MS/MS
YLF	LAGQLLSDLTDRNYFYLFDMESFFTAKALN	QLLSDLTDRNYFYLFDMESFFTAKALNMCI	F	Y	L	L	F	D	0	0	0	0	0	0	0	0	0	0	1	0	0	1	0	0	0	0	1	0	0	0	3	0		441.226	G3FHD6;M1A6L5;M1ABE0;M1AI49;M1AI50;M1B1Y2;M1BAX6;M1BC68;M1BQC3;M1CQ92;M1CSW4;M1DBC3;Q9M4G4;M1BBZ3;M1BBZ4;M1C0E4;M0ZSC1;M1BDL7;M1BDM1;M1CP47;Q2XPV4;Q2XTB2;Q5I6L8;A0A0N7CFU2;Q2VEC3;A0A0N7CKI2;M1CSE1;M1DGP7;M0ZSA3;M1CKI9;K9MBL3;M1AZH6;M1AVA1;M1AVA0;M1B0Z5;M1BFB5;M1BFB6;M1ABF4;M1DY25;M1AD20;M1BSR0;M0ZP32;M1CML8	M1CSW4	309	311	no	no	1	9.3138e-07	55.918	By MS/MS	By MS/MS	By MS/MS	By MS/MS	By MS/MS	By MS/MS
SKVYTPSDQGVE	ELSLPHPDGDQFGVTSKVYTPSDQGVESSI	GVTSKVYTPSDQGVESSIWQLAKAYVAVND	T	S	K	V	E	S	0	0	0	1	0	1	1	1	0	0	0	1	0	0	1	2	1	0	1	2	0	0	12	-1		1308.62	M1BVW6;O24379;Q41462;O49150;P37831;Q41238;Q43189;Q9SAP1;Q43190;Q9SC16;O22507	Q9SC16	487	498	no	no	1;2	3.8547e-09	228.28		By MS/MS	By MS/MS	By MS/MS
RDIEGNPLNKN	ASSTNNIPNQAFRTIRDIEGNPLNKNSRYF	FRTIRDIEGNPLNKNSRYFIVSAIWGAGGG	I	R	D	K	N	S	0	1	3	1	0	0	1	1	0	1	1	1	0	0	1	0	0	0	0	0	0	0	11	0		1268.65	A0A097H168;M1AG22	M1AG22	35	45	no	no	2;3	0.0013605	157.78	By MS/MS	By MS/MS	By MS/MS	By MS/MS	By MS/MS	By MS/MS
SGSILGP	IVPFYFEHGPHIFNYSGSILGPMYDGKYLL	HGPHIFNYSGSILGPMYDGKYLLQVLQEKL	Y	S	G	G	P	M	0	0	0	0	0	0	0	2	0	1	1	0	0	0	1	2	0	0	0	0	0	0	7	0		629.338	P15477;Q3YJT0	P15477	117	123	no	no	1	0.11382	109.94	By MS/MS			By MS/MS
TTLGGSAEYPYP	YNDLGNPDQGKENVRTTLGGSAEYPYPRRG	NVRTTLGGSAEYPYPRRGRTGRPPTRTDPK	R	T	T	Y	P	R	1	0	0	0	0	0	1	2	0	0	1	0	0	0	2	1	2	0	2	0	0	0	12	-1		1254.58	M1BVW6;O22508;O24376;O24379;O49150;P37831;Q43189;Q9SAP1;Q9SC16;O22507;O24378	Q9SC16	219	230	no	no	1;2	0.0017092	136.16	By MS/MS	By MS/MS	By MS/MS	By matching	By MS/MS	By MS/MS
FGLT	ENRLTSLQSLDLSLCFGLTSLPSGMLEHCR	TSLQSLDLSLCFGLTSLPSGMLEHCRSLQT	C	F	G	L	T	S	0	0	0	0	0	0	0	1	0	0	1	0	0	1	0	0	1	0	0	0	0	0	4	0		436.232	M1A8J5;Q84T18;M1ARI8;M0ZI91;M0ZI89;M0ZI93	M1ARI8	1002	1005	no	no	1	0.0029943	94.737	By matching	By MS/MS	By MS/MS	By MS/MS	By MS/MS
HLF	______________________________	______________________________	A	H	L	L	F	N	0	0	0	0	0	0	0	0	1	0	1	0	0	1	0	0	0	0	0	0	0	0	3	0.1		415.222	G3FHD6;M1CSW4;Q41461;M1BW50;M1AS02;M1B6U4;M1BBZ3;M1BBZ4;M1CSE1;P04045;Q9XH53;Q6LEE6;M1C6A1;Q60CY2;M1BWF6;M1BWF7;M1BWF5;M1CEN9;M1CEN5;M1DY25	P04045	8	10	no	no	1	4.5093e-06	43.876	By MS/MS	By MS/MS	By matching	By matching		By MS/MS
VNENPLDVLFQEV	KVGVVIQNGKRRLALVNENPLDVLFQEV__	ALVNENPLDVLFQEV_______________	L	V	N	E	V	-	0	0	2	1	0	1	2	0	0	0	2	0	0	1	1	0	0	0	0	3	0	0	13	-3		1514.76	Q3S481;Q41480;A0A097H111;A0A097H115;C5MRU1;C5MRU0;C5MRU4;M1AKE5;A0A097H118;P58518;P17979;H9B8I9;P58515;P58519;Q38M77;Q3S482;Q3S488;Q3S479;Q43646;A0A097H156;Q8RXA3	Q3S482	208	220	no	no	1;2	3.2762e-09	222.8		By MS/MS	By MS/MS	By MS/MS	By MS/MS	By MS/MS
WGPV	NVDKEMTLLKFSDDEWGPVGSFNWFATHGT	EMTLLKFSDDEWGPVGSFNWFATHGTSMSR	E	W	G	P	V	G	0	0	0	0	0	0	0	1	0	0	0	0	0	0	1	0	0	1	0	1	0	0	4	0		457.233	M0ZZ66	M0ZZ66	213	216	no	no	1	0.007188	37.54	By MS/MS	By MS/MS	By MS/MS		By MS/MS
STYWGALGGDVYLG	TNGKELNPNLSYRIISTYWGALGGDVYLGK	ISTYWGALGGDVYLGKSPNSDAPCPDGVFR	I	S	T	L	G	K	1	0	0	1	0	0	0	4	0	0	2	0	0	0	0	1	1	1	2	1	0	0	14	-1		1457.68	Q3S482;Q3S488;Q3S479	Q3S482	58	71	yes	no	1;2	0.0047953	122.44	By MS/MS	By MS/MS	By MS/MS	By MS/MS	By MS/MS	By MS/MS
KDNPLDIS	VGVVHQNGKRRLALVKDNPLDISFKQVQ__	KRRLALVKDNPLDISFKQVQ__________	V	K	D	I	S	F	0	0	1	2	0	0	0	0	0	1	1	1	0	0	1	1	0	0	0	0	0	0	8	-1		900.455	A0A097H146;A0A097H125;A0A097H133;P58514;A0A097H127;A0A097H151;A0A097H169;A0A097H135	P58514	209	216	no	no	1;2	0.028298	144.35		By MS/MS	By MS/MS	By MS/MS	By MS/MS	By MS/MS
IGNLQCPNAVLQ	INNPLLGAGAVYLYNIGNLQCPNAVLQHMS	LYNIGNLQCPNAVLQHMSIPQFLGEGTPVV	N	I	G	L	Q	H	1	0	2	0	1	2	0	1	0	1	2	0	0	0	1	0	0	0	0	1	0	0	12	0		1325.68	A0A097H158;A0A097H161;A0A097H162;M1KPH5;P20347;O24387;O24388;Q6PMR6;A0A097H155;O24383;Q8W146;A0A097H153;A0A097H194;A0A097H157;A0A097H164;Q8RX93;A0A097H166;Q8RX92;O24385;A0A097H1A0;M1AMY4;Q00652;Q8H9D6;Q8S382;Q8W147	P20347	79	90	no	no	1;2	5.2583e-07	211.35	By MS/MS	By MS/MS	By MS/MS	By MS/MS	By MS/MS	By MS/MS
APTYFPPH	ELDAKMYDICYSTAAAPTYFPPHYFVTHTS	ICYSTAAAPTYFPPHYFVTHTSNGDKYEFN	A	A	P	P	H	Y	1	0	0	0	0	0	0	0	1	0	0	0	0	1	3	0	1	0	1	0	0	0	8	0.1		928.444	Q2MY38;Q2MY43;Q2MY55;Q2MY44;Q2MY50;Q2MY60;Q2MY58;Q3YJT4;Q2MY59;Q2MY56;Q3YJS9;Q3YJT5;Q2MY48;M1AGX5;Q41487;Q42502	Q42502	190	197	no	no	1;2	0.0050931	185.69	By MS/MS	By MS/MS	By MS/MS	By MS/MS	By MS/MS	By MS/MS
VNLL	______________________________	______________________________	-	V	N	L	L	-	0	0	1	0	0	0	0	0	0	0	2	0	0	0	0	0	0	0	0	1	0	0	4	0		457.29	M1BHP7;M1ACL3;M1CXI3;M1AFF3;M1A9I4;M1D1Q9;M1D1Q8	REV__CON__ENSEMBL:ENSBTAP00000007350			no	no	1	0.0021879	103.94	By MS/MS	By MS/MS	By MS/MS	By MS/MS	By MS/MS	By matching
SPLWEMR	YTAEEAAKWGILQWMSPLWEMRSAASSYMN	KWGILQWMSPLWEMRSAASSYMNDYYLSTV	M	S	P	M	R	S	0	1	0	0	0	0	1	0	0	0	1	0	1	0	1	1	0	1	0	0	0	0	7	0		917.443	Q3YJS9;Q2VBJ3;Q2MYC5;Q2MYF1;Q2MYB8;Q2MYJ4	Q3YJS9	273	279	no	no	1;2	0.0099959	190.49	By MS/MS	By MS/MS	By MS/MS	By MS/MS	By MS/MS	By MS/MS
HDDKDFIPF	IGSNFKNGYPRLVTVHDDKDFIPFVFIKA_	PRLVTVHDDKDFIPFVFIKA__________	V	H	D	P	F	V	0	0	0	3	0	0	0	0	1	1	0	1	0	2	1	0	0	0	0	0	0	0	9	-1.9		1132.52	A0A097H157;Q8W147	Q8W147	206	214	no	no	2;3	0.0042366	119.27	By matching	By MS/MS	By MS/MS	By MS/MS	By MS/MS	By MS/MS
VNDTGVHQL	GVESSIWQLAKAYVAVNDTGVHQLISHWLN	AKAYVAVNDTGVHQLISHWLNTHAVIEPFV	A	V	N	Q	L	I	0	0	1	1	0	1	0	1	1	0	1	0	0	0	0	0	1	0	0	2	0	0	9	-0.9		981.488	O22508;Q9SC16;O22507	Q9SC16	511	519	no	no	1;2	0.001924	179.36	By MS/MS	By MS/MS	By MS/MS	By MS/MS
NQPYLPS	VYPSLNYKSDRIFFANQPYLPSETPELLRK	KSDRIFFANQPYLPSETPELLRKYRENELL	A	N	Q	P	S	E	0	0	1	0	0	1	0	0	0	0	1	0	0	0	2	1	0	0	1	0	0	0	7	0		817.397	M1BVW6;O22508;O24376;O24379;O49150;P37831;Q41238;Q43189;Q9SAP1;Q43190;Q9SC16;O22507;O24378	Q9SC16	161	167	no	no	1	0.13187	102.98	By MS/MS	By MS/MS	By MS/MS	By MS/MS		By MS/MS
ATVDDDKDFIPF	CKNIGGNFKNGYPRLATVDDDKDFIPFVFI	PRLATVDDDKDFIPFVFIKA__________	L	A	T	P	F	V	1	0	0	4	0	0	0	0	0	1	0	1	0	2	1	0	1	0	0	1	0	0	12	-3		1381.64	M1AMY4	M1AMY4	206	217	yes	yes	1;2	0.00025892	156.16		By MS/MS	By MS/MS	By MS/MS	By MS/MS	By MS/MS
YYL	AIQQMTNAASSYMTDYYLSTVFQARHSQNN	QMTNAASSYMTDYYLSTVFQARHSQNNYLR	D	Y	Y	Y	L	S	0	0	0	0	0	0	0	0	0	0	1	0	0	0	0	0	0	0	2	0	0	0	3	0		457.221	M0ZPW3;M1A6L5;M1BCE9;M1BHP7;M1BKD1;M1BQI2;M1DG00;M1AS02;M1BFI9;P15478;Q2MYJ8;Q2MYV4;Q2MY38;Q2MY43;Q2MY55;Q2VBJ4;Q2VBJ1;Q2MYK9;Q2MY87;Q2MYA9;Q2MY84;Q2MYG3;Q2MYL9;Q2MY44;Q2MY91;Q2MY50;Q2MY60;Q2MY58;Q3YJT4;Q2MY59;Q2VBI9;Q2MYW4;Q2MYQ3;Q2MYT1;Q2MYM3;Q2MYV6;Q2MY96;Q2MYF4;Q2MY72;Q2MYV1;Q2MYH4;Q2MYK2;Q2MYW0;Q2MYS5;Q2MYF3;Q2VBJ0;Q2MYE1;Q2MYS2;Q2MYG9;Q2MYE8;Q2VBI7;Q2MYU1;Q2MYW8;Q2MYU3;Q2MYK7;Q2MY67;Q2MY56;…	Q3YJT3	289	291	no	no	1	9.3138e-07	55.918	By MS/MS		By matching	By MS/MS	By MS/MS	By MS/MS
IPLSTNIFE	RYNSDVGPSGTPVRFIPLSTNIFEDQLLNI	GTPVRFIPLSTNIFEDQLLNIQFNIPTPKL	F	I	P	F	E	D	0	0	1	0	0	0	1	0	0	2	1	0	0	1	1	1	1	0	0	0	0	0	9	-1		1032.55	Q3S481;Q8S393;Q41480;A0A097H111;A0A097H112;Q43645;H9B8I8;A0A097H150;C5MRU0;C5MRU2;M1AKE5;A0A097H118;P58518;P58519;Q3S482;Q3S488;Q3S479;A0A097H156	Q3S482	101	109	no	no	1;2	0.0088342	157.21	By matching	By MS/MS	By MS/MS	By MS/MS	By MS/MS	By MS/MS
NLPSDATPVLD	PIVVFSSTFTSQNPINLPSDATPVLDVTGK	QNPINLPSDATPVLDVTGKELDPRLSYRII	I	N	L	L	D	V	1	0	1	2	0	0	0	0	0	0	2	0	0	0	2	1	1	0	0	1	0	0	11	-2		1140.57	A0A097H146;A0A097H125;A0A097H133;A0A097H143;M1AKE4;P58514;A0A097H127;A0A097H128;A0A097H131;Q8S380;A0A097H184;Q4FE27;A0A097H141;A0A097H147;P30941;A0A097H149;A0A097H138;A0A097H139;A0A097H151;A0A097H169;A0A097H180;Q41484;Q2XPY0;Q2XPX8;Q3S474;Q3S477;Q8LJQ0;Q41433;A0A097H142;A0A097H122;Q84Y13;Q8L5X3;Q8L5X5;Q8L5X6;Q8S338;Q8S381;A0A097H135	A0A097H131	28	38	no	no	1;2	0.00063517	169.44	By MS/MS	By MS/MS	By MS/MS	By MS/MS	By MS/MS	By MS/MS
LPALL	RIWANIDPDLLLAVFLPALLFESAFSMEIH	IDPDLLLAVFLPALLFESAFSMEIHQIKRC	F	L	P	L	L	F	1	0	0	0	0	0	0	0	0	0	3	0	0	0	1	0	0	0	0	0	0	0	5	0		525.353	M1C321	M1C321	99	103	no	no	1	0.033217	88.98	By MS/MS	By MS/MS	By MS/MS	By MS/MS	By MS/MS	By MS/MS
KDFLPF	NFKNGYPRLVTVDDDKDFLPFVFIKA____	PRLVTVDDDKDFLPFVFIKA__________	D	K	D	P	F	V	0	0	0	1	0	0	0	0	0	0	1	1	0	2	1	0	0	0	0	0	0	0	6	0		765.406	Q00652;Q8H9D6	Q00652	212	217	no	no	1;2	0.16641	98.513	By MS/MS	By MS/MS	By MS/MS	By MS/MS	By MS/MS	By MS/MS
YTAEEAAKWG	LLSLGTGTNSEFDKTYTAEEAAKWGPLRWL	EFDKTYTAEEAAKWGPLRWLLAIQQMTNAA	T	Y	T	W	G	P	3	0	0	0	0	0	2	1	0	0	0	1	0	0	0	0	1	1	1	0	0	0	10	-1		1124.51	M1B3W0;P07745;P15477;Q2MY40;Q2MYG0;Q2MY45;Q2MY36;P15476;Q2MY42;Q2VBI8;Q2MYP6;Q2MYI3;Q2MY54;Q3YJS9;Q2VBJ3;Q2MYC5;Q2VBJ2;Q2MY85;Q2MYF1;Q2MYB7;Q2MY88;Q3YJT2;Q3YJT3;Q42502;Q2MYL0;Q2MYJ4;Q2VBI2;Q2MY99;Q2VBI3;Q2MY98	Q3YJT3	258	267	no	no	1;2	0.00099128	177.91			By matching	By MS/MS	By MS/MS	By MS/MS
TAEEAAKWGP	LSLGTGTNSEFDKTYTAEEAAKWGPLRWLL	FDKTYTAEEAAKWGPLRWLLAIQQMTNAAS	Y	T	A	G	P	L	3	0	0	0	0	0	2	1	0	0	0	1	0	0	1	0	1	1	0	0	0	0	10	-1		1058.5	M1B3W0;P07745;P15477;Q2MY40;Q2MYG0;Q2MY45;Q2MY36;P15476;Q2MY42;Q2VBI8;Q2MYP6;Q2MYI3;Q2MY54;Q3YJT2;Q3YJT3;Q42502;Q2MYL0	Q3YJT3	259	268	no	no	2	0.03348	103.55					By MS/MS	By MS/MS
WSYE	VAYTNHTVLPEALEKWSYELMQKLLPRHVE	NHTVLPEALEKWSYELMQKLLPRHVEIIEA	K	W	S	Y	E	L	0	0	0	0	0	0	1	0	0	0	0	0	0	0	0	1	0	1	1	0	0	0	4	-1		583.228	P04045;M1ACZ6	P04045	436	439	no	no	1	0.001657	110	By MS/MS	By MS/MS	By matching	By matching	By MS/MS	By MS/MS
GAVQF	CIELDPTFVKGYTRKGAVQFFMKEYEKALK	PTFVKGYTRKGAVQFFMKEYEKALKTYQEG	K	G	A	Q	F	F	1	0	0	0	0	1	0	1	0	0	0	0	0	1	0	0	0	0	0	1	0	0	5	0		520.265	M1A0W3	M1A0W3	465	469	no	no	1	0.036574	76.418	By MS/MS					By MS/MS
LGF	PTHYEKVQMLLSDRFLGFYMIPDNGPWNYN	YEKVQMLLSDRFLGFYMIPDNGPWNYNFMG	F	L	G	G	F	Y	0	0	0	0	0	0	0	1	0	0	1	0	0	1	0	0	0	0	0	0	0	0	3	0		335.185	G3FHD6;M0ZKH6;M1A3Y7;M0ZKH8;M0ZNU3;M1A6L5;M1ABX1;M1ABX0;M1AJK6;M1B064;M1B1L7;M1B1T0;M1B1S9;M1B1Y2;M1BCE9;M1BCE7;M1BCE8;M1BCR0;M1BHP7;M1BKD1;M1C321;M1CFT6;M1CFT4;M1CSW4;M1DBC3;M1C851;J7EN94;A0A023UDB8;A0A097H1A1;J7EQ13;A0A1X9QDN7;J7ENS8;J7EQ14;O82735;M0ZRE9;M1ADF7;M1AYH5;M1BBZ3;M1BBZ4;M1BTN7;M1C1B7;M1C7V2;M1C7V3;Q0VZ62;M0ZXE7;M0ZXE6;Q3S483;Q3S485;Q3S493;A4UV40;A4UV52;M0ZWF0;M1AJS4;M1BJZ3;M1BK69;M1…	M1CSW4	2322	2324	no	no	1	9.3138e-07	55.918	By MS/MS	By MS/MS	By MS/MS		By MS/MS
TLW	NAQRSGLNQIPNRRFTLWWSPTINRANVYV	RSGLNQIPNRRFTLWWSPTINRANVYVGFQ	F	T	L	L	W	W	0	0	0	0	0	0	0	0	0	0	1	0	0	0	0	0	1	1	0	0	0	0	3	0		418.222	M1ABX1;M1BVQ0;M1CSW4;M1AYH5;M1BBZ3;M1BBZ4;Q0VZ62;M1A2J2;M1AGA2;M1AGA4;M1AGA5;M1AJS4;M1B4H0;M1BYW4;M1CPJ2;M1CPJ0;M0ZXH7;M0ZXH8;M0ZLC3;Q2PYY1;M1A3N1;M1A6P4;M1BP51;M1D6Q7;P93786;A0A1E1F9C5;P93785;M1BI71;Q6R2P7;M1B6I6;M1B6H9;M1A7M4	M1CSW4	1589	1591	no	no	1	1.2499e-06	54.846	By MS/MS	By MS/MS	By MS/MS	By MS/MS		By MS/MS
DIEGNPL	SSTNNIPNQAFRTIRDIEGNPLNKNSRYFI	NQAFRTIRDIEGNPLNKNSRYFIVSAIWGA	R	D	I	P	L	N	0	0	1	1	0	0	1	1	0	1	1	0	0	0	1	0	0	0	0	0	0	0	7	-2		756.365	A0A097H168;M1AG22	M1AG22	36	42	no	no	1	0.14983	96.048	By MS/MS	By MS/MS	By MS/MS	By MS/MS	By MS/MS	By MS/MS
VAFEDE	GESEKNVNSSIFQKIVAFEDELKAMLPKEV	VNSSIFQKIVAFEDELKAMLPKEVESARAV	I	V	A	D	E	L	1	0	0	1	0	0	2	0	0	0	0	0	0	1	0	0	0	0	0	1	0	0	6	-3		708.297	T1TEE4	T1TEE4	626	631	no	no	1	0.16163	100.52	By MS/MS	By MS/MS	By matching	By MS/MS		By MS/MS
LPTDVVIA	TSLMEKAKTKGVSLLLPTDVVIADKFAADA	TKGVSLLLPTDVVIADKFAADANSKIVPAS	L	L	P	I	A	D	1	0	0	1	0	0	0	0	0	1	1	0	0	0	1	0	1	0	0	2	0	0	8	-1		826.48	M1C005;Q2VCK2	M1C005	267	274	no	no	1;2	0.052548	121.68	By MS/MS	By MS/MS	By MS/MS	By MS/MS	By MS/MS	By MS/MS
DEIVKEVSSY	NKMDATTPKYSKARYDEIVKEVSSYLKKVG	SKARYDEIVKEVSSYLKKVGYNPDKIPFVP	Y	D	E	S	Y	L	0	0	0	1	0	0	2	0	0	1	0	1	0	0	0	2	0	0	1	2	0	0	10	-2		1167.57	Q2V985;M1AED5;Q2XTC2;Q38HV3;Q38JJ0;Q38HT2;M1BV36;Q69GY4;M1BQM9	Q2V985	168	177	no	no	1;2	0.0019334	166.77		By matching	By MS/MS		By MS/MS	By MS/MS
LGFGICP	MEHVDAKACTLECGNLGFGICPRSEGSPEN	ACTLECGNLGFGICPRSEGSPENRICTNCC	N	L	G	C	P	R	0	0	0	0	1	0	0	2	0	1	1	0	0	1	1	0	0	0	0	0	0	0	7	0		762.373	J7EN94;A0A023UDB8;A0A097H1A1;J7EQ13;A0A1X9QDN7;J7ENS8;J7EQ14;O82735;Q3S483;Q3S485;Q3S493;J7EQ46	J7EN94	41	47	no	no	1	0.2157	76.27	By matching	By MS/MS	By MS/MS	By matching	By MS/MS	By matching
LPLIPVG	DFDPLDVTKTWPEDLLPLIPVGRLVLNRNI	TKTWPEDLLPLIPVGRLVLNRNIDNFFAEN	L	L	P	V	G	R	0	0	0	0	0	0	0	1	0	1	2	0	0	0	2	0	0	0	0	1	0	0	7	0		707.458	Q2PYW5;M1CVH4;P55312;Q6RFS8;P49284	Q2PYW5	298	304	no	no	1;2	0.12799	104.48		By MS/MS	By MS/MS	By MS/MS	By MS/MS	By MS/MS
VGVF	DFGECIGMVDSKEFAVGVFDALIRRRRQKA	CIGMVDSKEFAVGVFDALIRRRRQKAAKIT	A	V	G	V	F	D	0	0	0	0	0	0	0	1	0	0	0	0	0	1	0	0	0	0	0	2	0	0	4	0		420.237	M1B8K4;M1B8K2;M1B8K3;M1B8K5;M1BAH1;M1BAH0;M1D0T5;Q07511;M0ZI98;M0ZLN7;Q2V992;M1B222;M1DY25;Q3HRZ0;M1CDP4	M1B222	225	228	no	no	1	0.0031319	83.876	By MS/MS	By MS/MS	By MS/MS	By MS/MS	By MS/MS	By MS/MS
SECSLLP	CQWCKLKKSPSGFTYSECSLLP________	KSPSGFTYSECSLLP_______________	Y	S	E	L	P	-	0	0	0	0	1	0	1	0	0	0	2	0	0	0	1	2	0	0	0	0	0	0	7	-1		804.369	M1A6J6;M1A6J5	M1A6J6	66	72	no	no	1;2	0.14496	97.926	By matching	By MS/MS	By MS/MS	By matching	By MS/MS	By matching
GIIPGIILEF	GEMVTVLSVDGGGIKGIIPGIILEFLEGQL	GGGIKGIIPGIILEFLEGQLQKMDNNADAR	K	G	I	E	F	L	0	0	0	0	0	0	1	2	0	4	1	0	0	1	1	0	0	0	0	0	0	0	10	-1		1070.64	Q2MY38;Q3YJT5;Q2MY48;M1AGX5	Q2MY38	41	50	no	no	1;2	0.0077466	139.27	By matching	By MS/MS	By MS/MS	By MS/MS	By MS/MS	By MS/MS
SVSEDNHETYEVA	NMILLVQVGENLLKKSVSEDNHETYEVALK	KKSVSEDNHETYEVALKRFAKLLSDRKKLR	K	S	V	V	A	L	1	0	1	1	0	0	3	0	1	0	0	0	0	0	0	2	1	0	1	2	0	0	13	-3.9		1478.62	Q3YJS9;Q2VBJ3;Q2MYC5;Q2VBJ2;Q2MY85;Q2MYF1;Q2MYB7;Q2MYB8;Q2MYJ4;Q2VBI2;Q2MY99;Q2VBI3;Q2MY98	Q3YJS9	341	353	no	no	1;2	4.9116e-06	179.08	By MS/MS	By MS/MS	By MS/MS	By matching	By MS/MS	By MS/MS
IEEKYPNPS	FGDKWIPDSDVIVGIIEEKYPNPSLIAPPE	DVIVGIIEEKYPNPSLIAPPEFASVGSKLF	I	I	E	P	S	L	0	0	1	0	0	0	2	0	0	1	0	1	0	0	2	1	0	0	1	0	0	0	9	-1		1075.52	Q3HVN5;M1C5D7;Q3HS01;A9LMM9;A0MQ59;Q1G149	Q3HVN5	80	88	yes	no	1;2	0.0037242	170.69	By MS/MS	By matching	By matching	By matching	By MS/MS	By MS/MS
QALTEVAISS	LLQVLQEKLGETRVHQALTEVAISSFDIKT	ETRVHQALTEVAISSFDIKTNKPVIFTKSN	H	Q	A	S	S	F	2	0	0	0	0	1	1	0	0	1	1	0	0	0	0	2	1	0	0	1	0	0	10	-1		1017.53	M1B3W0;P07745;P15477;P15478;Q2MY38;Q2MY40;Q2MY41;P11768;Q2MY37;Q2MY52;Q2MY43;Q2MY55;Q2MY44;Q2MY45;Q2MY36;P15476;Q2MY42;Q2MY50;Q2MY60;Q2MY58;Q3YJT4;Q2MY59;Q2MY51;Q2MY54;Q2MY56;Q3YJS9;Q3YJT0;Q3YJT2;Q3YJT3;Q3YJT5;Q2MY48;M1AGX5;Q41487;Q42502	Q3YJT3	133	142	no	no	1;2	0.00017714	136.75	By matching	By MS/MS	By MS/MS	By MS/MS	By MS/MS	By MS/MS
VAEDW	YGLFKQRITKDGQEEVAEDWLEIGSPWEVV	QRITKDGQEEVAEDWLEIGSPWEVVRNDVS	E	V	A	D	W	L	1	0	0	1	0	0	1	0	0	0	0	0	0	0	0	0	0	1	0	1	0	0	5	-2		618.265	P04045	P04045	230	234	no	no	1	0.030831	115.97	By MS/MS	By MS/MS	By MS/MS	By MS/MS	By MS/MS	By matching
LSF	LFLQDNGSLKPLAIELSFPHPDGDQFGVTS	QDNGSLKPLAIELSFPHPDGDQFGVTSKVY	E	L	S	S	F	P	0	0	0	0	0	0	0	0	0	0	1	0	0	1	0	1	0	0	0	0	0	0	3	0		365.195	A0A097H158;M1DCR1;M1CQT6;A0A097H161;A0A097H162;M0ZIM5;M0ZIM6;M0ZNU3;M1A7U4;M1ABE0;M1AFI4;M1AL00;M1B1T0;M1B1S9;M1B1Y2;M1BC68;M1BKD1;M1BL76;M1BQI2;M1BQN6;M1BQN5;M1CFT6;M1CRQ4;M1D0G0;M1DG00;P20347;Q6PMR6;A0A097H155;Q8W146;A0A097H153;A0A097H194;M1BIP0;M1B3N5;M1DNZ3;M1CLR7;M1CGV5;M1C0E4;A0A097H157;A0A097H164;Q8RX93;A0A097H166;Q8RX92;A0A097H1A0;M0ZNP4;M0ZNQ1;M0ZWF0;M1A2J2;M1A863;M1A864;M1AGA4;M1AGA5;M1…	P37831	473	475	no	no	1	5.1907e-09	69.294	By MS/MS			By MS/MS	By MS/MS
WQVF	IIQLIGIIAVMSQVAWQVFIVFIPVIAICI	IGIIAVMSQVAWQVFIVFIPVIAICIWLEQ	A	W	Q	V	F	I	0	0	0	0	0	1	0	0	0	0	0	0	0	1	0	0	0	1	0	1	0	0	4	0		578.285	M1C0E4	M1C0E4	889	892	no	no	1	0.016522	16.665	By MS/MS	By MS/MS	By MS/MS	By MS/MS
SLGTGTNSEFDKT	FSSIKSLDYKQMLLLSLGTGTNSEFDKTYT	LLSLGTGTNSEFDKTYTAEEAAKWGPLRWL	L	S	L	K	T	Y	0	0	1	1	0	0	1	2	0	0	1	1	0	1	0	2	3	0	0	0	0	0	13	-1		1355.62	M1B3W0;P07745;P15477;Q2MY38;Q2MY40;Q2MYG0;Q2MY41;P11768;Q2MY37;Q2MY52;Q2VBI5;Q2MY44;Q2MY91;Q2MY45;Q2MY36;P15476;Q2MY42;Q2VBI8;Q2MYP6;Q2MYI3;Q2MY51;Q2MY54;Q3YJT0;Q3YJT2;Q3YJT3;Q3YJT5;Q2MY48;M1AGX5;Q42502;Q2MYL0	Q3YJT3	245	257	no	no	1;2	2.2591e-13	244.94	By MS/MS	By MS/MS	By MS/MS	By MS/MS
ELDAKMY	NKPVIFTKSNLAKSPELDAKMYDICYSTAA	KSNLAKSPELDAKMYDICYSTAAAPIYFPP	P	E	L	M	Y	D	1	0	0	1	0	0	1	0	0	0	1	1	1	0	0	0	0	0	1	0	0	0	7	-1		868.4	M1AGX6;M1B3W0;M1BFI9;P15477;P15478;Q2MY40;Q2MY41;P11768;Q2MY37;Q2MY52;Q2MY43;Q2MY55;Q2MY45;Q2MY36;P15476;Q2MY42;Q2MY50;Q2MY60;Q2MY58;Q3YJT4;Q2MY59;Q2MY51;Q2MY54;Q2MY56;Q3YJS9;Q3YJT2;Q3YJT3;Q41487;Q42502	Q3YJT3	163	169	no	no	1;2	0.038236	146.94	By matching	By MS/MS	By MS/MS	By MS/MS	By MS/MS	By MS/MS
VFL	______________________________	______________________________	-	V	F	F	L	-	0	0	0	0	0	0	0	0	0	0	1	0	0	1	0	0	0	0	0	1	0	0	3	0		377.231	Q38HU9;Q2PYY6;D2U790;A0FI89;M1A1S5;M0ZIM5;M0ZIM6;M0ZNU3;M1AWY0;M1B7S1;M1B8K4;M1B8K2;M1B8K3;M1B8K5;M1BC68;M1BCE9;M1BCE7;M1BCE8;M1BGC8;M1BQI2;M1BWC6;M1C321;M1CFT6;M1CQ92;M1D0T5;M1DFJ2;M1CH90;M1CH91;M1CH89;M1AWU2;M1BYY8;M1C7V2;M1C7V3;M1CAQ0;M0ZNS8;M1A864;M1AJS4;M1AM98;A0A290WHP0;M1B4H0;M1BDM1;M1C0V7;M1C459;M1C460;M1CPJ2;M1CPJ0;M1CUQ8;M1D5G6;A0A0N7CFU2;Q2VEC3;A0A0N7CKI2;Q9MT28;M0ZR79;M1ADB8;M1CHN3;M1…	REV__M1B3E8			no	no	1	9.3138e-07	55.918	By matching	By MS/MS	By MS/MS	By MS/MS		By MS/MS
AEEAAKWGPL	SLGTGTNSEFDKTYTAEEAAKWGPLRWLLA	DKTYTAEEAAKWGPLRWLLAIQQMTNAASS	T	A	E	P	L	R	3	0	0	0	0	0	2	1	0	0	1	1	0	0	1	0	0	1	0	0	0	0	10	-1		1070.54	M1B3W0;P07745;P15477;Q2MY40;Q2MYG0;Q2MY45;Q2MY36;P15476;Q2MY42;Q2VBI8;Q2MYP6;Q2MYI3;Q2MY54;Q3YJT2;Q3YJT3;Q42502;Q2MYL0	Q3YJT3	260	269	no	no	1;2	0.00021968	201.07		By MS/MS	By MS/MS	By MS/MS	By MS/MS	By MS/MS
PPGK				P	P	G	K		0	0	0	0	0	0	0	1	0	0	0	1	0	0	2	0	0	0	0	0	0	0	4	1		397.233	M0ZRE9	REV__M1BR68			no	no	1	0.022653	0	By MS/MS	By matching	By matching	By matching	By matching	By matching
YDASLGTM	TSKMCVSYTIWKVGDYDASLGTMLLETGGT	TIWKVGDYDASLGTMLLETGGTIGQADSSW	D	Y	D	T	M	L	1	0	0	1	0	0	0	1	0	0	1	0	1	0	0	1	1	0	1	0	0	0	8	-1		856.364	A0A097H146;A0A097H125;A0A097H133;A0A097H143;M1AKE4;A0A097H126;P58514;A0A097H127;A0A097H128;A0A097H131;Q8S380;A0A097H184;Q4FE27;A0A097H141;A0A097H147;P30941;A0A097H149;A0A097H138;A0A097H139;A0A097H151;A0A097H169;P58515;Q41484;Q2XPY0;Q2XPX8;Q3S474;Q3S477;Q8LJQ0;Q41433;A0A097H142;A0A097H122;Q84Y13;Q8L5X3;Q8L5X5;Q8L5X6;Q8S338;Q8S381;A0A097H135	A0A097H131	136	143	no	no	1;2	0.00051306	208.74	By MS/MS	By MS/MS	By MS/MS	By MS/MS	By MS/MS	By MS/MS
GVNENEYKPE	VVISAPSKDAPMFVVGVNENEYKPELDIVS	PMFVVGVNENEYKPELDIVSNASCTTNCLA	V	G	V	P	E	L	0	0	2	0	0	0	3	1	0	0	0	1	0	0	1	0	0	0	1	1	0	0	10	-2		1177.53	Q8LK04;Q2XPW9	Q8LK04	138	147	no	no	1;2	7.4363e-05	170.85	By MS/MS	By MS/MS	By MS/MS	By MS/MS	By MS/MS	By MS/MS
LPSTLN	LDLSFKGPHIVSGLQLPSTLNKLVLRRTGI	GPHIVSGLQLPSTLNKLVLRRTGIGNLISF	Q	L	P	L	N	K	0	0	1	0	0	0	0	0	0	0	2	0	0	0	1	1	1	0	0	0	0	0	6	0		643.354	M1BDL7	M1BDL7	357	362	no	no	1	0.18456	89.08
FTL	LQGKHSNPAYLENSLFTLTPLTAGSETAFG	KHSNPAYLENSLFTLTPLTAGSETAFGVTF	L	F	T	T	L	T	0	0	0	0	0	0	0	0	0	0	1	0	0	1	0	0	1	0	0	0	0	0	3	0		379.211	G3FHD6;M1B064;M1BAX6;M1BC68;M1BF19;M1BHP7;M1CQ92;M1CSW4;Q2XTC4;M1CZK6;M1CZK7;M1A8J5;Q84T18;M1AU74;M1AU73;M1AYH5;M1B6U4;M1D6G5;M1A864;A0A097H168;M0ZXH7;M0ZXH8;M1AG22;M1BVW6;M1CHN3;O22508;O24376;O24379;O49150;P37831;Q41238;Q43189;Q9SAP1;Q43190;Q9SC16;O22507;O24378;M1B647;M1BVI9;M1B0Z5;Q2V985;M1AED5;Q2XTC2;Q38HV3;Q38JJ0;Q38HT2;M1BQM9;M1A2F1;M1A401;M1B307;M1B304;M1B4V3;M1B222;M1AYQ6;M1AD40;M1BP51;M1B…	Q9SC16	83	85	no	no	1	4.3041e-09	69.294	By MS/MS	By MS/MS	By MS/MS	By MS/MS	By matching	By MS/MS
FDLS	TISLRLWSTQVPSADFDLSAFNAGEHTKAC	RLWSTQVPSADFDLSAFNAGEHTKACEAQA	D	F	D	L	S	A	0	0	0	1	0	0	0	0	0	0	1	0	0	1	0	1	0	0	0	0	0	0	4	-1		480.222	M1B093;M1B092;M1CRQ4;M0ZNP4;M0ZNQ1;M1BDM1;M1CW41;M1D2Z2;P04045;M0ZSA3;M0ZSA2;M1ALZ6;M1ALZ7	P04045	306	309	no	no	1	0.0036074	66.663		By matching	By matching	By MS/MS	By matching
LLE	TIWKVGDYDASLGTMLLETGGTIGQADSSW	KVGDYDASLGTMLLETGGTIGQADSSWFKI	M	L	L	L	E	T	0	0	0	0	0	0	1	0	0	0	2	0	0	0	0	0	0	0	0	0	0	0	3	-1		373.221	M0ZWQ1;Q9T2S1;A0A097H158;G3FHD6;M0ZKX1;M1ABX1;M1ABX0;M1AL00;M1AQS2;M1B064;M1B1T0;M1B1S9;M1A6S1;M1B1Y2;M1B8K4;M1BAH1;M1BAG9;M1BAH0;M1BHP7;M1BJG9;M1BKD1;M1BL76;M1BQN6;M1BQN4;M1BWC6;M1BXN1;M1C1G9;M1C321;M1CA90;A0A0B5EBW5;M1CAJ2;M1CIL4;M1CRQ4;M1DWN1;M1CSW4;M1D0G0;M1DFJ2;M1DG00;Q84UG7;Q5F1U6;P19595;M1B150;Q84UG9;Q43191;Q84UG8;M1AGX6;M1AS02;M1C851;M1CH90;M1CLR7;A0A088DD74;M1A201;M0ZYC1;M1A3M1;M1ADF7;M1…	A0A097H131	144	146	no	no	1	3.5109e-09	83.876	By MS/MS	By MS/MS	By MS/MS	By MS/MS	By MS/MS	By MS/MS
EPLAAF	IYLGQRESPEWTKDKEPLAAFDRFGKKLTD	ESPEWTKDKEPLAAFDRFGKKLTDIEKQII	K	E	P	A	F	D	2	0	0	0	0	0	1	0	0	0	1	0	0	1	1	0	0	0	0	0	0	0	6	-1		646.333	M1BVW6;O22508;O24379;O49150;P37831;Q41238;Q43189;Q9SAP1;Q43190;Q9SC16;O22507	Q9SC16	800	805	no	no	1;2	0.06411	146.41	By MS/MS	By MS/MS	By MS/MS	By MS/MS	By matching	By matching
VLQEKLGETRVH	GTIFGPMYDGKYLLQVLQEKLGETRVHQAL	LLQVLQEKLGETRVHQALTEVAISSFDIKT	Q	V	L	V	H	Q	0	1	0	0	0	1	2	1	1	0	2	1	0	0	0	0	1	0	0	2	0	0	12	0.1		1407.78	M1B3W0;P07745;P15477;P15478;Q2MY40;Q2MY41;P11768;Q2MY37;Q2MY52;Q2MY44;Q2MY45;Q2MY36;P15476;Q2MY42;Q2MY50;Q2MY60;Q2MY58;Q3YJT4;Q2MY59;Q2MY51;Q2MY54;Q3YJS9;Q3YJT0;Q3YJT2;Q3YJT3;Q3YJT5;Q2MY48;M1AGX5;Q41487;Q42502	Q3YJT3	121	132	no	no	2;3;4	1.6078e-06	202.31		By MS/MS	By MS/MS	By MS/MS	By MS/MS	By MS/MS
FPTL	YFPVKDVIDGDLCEQFPTLPMDMQRKIADE	KDVIDGDLCEQFPTLPMDMQRKIADELDRT	Q	F	P	T	L	P	0	0	0	0	0	0	0	0	0	0	1	0	0	1	1	0	1	0	0	0	0	0	4	0		476.263	M1CYM7;M1CDX5;M1CDX4;M1C9T0;M0ZLM9;M1B6I6;M1B6H9	M1CYM7	1177	1180	no	no	1	0.0016599	117.09	By MS/MS	By MS/MS	By MS/MS	By MS/MS	By MS/MS	By MS/MS
DGAVATVGDPA	VTHTSNGDRYEFNLVDGAVATVGDPALLSL	FNLVDGAVATVGDPALLSLSVATRLAQEDP	V	D	G	P	A	L	3	0	0	2	0	0	0	2	0	0	0	0	0	0	1	0	1	0	0	2	0	0	11	-2		971.456	P07745;P15477;Q3YJT2;Q3YJT3;Q42502	Q3YJT3	203	213	no	no	1;2	0.044061	93.267			By matching		By MS/MS	By MS/MS
GDVVQIPRVA	MDYRCNRVRLFDNILGDVVQIPRVA_____	FDNILGDVVQIPRVA_______________	L	G	D	V	A	-	1	1	0	1	0	1	0	1	0	1	0	0	0	0	1	0	0	0	0	3	0	0	10	0		1052.6	Q53X28;P08454;Q43651;Q41434	Q43651	97	106	no	no	1;2	0.02033	112.84	By MS/MS	By MS/MS	By MS/MS	By MS/MS
IGKDPTDQTGLDNF	SKAVNNVNSIIGPALIGKDPTDQTGLDNFM	LIGKDPTDQTGLDNFMVHELDGTQNEWGWC	L	I	G	N	F	M	0	0	1	3	0	1	0	2	0	1	1	1	0	1	1	0	2	0	0	0	0	0	14	-2		1519.72	M0ZSD6;Q2VCI5	M0ZSD6	79	92	no	no	2	4.5678e-23	266.68	By MS/MS	By MS/MS	By MS/MS	By MS/MS
GTPVRLITP	PCPDGVFRYGQVGPKGTPVRLITPSHFGPG	GQVGPKGTPVRLITPSHFGPGVYVDQEINI	K	G	T	T	P	S	0	1	0	0	0	0	0	1	0	1	1	0	0	0	2	0	2	0	0	1	0	0	9	1		952.571	A0A097H120	A0A097H120	94	102	yes	yes	1;2	0.043285	108.74		By MS/MS	By MS/MS	By MS/MS	By MS/MS	By MS/MS
SGANIFEDQ	SDVGPSGTPVRFIPLSGANIFEDQLLNIQF	VRFIPLSGANIFEDQLLNIQFNIPTVKLCV	L	S	G	D	Q	L	1	0	1	1	0	1	1	1	0	1	0	0	0	1	0	1	0	0	0	0	0	0	9	-2		979.425	A0A097H115;C5MRU1	A0A097H115	104	112	no	no	1;2	0.0044428	167.23	By MS/MS	By MS/MS	By MS/MS	By matching	By MS/MS	By MS/MS
VLEL	______________________________	______________________________	-	V	L	E	L	-	0	0	0	0	0	0	1	0	0	0	2	0	0	0	0	0	0	0	0	1	0	0	4	-1		472.29	M1AJK6;M1B093;M1B092;M1A8J5;Q84T18;M0ZWF0;M1BZU8;M1CW41;A0A0N7CFU2;Q2VEC3;A0A0N7CKI2;M1CTC4;M1BHV4;M1CYM7	REV__M1B3E8			no	no	1	0.0030486	94.118		By MS/MS	By MS/MS		By matching	By matching
VPVINF	SDKPKWFLEVNPEGKVPVINFGDKWIPDSD	FLEVNPEGKVPVINFGDKWIPDSDVIVGII	K	V	P	N	F	G	0	0	1	0	0	0	0	0	0	1	0	0	0	1	1	0	0	0	0	2	0	0	6	0		687.396	Q3HVN5;M1C5D7;Q3HS01;A9LMM9;A0MQ59;Q1G149	Q3HVN5	60	65	no	no	1	0.09674	128.66	By MS/MS	By MS/MS	By MS/MS	By MS/MS	By matching	By MS/MS
FDVIGGTSTGGLLAAM	LQRIDNNPDARLADYFDVIGGTSTGGLLAA	DVIGGTSTGGLLAAMITTPNENNRPFAAAN	Y	F	D	A	M	I	2	0	0	1	0	0	0	4	0	1	2	0	1	1	0	1	2	0	0	1	0	0	16	-1		1508.75	M1BFI9;M1BFJ1	M1BFJ1	43	58	no	no	1;2	0.059346	82.417	By matching	By MS/MS	By matching	By MS/MS	By MS/MS	By MS/MS
WHF	GFFLAKCLESLAERQWHFRTRLIGLQVRSS	LAKCLESLAERQWHFRTRLIGLQVRSSLTA	Q	W	H	H	F	R	0	0	0	0	0	0	0	0	1	0	0	0	0	1	0	0	0	1	0	0	0	0	3	0.1		488.217	M1ABE0;M1CUL2;Q9SWS0;O04940	M1ABE0	199	201	no	no	1	0.005767	5.4728	By MS/MS	By MS/MS	By matching	By matching	By matching	By matching
NIFEDQL	VGPSGTPVRFIPLSTNIFEDQLLNIQFNIP	VRFIPLSTNIFEDQLLNIQFNIPTPKLCVS	T	N	I	Q	L	L	0	0	1	1	0	1	1	0	0	1	1	0	0	1	0	0	0	0	0	0	0	0	7	-2		877.418	Q41480;A0A097H111;A0A097H112;Q43645;H9B8I8;A0A097H115;C5MRU1;A0A097H150;C5MRU0;C5MRU2;M1AKE5;A0A097H118;P58518;P58519;Q38M77;Q3S482;Q3S488;Q3S479;A0A097H156	Q3S482	106	112	no	no	1;2	0.18451	85.359	By matching	By matching	By MS/MS	By matching	By matching	By matching
NDRFGIVE	ASCTTNCLAPLAKVINDRFGIVEGLMTTVH	APLAKVINDRFGIVEGLMTTVHAMTATQKT	I	N	D	V	E	G	0	1	1	1	0	0	1	1	0	1	0	0	0	1	0	0	0	0	0	1	0	0	8	-1		948.466	K7WNY2;Q8LK04;Q2XPW9	Q8LK04	169	176	no	no	1;2	0.051473	122.52		By MS/MS	By MS/MS	By MS/MS	By MS/MS	By MS/MS
DWNEEFGVPGAF	TPLTAGSETAFGVTFDWNEEFGVPGAFIIK	VTFDWNEEFGVPGAFIIKNMHINEFFLKSL	F	D	W	A	F	I	1	0	1	1	0	0	2	2	0	0	0	0	0	2	1	0	0	1	0	1	0	0	12	-3		1366.58	M1BVW6;O22508;O24376;O24379;O49150;P37831;Q41238;Q43189;Q9SAP1;Q43190;Q9SC16;O22507;O24378	Q9SC16	101	112	no	no	1;2	0.00020507	157.91	By MS/MS	By MS/MS	By MS/MS	By MS/MS	By MS/MS	By MS/MS
AAPTYFPPHY	PELDAKMYDICYSTAAAPTYFPPHYFVTHT	CYSTAAAPTYFPPHYFVTHTSNGDKYEFNL	A	A	A	H	Y	F	2	0	0	0	0	0	0	0	1	0	0	0	0	1	3	0	1	0	2	0	0	0	10	0.1		1162.54	Q2MY38;Q2MY43;Q2MY55;Q2MY44;Q2MY50;Q2MY60;Q2MY58;Q3YJT4;Q2MY59;Q2MY56;Q3YJS9;Q3YJT5;Q2MY48;M1AGX5;Q41487;Q42502	Q42502	189	198	no	no	1;2	0.00038005	193.98	By MS/MS	By MS/MS	By MS/MS	By MS/MS	By MS/MS	By MS/MS
DPLR	DDDNLVLPEVYDQDGDPLRIGERYIINNPL	LVLPEVYDQDGDPLRIGERYIINNPLIGAG	G	D	P	L	R	I	0	1	0	1	0	0	0	0	0	0	1	0	0	0	1	0	0	0	0	0	0	0	4	0		499.275	M1AL00;M1BVQ0;Q2XTD0;M1AMY4;M1ADB8;Q9S7Q4	M1AMY4	54	57	no	no	1	0.0042669	51.004	By MS/MS	By MS/MS		By MS/MS
ESPLPKPVL	FSSTFTSQNPINLPSESPLPKPVLDTNGKE	PINLPSESPLPKPVLDTNGKELNPNLSYRI	S	E	S	V	L	D	0	0	0	0	0	0	1	0	0	0	2	1	0	0	3	1	0	0	0	1	0	0	9	0		978.575	Q3S481;Q8S393;C5MRU4;M1AKE5;A0A097H118;P17979;H9B8I9;Q03197;Q38M77;Q3S482;Q3S488;Q3S479;Q43646	Q3S482	33	41	no	no	1;2	0.019122	137.9			By MS/MS	By MS/MS	By MS/MS	By MS/MS
GDNILTN	GKKLTDIEKQIIQRNGDNILTNRSGPVNAP	EKQIIQRNGDNILTNRSGPVNAPYTLLFPT	N	G	D	T	N	R	0	0	2	1	0	0	0	1	0	1	1	0	0	0	0	0	1	0	0	0	0	0	7	-1		745.361	M1BVW6;O22508;O24379;O49150;P37831;Q41238;Q43189;Q9SAP1;Q9SC16;O22507	Q9SC16	824	830	no	no	1;2	0.11646	108.92		By MS/MS	By matching	By MS/MS
ALTGTTTEMDDASE	QARHSQNNYLRVQENALTGTTTEMDDASEA	NALTGTTTEMDDASEANMELLVQVGETLLK	N	A	L	S	E	A	2	0	0	2	0	0	2	1	0	0	1	0	1	0	0	1	4	0	0	0	0	0	14	-4		1440.59	M1B3W0;P07745;Q2MY41;P11768;Q2MY37;Q2MY52;Q2VBI5;Q2MY43;Q2MY55;Q2VBJ4;Q2VBJ1;Q2MYK9;Q2MY87;Q2MYA9;Q2MY84;Q2MYG3;Q2MYL9;Q2MY45;Q2MY36;P15476;Q2VBI8;Q2MYP6;Q2MYI3;Q2MY51;Q2MY54;Q2MY56;Q3YJT0;Q3YJT2;Q3YJT3;Q42502;Q2MYL0;Q2MYV7	Q3YJT3	311	324	no	no	1;2	3.5311e-06	169.21	By MS/MS	By MS/MS	By MS/MS	By MS/MS		By matching
VPSF	______________________________	______________________________	-	V	P	S	F	-	0	0	0	0	0	0	0	0	0	0	0	0	0	1	1	1	0	0	0	1	0	0	4	0		448.232	M1A6L5;M1C9T0;M1BP51;M1A566;M1A564	REV__M1A5Z0			no	no	1	0.0031363	83.129	By MS/MS	By MS/MS		By MS/MS		By MS/MS
AIAKDTGGDYENM	IANEYQKRDSIPLGRAIAKDTGGDYENMLV	GRAIAKDTGGDYENMLVALLGQEEE_____	R	A	I	N	M	L	2	0	1	2	0	0	1	2	0	1	0	1	1	0	0	0	1	0	1	0	0	0	13	-2		1383.6	Q9M3H3;Q2XTE7	Q9M3H3	292	304	yes	no	1;2	1.4863e-09	228.39		By MS/MS	By MS/MS	By MS/MS	By MS/MS	By MS/MS
AAAKDIVPF	LTAMITTPNENNRPFAAAKDIVPFYFEHGP	ENNRPFAAAKDIVPFYFEHGPHIFNSSGTI	F	A	A	P	F	Y	3	0	0	1	0	0	0	0	0	1	0	1	0	1	1	0	0	0	0	1	0	0	9	0		930.517	P07745;P15477;P15478;Q2MY38;Q2MY40;Q9AUH5;Q2MY41;P11768;Q2MY37;Q2MY52;Q2MY44;Q2MY45;Q2MY36;P15476;Q2MY42;Q2MY51;Q3YJT0;Q3YJT3;Q3YJT5;Q2MY48;M1AGX5;Q42502	Q3YJT3	85	93	no	no	1;2	0.12697	79.713		By matching	By matching	By MS/MS	By MS/MS	By MS/MS
SIVGPTHSP	SSKSCINETVWKVAYSIVGPTHSPLRFVIT	VWKVAYSIVGPTHSPLRFVITGGTFGFPGP	Y	S	I	S	P	L	0	0	0	0	0	0	0	1	1	1	0	0	0	0	2	2	1	0	0	1	0	0	9	0.1		893.461	A0A1I9GEQ4	A0A1I9GEQ4	101	109	yes	yes	1;2	0.016096	144.35	By MS/MS	By MS/MS	By MS/MS	By MS/MS	By MS/MS	By MS/MS
SDATPVLDVTGKELDPR	VFSSTFTSQNPINLPSDATPVLDVTGKELD	ATPVLDVTGKELDPRLSYRIISTFWGALGG	P	S	D	P	R	L	1	1	0	3	0	0	1	1	0	0	2	1	0	0	2	1	2	0	0	2	0	0	17	-2		1811.93	A0A097H131;Q8S380;A0A097H184;Q4FE27;A0A097H141;P24743;A0A097H147;Q41484;Q2XPY0;Q2XPX8;Q3S477;Q8LJQ0;Q41433;A0A097H142;A0A097H122;Q84Y13;Q8S381	A0A097H131	31	47	no	no	2;3	1.077e-45	302.35		By matching	By MS/MS	By MS/MS	By MS/MS	By MS/MS
FGAL	GEICNAHVVHADLSEFGALDEKCLKLAELA	NAHVVHADLSEFGALDEKCLKLAELAALAV	E	F	G	A	L	D	1	0	0	0	0	0	0	1	0	0	1	0	0	1	0	0	0	0	0	0	0	0	4	0		406.222	M1C692;Q38HU5;M1BUM3;M1AJB4;M1BSR0	M1C692	938	941	no	no	1	0.0038017	62.263	By MS/MS
ASLF	PHDLFQRLFRQDLLVASLFRNFLLAERIMR	FQRLFRQDLLVASLFRNFLLAERIMRSANC	V	A	S	L	F	R	1	0	0	0	0	0	0	0	0	0	1	0	0	1	0	1	0	0	0	0	0	0	4	0		436.232	M1AFI4;M1AFI5;M1AFI3;M1AG89;M1CFR9;M1CFS1;M1CVT2;M1CVT3;M1CVT1;M0ZTV5;M0ZTV6;M1CYM7;M1BFB5;Q3S492	M1BFB5	362	365	no	no	1	0.0029943	94.737	By MS/MS		By matching	By MS/MS	By matching
LGEF				L	G	E	F		0	0	0	0	0	0	1	1	0	0	1	0	0	1	0	0	0	0	0	0	0	0	4	-1		464.227	M1B069	REV__M1BXZ7			no	no	1	0.0031178	86.275		By matching		By matching	By MS/MS	By MS/MS
GSLEGNEGFGR	VRSGAFGSYNYDDLIGSLEGNEGFGRADYF	DDLIGSLEGNEGFGRADYFLVGKDFPSYIE	I	G	S	G	R	A	0	1	1	0	0	0	2	4	0	0	1	0	0	1	0	1	0	0	0	0	0	0	11	-1		1121.51	P04045;M0ZR60	P04045	890	900	no	no	2	0.00025539	182.76	By matching				By MS/MS	By matching
ADYFDVIGGTSTGG	EGQLQEVDNNKDARLADYFDVIGGTSTGGL	LADYFDVIGGTSTGGLLTAMITTPNENNRP	L	A	D	G	G	L	1	0	0	2	0	0	0	4	0	1	0	0	0	1	0	1	2	0	1	1	0	0	14	-2		1358.6	M1BFI9;P07745;P15477;P15478;Q2MY38;Q2MY40;Q2MY41;P11768;Q2MY37;Q2MY52;Q2MY43;Q2MY55;Q2MY44;Q2MY45;Q2MY36;P15476;Q2MY42;Q2MY50;Q2MY60;Q2MY58;Q3YJT4;Q2MY59;Q2MY51;Q2MY54;Q2MY56;Q3YJT0;Q3YJT2;Q3YJT3;Q3YJT5;Q2MY48;M1AGX5;Q41487;Q42502;M1BFJ1	Q3YJT3	55	68	no	no	1;2	4.765e-09	182.39			By matching		By MS/MS	By MS/MS
SWPELIGVPA	EVIELQKEFECNGKLSWPELIGVPAHYAKG	CNGKLSWPELIGVPAHYAKGIIEKENSLIT	L	S	W	P	A	H	1	0	0	0	0	0	1	1	0	1	1	0	0	0	2	1	0	1	0	1	0	0	10	-1		1067.57	Q41434	Q41434	40	49	yes	yes	1;2	0.048189	94.262	By MS/MS	By MS/MS	By MS/MS	By MS/MS	By MS/MS	By MS/MS
DLDKTQPLNPIG	EEYIAKYNLAISRMKDLDKTQPLNPIGFKQ	RMKDLDKTQPLNPIGFKQQANIHCAYCNGA	K	D	L	I	G	F	0	0	1	2	0	1	0	1	0	1	2	1	0	0	2	0	1	0	0	0	0	0	12	-1		1309.69	M1BMR6;Q41427	Q41427	163	174	no	no	1;2	1.4059e-08	215.72		By MS/MS	By MS/MS	By matching	By MS/MS	By MS/MS
VDGAVATVGDPAL	FVTHTSNGDRYEFNLVDGAVATVGDPALLS	NLVDGAVATVGDPALLSLSVATRLAQEDPA	L	V	D	A	L	L	3	0	0	2	0	0	0	2	0	0	1	0	0	0	1	0	1	0	0	3	0	0	13	-2		1183.61	P07745;P15477;Q3YJT2;Q3YJT3;Q42502	Q3YJT3	202	214	no	no	1;2	1.5392e-05	166.09					By MS/MS	By MS/MS
VGETLLK	EMDDASEANMELLVQVGETLLKKPVSKDSP	ANMELLVQVGETLLKKPVSKDSPETYEEAL	Q	V	G	L	K	K	0	0	0	0	0	0	1	1	0	0	2	1	0	0	0	0	1	0	0	1	0	0	7	0		758.454	M1B3W0;P07745;P15477;Q2MY38;Q2MY40;Q2MYG0;Q2MY41;P11768;Q2MY37;Q2MY52;Q2VBI5;Q2MY45;Q2MY36;P15476;Q2MY42;Q2VBI8;Q2MYP6;Q2MYI3;Q2MY51;Q2MY54;Q3YJT0;Q3YJT2;Q3YJT3	Q3YJT3	333	339	no	no	1;2	0.062603	134.66	By matching	By MS/MS	By MS/MS	By MS/MS	By MS/MS	By matching
NLVDGAVATVADPALL	HYFATNTSNGDKYEFNLVDGAVATVADPAL	LVDGAVATVADPALLSVSVATRRAEEDPAF	F	N	L	L	L	S	4	0	1	2	0	0	0	1	0	0	3	0	0	0	1	0	1	0	0	3	0	0	16	-2		1537.84	Q2MY38;Q2MY43;Q2MY55;Q2MY44;Q2MY50;Q2MY60;Q2MY58;Q3YJT4;Q2MY59;Q2MY56;Q3YJT5;Q2MY48;M1AGX5;Q41487	Q2MY44	212	227	no	no	1;2;3	3.658e-10	184.88		By matching	By MS/MS	By MS/MS	By MS/MS	By MS/MS
SLGTGTNSEFDKTYTAE	FSSIKSLDYKQMLLLSLGTGTNSEFDKTYT	GTGTNSEFDKTYTAEEAAKWGPLRWLLAIQ	L	S	L	A	E	E	1	0	1	1	0	0	2	2	0	0	1	1	0	1	0	2	4	0	1	0	0	0	17	-2		1819.81	M1B3W0;P07745;P15477;Q2MY40;Q2MYG0;Q2MY45;Q2MY36;P15476;Q2MY42;Q2VBI8;Q2MYP6;Q2MYI3;Q2MY54;Q3YJT2;Q3YJT3;Q42502;Q2MYL0	Q3YJT3	245	261	no	no	2	3.6243e-27	252.08		By MS/MS	By MS/MS	By MS/MS	By MS/MS	By MS/MS
VLDFDS	ESTTTIAPTRLFKGLVLDFDSLVPKLLSHD	APTRLFKGLVLDFDSLVPKLLSHDVKSIEV	L	V	L	D	S	L	0	0	0	2	0	0	0	0	0	0	1	0	0	1	0	1	0	0	0	1	0	0	6	-2		694.317	M0ZMA9	M0ZMA9	24	29	yes	yes	1	0.029821	165.61	By matching	By MS/MS	By MS/MS	By MS/MS	By MS/MS	By MS/MS
GRGALGGDVYLG	GKELDPRLSYRIISIGRGALGGDVYLGKSP	ISIGRGALGGDVYLGKSPNSDAPCANGVFR	I	G	R	L	G	K	1	1	0	1	0	0	0	5	0	0	2	0	0	0	0	0	0	0	1	1	0	0	12	0		1133.58	Q3S481;Q8S393;A0A097H112;Q43645;H9B8I8;A0A097H141;C5MRU4;M1AKE5;A0A097H118;P58518;P17979;H9B8I9;P58519;Q03197;Q41484;Q2XPY0;Q2XPX8;Q38M77;Q8S381;Q43646	Q41484	56	67	no	no	1;2	0.00048102	148.94	By MS/MS	By MS/MS	By MS/MS	By MS/MS		By matching
FDFDP	WKLFIQTMDPEDVDKFDFDPLDVTKTWPED	QTMDPEDVDKFDFDPLDVTKTWPEDLLPLI	K	F	D	D	P	L	0	0	0	2	0	0	0	0	0	0	0	0	0	2	1	0	0	0	0	0	0	0	5	-2		639.254	Q2PYW5;M1CVH4;P55312;Q6RFS8;P49284	Q2PYW5	282	286	no	no	1;2	0.036099	81.364	By MS/MS	By MS/MS	By MS/MS	By MS/MS	By MS/MS	By MS/MS
SPPVLD	______________________________	______________________________	V	S	P	L	D	M	0	0	0	1	0	0	0	0	0	0	1	0	0	0	2	1	0	0	0	1	0	0	6	-1		626.328	A0A1I9GEQ4	A0A1I9GEQ4	2	7	no	no	1;2	0.064419	146.24	By MS/MS	By MS/MS		By MS/MS	By MS/MS	By MS/MS
LPFF	PDVVECAFVQSNVTELPFFASKVRLGKNGV	ECAFVQSNVTELPFFASKVRLGKNGVEEVL	E	L	P	F	F	A	0	0	0	0	0	0	0	0	0	0	1	0	0	2	1	0	0	0	0	0	0	0	4	0		522.284	M1AX44;M1D3L7;M1D3L6;M1A566;M1A565	M1AX44	294	297	no	no	1	0.0023797	69.294	By MS/MS	By MS/MS	By MS/MS	By MS/MS	By MS/MS	By MS/MS
WTL	IPIWWRWYYWACPVAWTLYGLVASQFGDIQ	WWRWYYWACPVAWTLYGLVASQFGDIQTPL	A	W	T	T	L	Y	0	0	0	0	0	0	0	0	0	0	1	0	0	0	0	0	1	1	0	0	0	0	3	0		418.222	M1AVG0;M1B064;M1B1T0;M1B1S9;M1B1Y2;M1BL76;M1BSR5;M1CA90;A0A0B5EBW5;M1CGV5;Q2VCK3;M1AJS4;M1B1Z4;M1BJN1;M1BKT0;M1CXI3;M0ZNV9;Q9M3H3;Q2XTE7;M1CQP6;Q38HV4;M1CQP5;M1DWI0;M0ZV38;M0ZV40;M1CJD7;M1DW55	M1B064	1359	1361	no	no	1	4.7462e-07	57.455	By MS/MS	By MS/MS	By matching	By MS/MS	By MS/MS	By matching
VAVF	EPLKLGLTETILAVPVAVFSVFLGTLVDIK	LGLTETILAVPVAVFSVFLGTLVDIKEKIS	P	V	A	V	F	S	1	0	0	0	0	0	0	0	0	0	0	0	0	1	0	0	0	0	0	2	0	0	4	0		434.253	M1CGV5;M1C459;M1C460;M0ZGH2;M0ZGH1;M1C0W4	M1C0W4	620	623	no	no	1	0.0022274	83.876	By MS/MS	By MS/MS	By MS/MS	By MS/MS	By MS/MS	By matching
LEGQLQEVDNN	GGGIKGIIPATILEFLEGQLQEVDNNKDAR	ILEFLEGQLQEVDNNKDARLADYFDVIGGT	F	L	E	N	N	K	0	0	2	1	0	2	2	1	0	0	2	0	0	0	0	0	0	0	0	1	0	0	11	-3		1257.58	P07745;P15477;P15478;Q2MY41;P11768;Q2MY37;Q2MY52;Q2MY44;Q2MY45;Q2MY36;P15476;Q2MY42;Q2MY51;Q3YJS9;Q3YJT0;Q3YJT2;Q3YJT3;Q42502	Q3YJT3	39	49	no	no	1;2	0.00035012	178.46			By MS/MS	By matching	By MS/MS	By MS/MS
NKPVIFT	QALTEVAISSFDIKTNKPVIFTKSNLAKSP	ISSFDIKTNKPVIFTKSNLAKSPELDAKMY	T	N	K	F	T	K	0	0	1	0	0	0	0	0	0	1	0	1	0	1	1	0	1	0	0	1	0	0	7	1		817.47	M1B3W0;M1BFI9;P07745;P15477;P15478;Q2MY38;Q2MY40;Q2MY41;P11768;Q2MY37;Q2MY52;Q2MY43;Q2MY55;Q2MY44;Q2MY45;Q2MY36;P15476;Q2MY42;Q2MY50;Q2MY60;Q2MY58;Q3YJT4;Q2MY59;Q2MY51;Q2MY54;Q2MY56;Q3YJS9;Q3YJT0;Q3YJT2;Q3YJT3;Q3YJT5;Q2MY48;M1AGX5;Q41487;Q42502;M1BFJ1	Q3YJT3	148	154	no	no	1;2	0.07477	128.75	By MS/MS	By MS/MS	By MS/MS	By MS/MS	By MS/MS	By MS/MS
VNPVIIS	AWRTDEEFAREMLAGVNPVIISRLQEFPPK	FAREMLAGVNPVIISRLQEFPPKSKLDPEA	G	V	N	I	S	R	0	0	1	0	0	0	0	0	0	2	0	0	0	0	1	1	0	0	0	2	0	0	7	0		740.443	M1AQS2;M1AQS1;Q43191;O24379;P37831	P37831	376	382	no	no	1;2	0.19227	83.087	By MS/MS	By MS/MS	By matching	By matching	By MS/MS	By matching
SNPAYLENS	SSVQGDPTNGLQGKHSNPAYLENSLFTLTP	GLQGKHSNPAYLENSLFTLTPLTAGSETAF	H	S	N	N	S	L	1	0	2	0	0	0	1	0	0	0	1	0	0	0	1	2	0	0	1	0	0	0	9	-1		993.44	M1BVW6;O22508;O24376;O24379;O49150;P37831;Q43189;Q9SAP1;Q9SC16;O22507;O24378	Q9SC16	73	81	no	no	1;2	0.004129	168.74					By MS/MS	By MS/MS
KSPNSDAPCPDGV	ISTYWGALGGDVYLGKSPNSDAPCPDGVFR	LGKSPNSDAPCPDGVFRYNSDVGPSGTPVR	G	K	S	G	V	F	1	0	1	2	1	0	0	1	0	0	0	1	0	0	3	2	0	0	0	1	0	0	13	-1		1342.58	Q3S481;Q8S393;Q41480;A0A097H111;A0A097H112;Q43645;H9B8I8;A0A097H115;C5MRU1;A0A097H117;A0A097H126;A0A097H150;C5MRU0;C5MRU2;C5MRU4;M1AKE5;A0A097H118;P58518;P17979;H9B8I9;P58519;Q03197;Q38M77;Q3S482;Q3S488;Q3S479;A0A097H156;Q8RXA3	Q3S482	72	84	no	no	1;2	1.2009e-06	195.8	By matching	By MS/MS	By MS/MS	By MS/MS	By MS/MS	By MS/MS
FLEGQLQEVDNNKDAR	DGGGIKGIIPATILEFLEGQLQEVDNNKDA	LEGQLQEVDNNKDARLADYFDVIGGTSTGG	E	F	L	A	R	L	1	1	2	2	0	2	2	1	0	0	2	1	0	1	0	0	0	0	0	1	0	0	16	-2		1874.91	P07745;P15477;Q2MY41;P11768;Q2MY37;Q2MY52;Q2MY44;Q2MY45;Q2MY36;P15476;Q2MY42;Q2MY51;Q3YJT2;Q3YJT3;Q42502	Q3YJT3	38	53	no	no	2;3	7.3566e-153	413.29		By MS/MS	By MS/MS	By MS/MS		By MS/MS
DQDGNPLRIGERY	TTCHDDDNLVLPEVYDQDGNPLRIGERYII	VYDQDGNPLRIGERYIINNPLLGAGAVYLY	Y	D	Q	R	Y	I	0	2	1	2	0	1	1	2	0	1	1	0	0	0	1	0	0	0	1	0	0	0	13	-1		1531.74	A0A097H161;A0A097H162;P20347;Q6PMR6;A0A097H155;O24383;Q8W146;A0A097H153;A0A097H157;Q8W147	P20347	50	62	no	no	2;3	0.00087041	142.91	By matching	By MS/MS	By MS/MS	By MS/MS
DLAKSPELDAK	SFDIKTNKPVIFTKSDLAKSPELDAKMYDI	FTKSDLAKSPELDAKMYDICYSTAAAPTYF	S	D	L	A	K	M	2	0	0	2	0	0	1	0	0	0	2	2	0	0	1	1	0	0	0	0	0	0	11	-1		1185.62	Q2MY56	Q2MY56	170	180	yes	yes	2;3	3.2523e-05	209.85		By matching	By MS/MS	By MS/MS
IPLSGANIFE	RYNSDVGPSGTPVRFIPLSGANIFEDQLLN	TPVRFIPLSGANIFEDQLLNIQFNIPTVKL	F	I	P	F	E	D	1	0	1	0	0	0	1	1	0	2	1	0	0	1	1	1	0	0	0	0	0	0	10	-1		1059.56	A0A097H115;C5MRU1	A0A097H115	101	110	no	no	1;2	0.0055436	147.29	By matching	By MS/MS	By MS/MS	By MS/MS	By MS/MS	By MS/MS
VTLF				V	T	L	F		0	0	0	0	0	0	0	0	0	0	1	0	0	1	0	0	1	0	0	1	0	0	4	0		478.279	Q41461;M1AYH5;M1AM98;A0A290WHP0;M0ZV38;M0ZV40;M1CJD7	REV__M0ZLQ3			no	no	1	0.0032622	74.48	By MS/MS	By MS/MS	By MS/MS	By MS/MS	By MS/MS	By MS/MS
SKLDPEAYGN	VNPIIISRLQEFPPKSKLDPEAYGNQNSTI	EFPPKSKLDPEAYGNQNSTITAEHIEDKLD	K	S	K	G	N	Q	1	0	1	1	0	0	1	1	0	0	1	1	0	0	1	1	0	0	1	0	0	0	10	-1		1092.51	M1BVW6;O22508;O24376;O24379;O49150;P37831;Q41238;Q43189;Q9SAP1;Q9SAP0;Q43190;Q9SC16;O22507;O24378	Q9SC16	391	400	no	no	1;2	0.0042219	153.7	By matching	By MS/MS	By MS/MS	By MS/MS	By matching	By MS/MS
FPDTIR	VGNNVPVFFNRDAKSFPDTIRALKPNPKSH	VFFNRDAKSFPDTIRALKPNPKSHIQENWR	S	F	P	I	R	A	0	1	0	1	0	0	0	0	0	1	0	0	0	1	1	0	1	0	0	0	0	0	6	0		747.392	Q2PYW5;M1CVH4;P55312;Q6RFS8;P49284	Q2PYW5	151	156	no	no	2	0.063626	146.66		By MS/MS	By matching	By MS/MS	By MS/MS	By MS/MS
LPSDATPVLDVT	IVVFSSTFTSQNPINLPSDATPVLDVTGKE	PINLPSDATPVLDVTGKELDPRLSYRIIST	N	L	P	V	T	G	1	0	0	2	0	0	0	0	0	0	2	0	0	0	2	1	2	0	0	2	0	0	12	-2		1226.64	A0A097H146;A0A097H125;A0A097H133;A0A097H143;M1AKE4;P58514;A0A097H127;A0A097H128;A0A097H131;Q8S380;A0A097H184;Q4FE27;A0A097H141;P24743;A0A097H147;A0A097H151;A0A097H169;P58515;Q41484;Q2XPY0;Q2XPX8;Q3S477;Q8LJQ0;Q41433;A0A097H142;A0A097H122;Q84Y13;Q8L5X3;Q8L5X5;Q8L5X6;Q8S381;A0A097H135	A0A097H131	29	40	no	no	1;2	9.4498e-06	180.45		By MS/MS	By MS/MS	By MS/MS	By MS/MS	By MS/MS
EVYDQDGNP	VLPTTCHDDDNLVLPEVYDQDGNPLRIGER	DNLVLPEVYDQDGNPLRIGERYIINNPLLG	P	E	V	N	P	L	0	0	1	2	0	1	1	1	0	0	0	0	0	0	1	0	0	0	1	1	0	0	9	-3		1035.41	A0A097H161;A0A097H162;P20347;Q6PMR6;A0A097H155;O24383;Q8W146;A0A097H153;A0A097H194;A0A097H157;Q8W147	P20347	47	55	no	no	1	0.0087566	157.34		By MS/MS	By MS/MS	By MS/MS	By MS/MS	By MS/MS
DVIGGTSTGGLL	QEVDNNKDARLADYFDVIGGTSTGGLLTAM	DYFDVIGGTSTGGLLTAMITTPNENNRPFA	F	D	V	L	L	T	0	0	0	1	0	0	0	4	0	1	2	0	0	0	0	1	2	0	0	1	0	0	12	-1		1088.57	M1BFI9;P07745;P15477;P15478;Q2MY38;Q2MY40;Q2MY41;P11768;Q2MY37;Q2MY52;Q2MY43;Q2MY55;Q2MY44;Q2MY45;Q2MY36;P15476;Q2MY42;Q2MY50;Q2MY60;Q2MY58;Q3YJT4;Q2MY59;Q2MY51;Q2MY54;Q2MY56;Q3YJT0;Q3YJT2;Q3YJT3;Q3YJT5;Q2MY48;M1AGX5;Q41487;Q42502;M1BFJ1	Q3YJT3	59	70	no	no	1;2	0.00031681	154.28	By matching	By MS/MS	By MS/MS	By MS/MS	By MS/MS	By MS/MS
LPVL				L	P	V	L		0	0	0	0	0	0	0	0	0	0	2	0	0	0	1	0	0	0	0	1	0	0	4	0		440.3	M1AN22;M1B8K4;M1AJS4;M1B818;M0ZK11	REV__M1BYW4			no	no	1	0.0036448	65.815	By MS/MS	By MS/MS	By MS/MS	By MS/MS	By MS/MS	By MS/MS
AGFAGDDAPR	DIQPLVCDNGTGMVKAGFAGDDAPRAVFPS	TGMVKAGFAGDDAPRAVFPSIVGRPRHTGV	K	A	G	P	R	A	3	1	0	2	0	0	0	2	0	0	0	0	0	1	1	0	0	0	0	0	0	0	10	-1		975.441	M0ZXL7;M1BKU2;M1CWV5;M1CWV6;P30173;P30172	M1BKU2	21	30	no	no	1;2	0.0013487	173.69					By MS/MS	By MS/MS
FVF	YPRLVTVDDDKDFIPFVFIKA_________	LVTVDDDKDFIPFVFIKA____________	P	F	V	V	F	I	0	0	0	0	0	0	0	0	0	0	0	0	0	2	0	0	0	0	0	1	0	0	3	0		411.216	A0A097H158;A0A097H161;A8CWX0;M0ZKH6;M1A3Y7;M0ZKH8;M0ZNU3;M1A9Z4;M1BC68;M1BKD1;M1BL76;M1C321;M1CIL4;M1D0T5;M1D4F6;M1D4F9;M1D4F8;M1D4G1;M1DBC3;M1KPH5;P20347;O24387;O24388;Q6PMR6;A0A097H155;O24383;Q8W146;A0A097H153;A0A097H194;M1BTN7;M1C0E4;A0A097H157;A0A097H164;Q8RX93;A0A097H166;O24385;O24386;A0A097H1A0;M1AJS4;M1AM98;A0A290WHP0;M1AMY0;M1AMY4;M1C0V7;Q00652;Q8H9D6;Q8W147;A0A097H168;A0A0N7CFU2;Q2VEC3;M…	P20347	217	219	no	no	1	9.3138e-07	55.918	By MS/MS	By MS/MS	By MS/MS	By MS/MS	By MS/MS	By MS/MS
WGY	ASCFLDSLATLNYPAWGYGLRYKYGLFKQR	FLDSLATLNYPAWGYGLRYKYGLFKQRITK	A	W	G	G	Y	G	0	0	0	0	0	0	0	1	0	0	0	0	0	0	0	0	0	1	1	0	0	0	3	0		424.175	G3FHD6;M1B064;M1C321;K7WNY2;Q8LK04;Q2XPW9;M1C459;M1C460;M1D411;P04045;P32811;M1CJU3	P04045	207	209	no	no	1	0.00063424	38.344	By MS/MS	By matching	By MS/MS	By MS/MS	By matching	By matching
STGVFTDKDKAAAH	EDIPWGEAGADFVVESTGVFTDKDKAAAHL	ESTGVFTDKDKAAAHLKGGAKKVVISAPSK	E	S	T	A	H	L	3	0	0	2	0	0	0	1	1	0	0	2	0	1	0	1	2	0	0	1	0	0	14	0.1		1446.71	K7WNY2;M1CKC5;Q8LK04;Q2XPW9	Q8LK04	102	115	no	no	2;3;4	2.1038e-29	270.74	By matching	By MS/MS	By MS/MS	By MS/MS	By matching	By MS/MS
YSLL	VVLDISTYNDIVGFPYSLLSLESPDLGTLV	ISTYNDIVGFPYSLLSLESPDLGTLVGSLA	P	Y	S	L	L	S	0	0	0	0	0	0	0	0	0	0	2	0	0	0	0	1	0	0	1	0	0	0	4	0		494.274	M1B1L7;M1BBZ3;M1BBZ4;M1CGV5;M1BYW4;M1BZU8;M1CP47;M1CPJ2;M1CPJ0	M1BZU8	135	138	no	no	1	0.0021879	103.94	By MS/MS	By MS/MS	By MS/MS	By MS/MS
AIQQMTNAASSYMT	TAEEAAKWGPLRWLLAIQQMTNAASSYMTD	LAIQQMTNAASSYMTDYYLSTVFQARHSQN	L	A	I	M	T	D	3	0	1	0	0	2	0	0	0	1	0	0	2	0	0	2	2	0	1	0	0	0	14	0		1515.67	M1B3W0;P07745;P15477;Q2MY40;Q2MYG0;Q2MY41;P11768;Q2MY37;Q2MY52;Q2VBI5;Q2MY45;Q2MY36;Q2MY42;Q2VBI8;Q2MYP6;Q2MYI3;Q2MY51;Q2MY54;Q3YJT0;Q3YJT2;Q3YJT3;Q42502;Q2MYL0	Q3YJT3	274	287	no	no	1;2	1.2886e-06	176.6	By MS/MS	By MS/MS	By MS/MS	By MS/MS	By MS/MS	By MS/MS
LPFVF	NGYPRLVTVHDDXDFLPFVFIKA_______	LVTVHDDXDFLPFVFIKA____________	F	L	P	V	F	I	0	0	0	0	0	0	0	0	0	0	1	0	0	2	1	0	0	0	0	1	0	0	5	0		621.353	A0A097H164;A0A097H1A0;Q00652;Q8H9D6	A0A097H164	214	218	no	no	1	0.030094	92.392	By MS/MS	By MS/MS	By MS/MS		By MS/MS	By MS/MS
LEVVE	ALKPGNKLSSVYQTALEVVERDAPEFVSNL	NKLSSVYQTALEVVERDAPEFVSNLTKSAG	A	L	E	V	E	R	0	0	0	0	0	0	2	0	0	0	1	0	0	0	0	0	0	0	0	2	0	0	5	-2		587.317	M1CC77	M1CC77	358	362	no	no	1	0.03421	96.839	By MS/MS	By MS/MS	By MS/MS	By MS/MS	By matching
AINDNANGL	WRAVLKIGANEPSQLAINDNANGLARYAII	NEPSQLAINDNANGLARYAIICQQNGLVPI	L	A	I	G	L	A	2	0	3	1	0	0	0	1	0	1	1	0	0	0	0	0	0	0	0	0	0	0	9	-1		900.43	Q2PYX3;M0ZS44;Q38JJ4;M1CQP6;Q38HV4;M1CQP5	Q38JJ4	158	166	no	no	1;2	0.12162	81.119	By MS/MS	By MS/MS	By MS/MS	By MS/MS
DVYKIG	EPKRPSDKPLRLPLQDVYKIGGIGTVPVGR	DKPLRLPLQDVYKIGGIGTVPVGRVETGVI	Q	D	V	I	G	G	0	0	0	1	0	0	0	1	0	1	0	1	0	0	0	0	0	0	1	1	0	0	6	0		693.37	Q2V985;M1AED5;Q2XTC2;Q38HV3;Q38JJ0;Q38HT2;M1BV36;Q69GY4;M1BQM9	Q2V985	240	245	no	no	1;2	0.12853	114.6	By MS/MS	By MS/MS	By MS/MS	By MS/MS	By MS/MS	By MS/MS
YIINNPLLGAGAVY	EVYDQDGNPLRIGERYIINNPLLGAGAVYL	RYIINNPLLGAGAVYLYNIGNLQCPNAVLQ	R	Y	I	V	Y	L	2	0	2	0	0	0	0	2	0	2	2	0	0	0	1	0	0	0	2	1	0	0	14	0		1476.8	P20347	P20347	62	75	no	no	1;2	1.7602e-10	211.35	By MS/MS	By MS/MS	By MS/MS	By MS/MS	By MS/MS	By MS/MS
SLPHPDGDQ	FLQDNGSLKPLAIELSLPHPDGDQFGVTSK	PLAIELSLPHPDGDQFGVTSKVYTPSDQGV	L	S	L	D	Q	F	0	0	0	2	0	1	0	1	1	0	1	0	0	0	2	1	0	0	0	0	0	0	9	-1.9		964.425	M1BVW6;M1CAP8;O22508;O24379;Q41462;O49150;Q41238;Q43189;Q9SAP1;Q43190;Q9SC16;O22507	Q9SC16	474	482	no	no	1;2	0.012215	142.04	By MS/MS	By MS/MS	By MS/MS	By MS/MS	By MS/MS	By MS/MS
SPKVDVY	______________________________	SRFAGSLISPKVDVYIDMGNPFLNHTVDAF	I	S	P	V	Y	I	0	0	0	1	0	0	0	0	0	0	0	1	0	0	1	1	0	0	1	2	0	0	7	0		806.417	Q5CZ54;M1AKX9	Q5CZ54	12	18	no	no	1;2	0.091299	120.65	By MS/MS	By MS/MS	By MS/MS	By MS/MS	By matching	By matching
LPTDVVIADK	TSLMEKAKTKGVSLLLPTDVVIADKFAADA	GVSLLLPTDVVIADKFAADANSKIVPASEI	L	L	P	D	K	F	1	0	0	2	0	0	0	0	0	1	1	1	0	0	1	0	1	0	0	2	0	0	10	-1		1069.6	M1C005;Q2VCK2	M1C005	267	276	no	no	1;2	0.00013975	206.43					By MS/MS	By MS/MS
RLAQEDPAFS	ATVGDPALLSLSVATRLAQEDPAFSSIKSL	LSVATRLAQEDPAFSSIKSLDYKQMLLLSL	T	R	L	F	S	S	2	1	0	1	0	1	1	0	0	0	1	0	0	1	1	1	0	0	0	0	0	0	10	-1		1132.55	P15477;Q2MY40;Q2MY41;P11768;Q2MY37;Q2MY52;Q2MY45;Q2MY36;P15476;Q2MY42;Q2MY51;Q2MY54;Q3YJT2;Q3YJT3	Q3YJT3	222	231	no	no	1;2	0.0065922	143.28		By MS/MS	By MS/MS	By MS/MS	By MS/MS	By MS/MS
EGQLQKMDNNADAR	GGIKGIIPGTILEFLEGQLQKMDNNADARL	LEGQLQKMDNNADARLADYFDVIGGTSTGG	L	E	G	A	R	L	2	1	2	2	0	2	1	1	0	0	1	1	1	0	0	0	0	0	0	0	0	0	14	-1		1588.73	Q2MY38;Q2MY40;Q2MY43;Q2MY55;Q2MY50;Q2MY60;Q2MY58;Q3YJT4;Q2MY59;Q2MY54;Q2MY56;Q3YJT5;Q2MY48;M1AGX5;Q41487	Q2MY54	52	65	no	no	2;3	4.1968e-111	385.95	By MS/MS		By MS/MS	By MS/MS	By MS/MS	By MS/MS
GKELDPRLSY	PINLPSDATPVLDVTGKELDPRLSYRIIST	VLDVTGKELDPRLSYRIISTFWGALGGDVY	T	G	K	S	Y	R	0	1	0	1	0	0	1	1	0	0	2	1	0	0	1	1	0	0	1	0	0	0	10	0		1176.61	A0A097H131;Q8S380;A0A097H184;Q4FE27;A0A097H141;P24743;A0A097H147;Q41484;Q2XPY0;Q2XPX8;Q3S477;Q8LJQ0;Q41433;A0A097H142;A0A097H122;Q84Y13;Q8S381	A0A097H131	41	50	no	no	2;3	0.024177	109.42		By MS/MS	By MS/MS	By MS/MS	By MS/MS	By MS/MS
PTGATSYPYP	VHDPWLPVTESPFLVPTGATSYPYPGQPRR	SPFLVPTGATSYPYPGQPRRRLTHPPVRVL	V	P	T	Y	P	G	1	0	0	0	0	0	0	1	0	0	0	0	0	0	3	1	2	0	2	0	0	0	10	0		1052.48	M1BGF9	M1BGF9	68	77	yes	yes	1	0.012477	125.86	By MS/MS	By MS/MS			By MS/MS	By MS/MS
YGLP	GMKPGKYNVNKAAALYGLPLSPMEYRSIFG	GKYNVNKAAALYGLPLSPMEYRSIFGSQDL	L	Y	G	L	P	L	0	0	0	0	0	0	0	1	0	0	1	0	0	0	1	0	0	0	1	0	0	0	4	0		448.232	M1BJK8;M1BJK7;M1BSR5;M1AS02;M1CEB3;M1CEB5;M1CK13;M1A401	M1BJK8	584	587	no	no	1	0.0039016	60	By MS/MS	By MS/MS	By MS/MS	By MS/MS	By MS/MS
TGGKVGNENDIFK	VDQTVWKVNDEQLVVTGGKVGNENDIFKIM	VVTGGKVGNENDIFKIMKTDLVTPGGSKYV	V	T	G	F	K	I	0	0	2	1	0	0	1	3	0	1	0	2	0	1	0	0	1	0	0	1	0	0	13	0		1377.69	P20347;O24387;O24388;A0A097H164;M1AMY4;M1AMY9	P20347	152	164	no	no	2;3	2.3469e-13	244.73			By MS/MS	By MS/MS	By MS/MS	By MS/MS
LADYFDVIGGTSTGGLLT	LEGQLQEVDNNKDARLADYFDVIGGTSTGG	YFDVIGGTSTGGLLTAMITTPNENNRPFAA	R	L	A	L	T	A	1	0	0	2	0	0	0	4	0	1	3	0	0	1	0	1	3	0	1	1	0	0	18	-2		1798.9	P07745;P15477;P15478;Q2MY38;Q2MY40;Q2MY41;P11768;Q2MY37;Q2MY52;Q2MY43;Q2MY55;Q2MY44;Q2MY45;Q2MY36;P15476;Q2MY42;Q2MY50;Q2MY60;Q2MY58;Q3YJT4;Q2MY59;Q2MY51;Q2MY54;Q2MY56;Q3YJT0;Q3YJT2;Q3YJT3;Q3YJT5;Q2MY48;M1AGX5;Q41487;Q42502	Q3YJT3	54	71	no	no	1;2;3	1.6926e-07	164.64	By matching	By matching	By matching	By matching	By matching	By MS/MS
SNGDIYEF	AAPIYFPPHYFITHTSNGDIYEFNLVDGGV	HYFITHTSNGDIYEFNLVDGGVATVGDPAL	T	S	N	E	F	N	0	0	1	1	0	0	1	1	0	1	0	0	0	1	0	1	0	0	1	0	0	0	8	-2		943.392	M1B3W0;Q2MY41;P11768;Q2MY37;Q2MY52;Q2MY51	Q2MY41	204	211	no	no	1;2	0.052764	121.52	By MS/MS	By MS/MS	By MS/MS	By MS/MS	By MS/MS	By MS/MS
LLPLLS	GDSPKCRDLVLNCGALLPLLSQLNPNAKLS	RDLVLNCGALLPLLSQLNPNAKLSMLRNAT	A	L	L	L	S	Q	0	0	0	0	0	0	0	0	0	0	4	0	0	0	1	1	0	0	0	0	0	0	6	0		654.432	M1CXI3	M1CXI3	202	207	no	no	1	0.15715	102.4					By MS/MS	By MS/MS
PQF	GNLQCPNAVLQHMSIPQFLGEGTPVVFVRK	QCPNAVLQHMSIPQFLGEGTPVVFVRKSES	I	P	Q	Q	F	L	0	0	0	0	0	1	0	0	0	0	0	0	0	1	1	0	0	0	0	0	0	0	3	0		390.19	A0A097H158;A0A097H161;A0A097H162;M0ZKX1;M1BFJ3;M1BWM4;M1BWM3;M1CA90;A0A0B5EBW5;M1KPH5;P20347;O24387;O24388;Q6PMR6;A0A097H155;O24383;Q8W146;A0A097H153;A0A097H194;A0A097H157;A0A097H164;Q8RX93;A0A097H166;Q8RX92;O24385;O24386;A0A097H1A0;M0ZWF0;M1AM98;A0A290WHP0;M1AMY0;M1AMY4;M1BJN1;M1BJZ3;M1CUQ8;Q00652;Q8H9D6;Q8S382;Q8W147;M0ZTV5;M0ZTV6;M0ZTV4;M0ZGH2;M0ZGH1;M1A3N1;M1B588;M1BYF7;M1BYF5;M1AMY9;M1B0Z5;M…	P20347	95	97	no	no	1	4.1646e-09	69.294	By MS/MS	By MS/MS	By MS/MS	By MS/MS	By MS/MS
KSPNSDAPCANGV	ISTFWGALGGDVYLGKSPNSDAPCANGVFR	LGKSPNSDAPCANGVFRYNSDVGPSGTPVR	G	K	S	G	V	F	2	0	2	1	1	0	0	1	0	0	0	1	0	0	2	2	0	0	0	1	0	0	13	0		1315.58	P58514;A0A097H127;A0A097H128;A0A097H131;Q8S380;A0A097H184;A0A097H141;A0A097H147;Q41484;Q2XPY0;Q2XPX8;Q3S477;Q8LJQ0;Q84Y13;Q8L5X5;Q8S381	A0A097H131	68	80	no	no	1;2	1.1181e-18	256.37	By MS/MS	By MS/MS	By MS/MS	By MS/MS	By MS/MS	By MS/MS
FDWNEE	LTPLTAGSETAFGVTFDWNEEFGVPGAFII	GSETAFGVTFDWNEEFGVPGAFIIKNMHIN	T	F	D	E	E	F	0	0	1	1	0	0	2	0	0	0	0	0	0	1	0	0	0	1	0	0	0	0	6	-3		838.313	M1BVW6;O22508;O24376;O24379;O49150;P37831;Q41238;Q43189;Q9SAP1;Q43190;Q9SC16;O22507;O24378	Q9SC16	100	105	no	no	1	0.11428	120.9	By matching	By MS/MS	By MS/MS	By matching	By MS/MS	By matching
VLQEKLGETRVHQ	GTIFGPMYDGKYLLQVLQEKLGETRVHQAL	LQVLQEKLGETRVHQALTEVAISSFDIKTN	Q	V	L	H	Q	A	0	1	0	0	0	2	2	1	1	0	2	1	0	0	0	0	1	0	0	2	0	0	13	0.1		1535.84	M1B3W0;P07745;P15477;P15478;Q2MY40;Q2MY41;P11768;Q2MY37;Q2MY52;Q2MY44;Q2MY45;Q2MY36;P15476;Q2MY42;Q2MY50;Q2MY60;Q2MY58;Q3YJT4;Q2MY59;Q2MY51;Q2MY54;Q3YJS9;Q3YJT0;Q3YJT2;Q3YJT3;Q3YJT5;Q2MY48;M1AGX5;Q41487;Q42502	Q3YJT3	121	133	no	no	2;3;4	1.4317e-18	253.16			By MS/MS	By MS/MS		By MS/MS
SAYDTPF	______________________________	DPSKYRPSSAYDTPFLTTNAGGPVYNNVSS	S	S	A	P	F	L	1	0	0	1	0	0	0	0	0	0	0	0	0	1	1	1	1	0	1	0	0	0	7	-1		799.339	Q2PYW5;M1CVH4;P55312;Q6RFS8;P49284	Q2PYW5	10	16	no	no	1	0.14964	96.119	By MS/MS	By MS/MS	By matching	By MS/MS	By matching	By MS/MS
DGKYLLQ	PHIFNSSGTIFGPMYDGKYLLQVLQEKLGE	GTIFGPMYDGKYLLQVLQEKLGETRVHQAL	Y	D	G	L	Q	V	0	0	0	1	0	1	0	1	0	0	2	1	0	0	0	0	0	0	1	0	0	0	7	0		835.444	P07745;P15477;Q2MY41;P11768;Q2MY37;Q2MY52;Q2MY45;Q2MY36;P15476;Q2MY42;Q2MY51;Q3YJT0;Q3YJT2;Q3YJT3	Q3YJT3	114	120	no	no	1;2	0.096824	117.93					By MS/MS	By MS/MS
YRLL	KIEKTDLVIRGMKNVYRLLHCPSHLECKNI	TDLVIRGMKNVYRLLHCPSHLECKNIGSNF	V	Y	R	L	L	H	0	1	0	0	0	0	0	0	0	0	2	0	0	0	0	0	0	0	1	0	0	0	4	1		563.343	M1KPH5;M1BVI9;M1BHC9;M1BP51	M1KPH5	136	139	no	no	1;2	0.0029943	94.737	By MS/MS	By MS/MS	By MS/MS	By MS/MS	By MS/MS	By MS/MS
IPDVDSKPVIPH	NHMMEKDQFGVWSIRIPDVDSKPVIPHNSR	SIRIPDVDSKPVIPHNSRVKFRFKHGNGVW	R	I	P	P	H	N	0	0	0	2	0	0	0	0	1	2	0	1	0	0	3	1	0	0	0	2	0	0	12	-0.9		1315.71	M1AM70;M1AM69;O04864	M1AM70	192	203	no	no	2;3	0.00017801	158.79		By MS/MS	By MS/MS	By MS/MS	By MS/MS	By MS/MS
LGTGTNSEFDKT	SSIKSLDYKQMLLLSLGTGTNSEFDKTYTA	LLSLGTGTNSEFDKTYTAEEAAKWGPLRWL	S	L	G	K	T	Y	0	0	1	1	0	0	1	2	0	0	1	1	0	1	0	1	3	0	0	0	0	0	12	-1		1268.59	M1B3W0;P07745;P15477;Q2MY38;Q2MY40;Q2MYG0;Q2MY41;P11768;Q2MY37;Q2MY52;Q2VBI5;Q2MY44;Q2MY91;Q2MY45;Q2MY36;P15476;Q2MY42;Q2VBI8;Q2MYP6;Q2MYI3;Q2MY51;Q2MY54;Q3YJT0;Q3YJT2;Q3YJT3;Q3YJT5;Q2MY48;M1AGX5;Q42502;Q2MYL0	Q3YJT3	246	257	no	no	1;2	1.5612e-12	235.47	By MS/MS	By MS/MS	By MS/MS	By MS/MS	By MS/MS	By MS/MS
ALVNENPLDVLFQEV	CAKVGVVIQNGKRRLALVNENPLDVLFQEV	ALVNENPLDVLFQEV_______________	L	A	L	E	V	-	1	0	2	1	0	1	2	0	0	0	3	0	0	1	1	0	0	0	0	3	0	0	15	-3		1698.88	Q3S481;Q41480;A0A097H111;A0A097H115;C5MRU1;C5MRU0;C5MRU4;M1AKE5;A0A097H118;P58518;P17979;H9B8I9;P58515;P58519;Q38M77;Q3S482;Q3S488;Q3S479;Q43646;A0A097H156;Q8RXA3	Q3S482	206	220	no	no	1;2	3.8123e-13	229.68		By matching	By MS/MS	By MS/MS	By MS/MS	By MS/MS
SEFDKTY	DYKQMLLLSLGTGTNSEFDKTYTAEEAAKW	LSLGTGTNSEFDKTYTAEEAAKWGPLRWLL	N	S	E	T	Y	T	0	0	0	1	0	0	1	0	0	0	0	1	0	1	0	1	1	0	1	0	0	0	7	-1		888.387	M1B3W0;P07745;P15477;P15478;Q2MYJ8;Q2MY40;Q2MYG0;Q2MY41;P11768;Q2MY37;Q2MY52;Q2VBI5;Q2MY43;Q2MY55;Q2VBJ4;Q2VBJ1;Q2MYK9;Q2MY87;Q2MYA9;Q2MY84;Q2MYG3;Q2MYL9;Q2MY45;Q2MY36;P15476;Q2MY42;Q2VBI8;Q2MYP6;Q2MYI3;Q2MY51;Q2MY54;Q2MY56;Q3YJT0;Q3YJT2;Q3YJT3;Q42502;Q2MYL0;Q2MYJ1;Q2MYV7	Q3YJT3	252	258	no	no	1;2	0.02454	160.03	By MS/MS	By MS/MS	By MS/MS	By MS/MS	By matching	By matching
TTPNENNRPFAAAK	VIGGTSTGGLLTAMITTPNENNRPFAAAKD	ITTPNENNRPFAAAKDIVPFYFEHGPHIFN	I	T	T	A	K	D	3	1	3	0	0	0	1	0	0	0	0	1	0	1	2	0	2	0	0	0	0	0	14	1		1529.76	P07745;P15477;Q2MY38;Q2MY40;Q2MY41;P11768;Q2MY37;Q2MY52;Q2MY44;Q2MY45;Q2MY36;P15476;Q2MY42;Q2MY51;Q3YJS9;Q3YJT0;Q3YJT2;Q3YJT3;Q3YJT5;Q2MY48;M1AGX5;Q42502	Q3YJT3	75	88	no	no	2;3	6.6463e-10	199.21	By MS/MS	By MS/MS	By MS/MS	By MS/MS	By MS/MS	By MS/MS
SWF	TMLLETGGTIGQADSSWFKIVKSSQFGYNL	LETGGTIGQADSSWFKIVKSSQFGYNLLYC	S	S	W	W	F	K	0	0	0	0	0	0	0	0	0	0	0	0	0	1	0	1	0	1	0	0	0	0	3	0		438.19	M1B1T0;M1B1S9;M1BCE9;M1BKD1;M1C7T5;M1CP73;M1A3M1;M1AYH5;M1AFG2;M1AGA2;M1AGA4;M1AGA5;M1ARI8;M1BKT0;M1BYW4;M1CPJ2;M1CPJ0;M1AQ67;A0A097H146;M0ZJ65;A0A097H125;A0A097H133;A0A097H143;M1AKE4;A0A097H126;P58514;A0A097H127;A0A097H128;A0A097H131;Q8S380;A0A097H184;Q4FE27;A0A097H141;A0A097H147;P30941;A0A097H149;A0A097H138;A0A097H139;A0A097H151;A0A097H169;P58515;Q41484;Q2XPY0;Q2XPX8;Q3S474;Q3S477;Q8LJQ0;Q41433…	A0A097H131	157	159	no	no	1	3.8265e-09	61.092	By MS/MS	By MS/MS		By matching	By matching	By matching
AEKDIDKKTPVSPEPA	EDDTGKKTSVKIEAAAEKDIDKKTPVSPEP	EKDIDKKTPVSPEPAVIPPKKVRMANLCVV	A	A	E	P	A	V	2	0	0	2	0	0	2	0	0	1	0	3	0	0	3	1	1	0	0	1	0	0	16	-1		1723.9	P04045;M1ACZ6	P04045	544	559	yes	no	2;3;4	5.6813e-31	279.65		By MS/MS	By MS/MS	By MS/MS		By matching
DYFDVIGGTSTGGLLTA	GQLQEVDNNKDARLADYFDVIGGTSTGGLL	FDVIGGTSTGGLLTAMITTPNENNRPFAAA	A	D	Y	T	A	M	1	0	0	2	0	0	0	4	0	1	2	0	0	1	0	1	3	0	1	1	0	0	17	-2		1685.81	P07745;P15477;P15478;Q2MY38;Q2MY40;Q2MY41;P11768;Q2MY37;Q2MY52;Q2MY44;Q2MY45;Q2MY36;P15476;Q2MY42;Q2MY50;Q2MY60;Q2MY58;Q3YJT4;Q2MY59;Q2MY51;Q2MY54;Q3YJT0;Q3YJT2;Q3YJT3;Q3YJT5;Q2MY48;M1AGX5;Q41487;Q42502	Q3YJT3	56	72	no	no	1;2	8.98e-08	176.48	By matching	By matching	By MS/MS	By MS/MS	By MS/MS	By MS/MS
LPVPA	LYKHIADLAGNKKLVLPVPAFNVINGGSHA	ADLAGNKKLVLPVPAFNVINGGSHAGNKLA	V	L	P	P	A	F	1	0	0	0	0	0	0	0	0	0	1	0	0	0	2	0	0	0	0	1	0	0	5	0		495.306	M0ZSD6;M1ARI7;M1ARI6;Q2VCI5	M0ZSD6	150	154	no	no	1	0.0354	88.98	By MS/MS	By MS/MS		By MS/MS	By MS/MS	By MS/MS
LPLVL	IFGPFQVVTEYKDNQLPLVLDALEKMHAHL	QVVTEYKDNQLPLVLDALEKMHAHLTAAVV	Q	L	P	V	L	D	0	0	0	0	0	0	0	0	0	0	3	0	0	0	1	0	0	0	0	1	0	0	5	0		553.384	M1D6K2;M1D6K3	M1D6K2	455	459	no	no	1	0.0354	88.98	By matching	By MS/MS	By matching	By MS/MS	By MS/MS	By MS/MS
AFDL	LVFYRTADDDIEESVAFDLLDDDDQWIRTT	RTADDDIEESVAFDLLDDDDQWIRTTDITC	V	A	F	D	L	L	1	0	0	1	0	0	0	0	0	0	1	0	0	1	0	0	0	0	0	0	0	0	4	-1		464.227	P14674;M1D164;P14675;M1D165;Q2VCK3;M1C692;M0ZSA3;M0ZSA2	M1C692	241	244	no	no	1	0.0030958	90	By MS/MS	By MS/MS	By MS/MS	By MS/MS	By MS/MS	By matching
GLPIDEF	SFPVTCKNGEWSIVQGLPIDEFSRKKLDLT	NGEWSIVQGLPIDEFSRKKLDLTAEELSEE	Q	G	L	E	F	S	0	0	0	1	0	0	1	1	0	1	1	0	0	1	1	0	0	0	0	0	0	0	7	-2		789.391	M1BFT7	M1BFT7	302	308	yes	yes	1;2	0.1207	107.29		By MS/MS	By MS/MS	By MS/MS	By matching	By matching
NIGNLQCPN	IINNPLLGAGAVYLYNIGNLQCPNAVLQHM	GAVYLYNIGNLQCPNAVLQHMSIPQFLGEG	Y	N	I	P	N	A	0	0	3	0	1	1	0	1	0	1	1	0	0	0	1	0	0	0	0	0	0	0	9	0		1028.47	A0A097H158;A0A097H161;A0A097H162;M1KPH5;P20347;O24387;O24388;Q6PMR6;A0A097H155;O24383;Q8W146;A0A097H153;A0A097H194;A0A097H157;A0A097H164;Q8RX93;A0A097H166;Q8RX92;O24385;A0A097H1A0;M1AMY0;M1AMY4;Q00652;Q8H9D6;Q8S382;Q8W147	P20347	78	86	no	no	1	0.0014774	183.24	By matching	By MS/MS	By MS/MS	By MS/MS	By MS/MS	By MS/MS
AMITTPNE	YFDVIGGTSTGGLLTAMITTPNENNRPFAA	STGGLLTAMITTPNENNRPFAAAKDIVPFY	T	A	M	N	E	N	1	0	1	0	0	0	1	0	0	1	0	0	1	0	1	0	2	0	0	0	0	0	8	-1		875.406	M1BFI9;P07745;P15477;P15478;Q2MY38;Q2MY40;Q2MY41;P11768;Q2MY37;Q2MY52;Q2MY44;Q2MY45;Q2MY36;P15476;Q2MY42;Q2MY50;Q2MY60;Q2MY58;Q3YJT4;Q2MY59;Q2MY51;Q2MY54;Q3YJS9;Q3YJT0;Q3YJT2;Q3YJT3;Q3YJT5;Q2MY48;M1AGX5;Q41487;Q42502;M1BFJ1	Q3YJT3	72	79	no	no	1;2	0.01726	116.11	By MS/MS	By MS/MS	By MS/MS	By MS/MS	By MS/MS	By MS/MS
APLPIGF	TDAKRSARDSHVPILAPLPIGFAVFLVHLA	RDSHVPILAPLPIGFAVFLVHLATIPITGT	L	A	P	G	F	A	1	0	0	0	0	0	0	1	0	1	1	0	0	1	2	0	0	0	0	0	0	0	7	0		713.411	Q38HU9;Q2PYY6;D2U790;A0FI89;M1A1S5;K7VSU1;M1A6N2;M1AWY0;M1C8M4;M1CJE2;Q2PYZ4;Q9XGF3	Q38HU9	212	218	no	no	1	0.10274	115.03		By MS/MS		By MS/MS	By MS/MS
SIPSIIDLD	GPEFKKVANFLGRFKSIPSIIDLDSLKVTG	FLGRFKSIPSIIDLDSLKVTGDVWFGSGVT	K	S	I	L	D	S	0	0	0	2	0	0	0	0	0	3	1	0	0	0	1	2	0	0	0	0	0	0	9	-2		971.518	Q84UG7;Q5F1U6;P19595;M1B150;Q84UG9;A0A1J0REU4;A0A1L3GUI2;A0A1L3GUH5;A0A1L3GUH6;A0A1L3GUJ1;A0A1L3GUH8;Q84UG8	Q84UG8	420	428	no	no	1;2	0.0094438	156.16	By MS/MS	By MS/MS	By MS/MS	By MS/MS	By MS/MS	By MS/MS
FPTSEGGLTGKGIPN	LTNRSGPVNAPYTLLFPTSEGGLTGKGIPN	FPTSEGGLTGKGIPNSVSI___________	L	F	P	P	N	S	0	0	1	0	0	0	1	4	0	1	1	1	0	1	2	1	2	0	0	0	0	0	15	0		1473.75	M1BVW6;O22508;O24379;O49150;P37831;Q41238;Q43189;Q9SAP1;Q43190;Q9SC16;O22507	Q9SC16	843	857	no	no	1;2	9.1076e-13	225.04			By MS/MS	By MS/MS	By MS/MS	By MS/MS
VAGF	______________________________	______________________________	-	V	A	G	F	-	1	0	0	0	0	0	0	1	0	0	0	0	0	1	0	0	0	0	0	1	0	0	4	0		392.206	M1AJS4;M1C459;M1BGW4;M1CTC4;O81394;M0ZGT6;K7X8D6;M1C005;Q2VCK2;M1AJB4;M1AJB3	REV__CON__ENSEMBL:ENSBTAP00000007350			no	no	1	0.0045161	53.534	By MS/MS				By MS/MS	By MS/MS
GGDVYLGK	PRLSYRIISTFWGALGGDVYLGKSPNSDAP	STFWGALGGDVYLGKSPNSDAPCANGVFRY	L	G	G	G	K	S	0	0	0	1	0	0	0	3	0	0	1	1	0	0	0	0	0	0	1	1	0	0	8	0		807.413	Q3S481;A0A097H146;Q8S393;Q41480;A0A097H111;A0A097H112;Q43645;H9B8I8;A0A097H115;C5MRU1;A0A097H117;A0A097H125;A0A097H133;A0A097H143;M1AKE4;A0A097H126;P58514;A0A097H127;A0A097H128;A0A097H131;Q8S380;A0A097H184;Q4FE27;A0A097H141;A0A097H147;P30941;A0A097H149;A0A097H138;A0A097H139;A0A097H150;A0A097H151;A0A097H169;A0A097H180;C5MRU0;C5MRU2;C5MRU4;M1AKE5;A0A097H118;P58518;P17979;H9B8I9;P58515;P58519;Q03197…	A0A097H131	61	68	no	no	1;2	0.053533	120.92	By MS/MS			By matching	By MS/MS	By MS/MS
PALL	YEFNLVDGAVATVGDPALLSLSVATRLAQE	LVDGAVATVGDPALLSLSVATRLAQEDPAF	D	P	A	L	L	S	1	0	0	0	0	0	0	0	0	0	2	0	0	0	1	0	0	0	0	0	0	0	4	0		412.269	M1AL00;M1C321;M1B3W0;M1C851;P07745;P15477;P15478;Q2MY38;Q2MY40;Q2MY41;P11768;Q2MY37;Q2MY52;Q2MY43;Q2MY55;Q2MY44;Q2MY45;Q2MY36;P15476;Q2MY42;Q2MY50;Q2MY60;Q2MY58;Q3YJT4;Q2MY59;Q2MY51;Q2MY54;Q2MY56;Q3YJT0;Q3YJT2;Q3YJT3;Q3YJT5;Q2MY48;M1AGX5;Q41487;Q42502;M1BFJ1;M1BAK6;M1BVI9;Q8H9D4;M1D1Y8;M1CEN9;M1CEN5;M1AYQ6;M1AJB4;M1AJB3	Q3YJT3	212	215	no	no	1	0.0031319	83.876				By MS/MS	By MS/MS	By MS/MS
PGKG	______________________________	______________________________	-	P	G	K	G	-	0	0	0	0	0	0	0	2	0	0	0	1	0	0	1	0	0	0	0	0	0	0	4	1		357.201	M1D2B9;Q2PYX3;Q38JJ4;M1CQP6;Q38HV4;M1CK99	REV__M1CSW4			no	no	1	0.022591	6.0458		By matching	By matching	By matching	By matching	By matching
VDLLP	QEIIFSEVEDEKPKDVDLLPALERQKRIAQ	SEVEDEKPKDVDLLPALERQKRIAQLQAKL	D	V	D	L	P	A	0	0	0	1	0	0	0	0	0	0	2	0	0	0	1	0	0	0	0	1	0	0	5	-1		555.327	M1BSR0	M1BSR0	309	313	no	no	1;2	0.043497	69.641		By MS/MS	By MS/MS	By MS/MS		By MS/MS
WPF	KDIRNLQMLKDMYNGWPFFRVTLDLLEMVF	RNLQMLKDMYNGWPFFRVTLDLLEMVFAKG	G	W	P	P	F	F	0	0	0	0	0	0	0	0	0	0	0	0	0	1	1	0	0	1	0	0	0	0	3	0		448.211	M1ABX1;M1ABX0;M1BGC8;M0ZI18;M0ZI19;M1BTN7;M1CNK7;M1CSI8;P29196;M1B8U0;M1B8T9;M1B8T8;M1B8U1;Q9T0N1;Q43842	M1BTN7	805	807	no	no	1	2.0832e-06	52.041	By MS/MS	By MS/MS	By MS/MS	By MS/MS	By MS/MS	By MS/MS
DGKYLL	PHIFNSSGTIFGPMYDGKYLLQVLQEKLGE	SGTIFGPMYDGKYLLQVLQEKLGETRVHQA	Y	D	G	L	L	Q	0	0	0	1	0	0	0	1	0	0	2	1	0	0	0	0	0	0	1	0	0	0	6	0		707.385	P07745;P15477;Q2MY41;P11768;Q2MY37;Q2MY52;Q2MY45;Q2MY36;P15476;Q2MY42;Q2MY51;Q3YJT0;Q3YJT2;Q3YJT3	Q3YJT3	114	119	no	no	1;2	0.14392	81.1	By MS/MS	By MS/MS	By matching	By MS/MS	By MS/MS	By MS/MS
TDGEGLI	RKVCFQFLDASPYNMTDGEGLIRFLSKYQD	LDASPYNMTDGEGLIRFLSKYQDWLLNFDA	M	T	D	L	I	R	0	0	0	1	0	0	1	2	0	1	1	0	0	0	0	0	1	0	0	0	0	0	7	-2		703.339	M1B1T0;M1B1S9;M1B1Y2	M1B1T0	648	654	no	no	1	0.15936	92.723	By MS/MS	By MS/MS	By MS/MS	By MS/MS		By matching
IDLPSAK	VPFVVFSSTFTSQNPIDLPSAKSVPVLDTT	STFTSQNPIDLPSAKSVPVLDTTGKEVDPR	P	I	D	A	K	S	1	0	0	1	0	0	0	0	0	1	1	1	0	0	1	1	0	0	0	0	0	0	7	0		742.423	A0A097H120	A0A097H120	30	36	yes	yes	1;2	0.060677	135.6	By MS/MS	By MS/MS	By MS/MS	By MS/MS	By MS/MS	By MS/MS
DESTGTIGKRL	NAAYIGTPGKGILAADESTGTIGKRLSSIN	ILAADESTGTIGKRLSSINVENVESNRRAL	A	D	E	R	L	S	0	1	0	1	0	0	1	2	0	1	1	1	0	0	0	1	2	0	0	0	0	0	11	0		1175.61	Q2PYX3;Q38JJ4;M1CQP6;Q38HV4	Q38JJ4	30	40	no	no	2;3	0.00013093	194.84		By MS/MS	By MS/MS	By MS/MS
EFLEGQLQ	IDGGGIKGIIPATILEFLEGQLQEVDNNKD	IIPATILEFLEGQLQEVDNNKDARLADYFD	L	E	F	L	Q	E	0	0	0	0	0	2	2	1	0	0	2	0	0	1	0	0	0	0	0	0	0	0	8	-2		962.471	P07745;Q9SAP2;P15477;P15478;Q06627;Q2MY38;Q2MY40;Q2MY41;P11768;Q2MY37;Q2MY52;Q2MY43;Q2MY55;Q7DMV4;Q2MY44;Q2MY45;Q2MY36;P15476;Q2MY42;Q2MY50;Q2MY60;Q2MY58;Q3YJT4;Q2MY59;Q2MY51;Q2MY54;Q2MY56;Q3YJS9;Q3YJT0;Q3YJT2;Q3YJT3;Q3YJT5;Q2MY48;M1AGX5;Q41487;Q42502	Q3YJT3	37	44	no	no	1;2	0.0014701	197.6	By MS/MS	By MS/MS	By MS/MS	By MS/MS	By MS/MS	By MS/MS
NKPVIFTK	QALTEVAISSFDIKTNKPVIFTKSNLAKSP	SSFDIKTNKPVIFTKSNLAKSPELDAKMYD	T	N	K	T	K	S	0	0	1	0	0	0	0	0	0	1	0	2	0	1	1	0	1	0	0	1	0	0	8	2		945.565	M1B3W0;M1BFI9;P07745;P15477;P15478;Q2MY38;Q2MY40;Q2MY41;P11768;Q2MY37;Q2MY52;Q2MY43;Q2MY55;Q2MY44;Q2MY45;Q2MY36;P15476;Q2MY42;Q2MY50;Q2MY60;Q2MY58;Q3YJT4;Q2MY59;Q2MY51;Q2MY54;Q2MY56;Q3YJS9;Q3YJT0;Q3YJT2;Q3YJT3;Q3YJT5;Q2MY48;M1AGX5;Q41487;Q42502;M1BFJ1	Q3YJT3	148	155	no	no	1;2;3	0.0041591	188.76	By MS/MS	By matching	By matching	By MS/MS	By MS/MS	By MS/MS
APTYFPPHYF	ELDAKMYDICYSTAAAPTYFPPHYFVTHTS	YSTAAAPTYFPPHYFVTHTSNGDKYEFNLV	A	A	P	Y	F	V	1	0	0	0	0	0	0	0	1	0	0	0	0	2	3	0	1	0	2	0	0	0	10	0.1		1238.58	Q2MY38;Q2MY43;Q2MY55;Q2MY44;Q2MY50;Q2MY60;Q2MY58;Q3YJT4;Q2MY59;Q2MY56;Q3YJS9;Q3YJT5;Q2MY48;M1AGX5;Q41487;Q42502	Q42502	190	199	no	no	1;2	3.3755e-05	213.54	By MS/MS	By MS/MS	By MS/MS	By MS/MS	By MS/MS	By MS/MS
TPVFSPER	DAASITSSIKYHAEFTPVFSPERFELPKAF	IKYHAEFTPVFSPERFELPKAFFATAQSVR	F	T	P	E	R	F	0	1	0	0	0	0	1	0	0	0	0	0	0	1	2	1	1	0	0	1	0	0	8	0		931.476	P04045;Q9XH53	P04045	90	97	yes	no	1;2	0.0049719	186.09					By MS/MS	By MS/MS
PLLLP	______________________________	______________________________	F	P	L	L	P	N	0	0	0	0	0	0	0	0	0	0	3	0	0	0	2	0	0	0	0	0	0	0	5	0		551.368	M1CFP0	M1CFP0	8	12	no	no	1;2	0.033217	59.298	By MS/MS	By MS/MS	By MS/MS	By MS/MS	By MS/MS	By MS/MS
EGGLTGKGIPN	SGPVNAPYTLLFPTSEGGLTGKGIPNSVSI	FPTSEGGLTGKGIPNSVSI___________	S	E	G	P	N	S	0	0	1	0	0	0	1	4	0	1	1	1	0	0	1	0	1	0	0	0	0	0	11	0		1041.55	M1BVW6;O22508;O24379;O49150;P37831;Q41238;Q43189;Q9SAP1;Q43190;Q9SC16;O22507	Q9SC16	847	857	no	no	1;2	0.0047314	133.23				By matching	By MS/MS	By MS/MS
NSDVGPSGTPVK	SPNSDAPCANGIFRYNSDVGPSGTPVKFIC	FRYNSDVGPSGTPVKFICSSSHFGQGIFEN	Y	N	S	V	K	F	0	0	1	1	0	0	0	2	0	0	0	1	0	0	2	2	1	0	0	2	0	0	12	0		1156.57	A0A097H146	A0A097H146	84	95	yes	yes	1;2	6.4876e-26	278.79					By MS/MS	By MS/MS
GSVVQIPRVA	MDYRCNRVRLFDNILGSVVQIPRVA_____	FDNILGSVVQIPRVA_______________	L	G	S	V	A	-	1	1	0	0	0	1	0	1	0	1	0	0	0	0	1	1	0	0	0	3	0	0	10	1		1024.6	P01052;Q43648;Q07459	Q43648	98	107	no	no	1;2	0.0046763	151.5		By MS/MS	By MS/MS	By MS/MS		By matching
DQDGDPVKIGKEY	PTTTHDDNLVLPAVLDQDGDPVKIGKEYII	VLDQDGDPVKIGKEYIIETPIIEGGSVYLD	L	D	Q	E	Y	I	0	0	0	3	0	1	1	2	0	1	0	2	0	0	1	0	0	0	1	1	0	0	13	-2		1462.69	M1AMZ1	M1AMZ1	50	62	no	no	2;3	4.2554e-35	288.48		By MS/MS	By MS/MS	By MS/MS
GQYPYAG	TIIWIASALHAAVNFGQYPYAGYLPNRPTV	ALHAAVNFGQYPYAGYLPNRPTVSRRFMPE	F	G	Q	A	G	Y	1	0	0	0	0	1	0	2	0	0	0	0	0	0	1	0	0	0	2	0	0	0	7	0		754.329	M1AQS2;M1AQS1;Q43191;M1BVW6;O22508;O24379;O49150;P37831;Q41238;Q43189;Q9SAP1;Q43190;Q9SC16;O22507;M1D4M7	Q9SC16	719	725	no	no	1;2	0.073195	129.52	By MS/MS	By MS/MS			By MS/MS	By matching
GPRGPVLLE	NAGGPVYNNVSSLTVGPRGPVLLEDYYLIE	VSSLTVGPRGPVLLEDYYLIEKLATFDREK	V	G	P	L	E	D	0	1	0	0	0	0	1	2	0	0	2	0	0	0	2	0	0	0	0	1	0	0	9	0		936.539	Q2PYW5;M1CVH4;P55312;Q6RFS8;P49284	Q2PYW5	35	43	no	no	1;2	0.0583	101.28		By MS/MS	By MS/MS	By MS/MS		By MS/MS
ESPLPKPVLDTNGKELNPD	FSSTFTSQNLIDLPSESPLPKPVLDTNGKE	PKPVLDTNGKELNPDSSYRIISIGRGALGG	S	E	S	P	D	S	0	0	2	2	0	0	2	1	0	0	3	2	0	0	4	1	1	0	0	1	0	0	19	-2		2062.06	Q8S393;P17979;H9B8I9	P17979	33	51	no	no	2;3	4.0605e-13	201.74			By MS/MS	By MS/MS		By MS/MS
FEHGPHI	NNRPFAAAKDIVPFYFEHGPHIFNSSGTIF	AKDIVPFYFEHGPHIFNSSGTIFGPMYDGK	Y	F	E	H	I	F	0	0	0	0	0	0	1	1	2	1	0	0	0	1	1	0	0	0	0	0	0	0	7	-0.8		835.398	P07745;P15477;Q2MY41;P11768;Q2MY37;Q2MY52;Q2MY43;Q2MY55;Q2MY44;Q2MY45;Q2MY36;P15476;Q2MY42;Q2MY50;Q2MY60;Q2MY58;Q3YJT4;Q2MY59;Q2MY54;Q2MY56;Q3YJT0;Q3YJT2;Q3YJT3;Q41487;Q42502	Q3YJT3	95	101	no	no	1;2;3	0.079871	126.25		By MS/MS	By MS/MS	By MS/MS	By MS/MS	By MS/MS
SDNQPGVLIQ	NTTIPTKKEQVFSTYSDNQPGVLIQVYEGE	VFSTYSDNQPGVLIQVYEGERARTKDNNLL	Y	S	D	I	Q	V	0	0	1	1	0	2	0	1	0	1	1	0	0	0	1	1	0	0	0	1	0	0	10	-1		1069.54	M0ZI18;M0ZI19;M1CNK7	M0ZI18	438	447	no	no	1;2	0.0044692	149.19	By MS/MS	By MS/MS	By MS/MS	By MS/MS	By MS/MS	By MS/MS
THESTTTIAPTR	______________________________	NTFTHESTTTIAPTRLFKGLVLDFDSLVPK	F	T	H	T	R	L	1	1	0	0	0	0	1	0	1	1	0	0	0	0	1	1	5	0	0	0	0	0	12	0.1		1313.66	M0ZMA9	M0ZMA9	7	18	yes	yes	1;2;3	1.6571e-26	283.58	By MS/MS				By MS/MS	By MS/MS
QLLLL	EEDPAFASIRSLNYKQLLLLSLGTGTNSEF	FASIRSLNYKQLLLLSLGTGTNSEFDKTHT	K	Q	L	L	L	S	0	0	0	0	0	1	0	0	0	0	4	0	0	0	0	0	0	0	0	0	0	0	5	0		598.405	M1D0G0;Q9XE59;M0ZK51;Q2MY38;Q2MY44;Q3YJT5;Q2MY48;M1AGX5;M0ZI91	Q2MY44	252	256	no	no	1	0.034343	85.904		By MS/MS	By MS/MS	By MS/MS	By MS/MS	By MS/MS
WSF	EIRSYLHIFRSFDRMWSFFILCLQAMIIIA	SYLHIFRSFDRMWSFFILCLQAMIIIAWNG	M	W	S	S	F	F	0	0	0	0	0	0	0	0	0	0	0	0	0	1	0	1	0	1	0	0	0	0	3	0		438.19	Q38HU9;Q2PYY6;D2U790;A0FI89;M1A1S5;K7VSU1;M1A6N2;M1A6N1;M1AWY0;M1B1L7;M1C8M4;M1CQ92;O24381;M1CSJ6;Q2PYZ4;M1ADF7;M0ZNP4;M1D5G6;M0ZXH7;M0ZXH8;P29196;M1B8U0;M1B8T9;M1B8T8;M1B8U1;Q9T0N1;Q43842;M1CV04;M1CV05;M1DXQ0	M1D5G6	483	485	no	no	1	4.3421e-06	44.439	By MS/MS	By MS/MS	By MS/MS	By MS/MS	By MS/MS	By matching
YNSDVGPSGTPVRF	KSPNSDAPCANGVFRYNSDVGPSGTPVRFI	RYNSDVGPSGTPVRFIGSSSHFGQGIFEDE	R	Y	N	R	F	I	0	1	1	1	0	0	0	2	0	0	0	0	0	1	2	2	1	0	1	2	0	0	14	0		1494.71	Q41480;A0A097H111;A0A097H112;Q43645;H9B8I8;A0A097H115;C5MRU1;A0A097H117;A0A097H125;A0A097H133;A0A097H143;M1AKE4;A0A097H126;P58514;A0A097H127;A0A097H128;A0A097H131;Q8S380;A0A097H184;A0A097H141;A0A097H147;P30941;A0A097H149;A0A097H138;A0A097H139;A0A097H150;A0A097H151;A0A097H169;A0A097H180;C5MRU0;C5MRU2;C5MRU4;M1AKE5;A0A097H118;P58518;P17979;H9B8I9;P58515;P58519;Q03197;Q38M77;Q3S474;Q3S477;Q8LJQ0;Q3S…	A0A097H131	83	96	no	no	1;2	9.6551e-50	311.77	By MS/MS	By matching			By MS/MS	By MS/MS
AAVPSGASTGIY	TVEVDVHVSNGVFARAAVPSGASTGIYEAL	FARAAVPSGASTGIYEALELRDGGSDYLGK	R	A	A	I	Y	E	3	0	0	0	0	0	0	2	0	1	0	0	0	0	1	2	1	0	1	1	0	0	12	0		1092.55	M0ZSD6;M1ARI7;M1ARI6;Q2VCI5	M0ZSD6	35	46	no	no	1;2	0.028327	98.904	By MS/MS	By MS/MS	By MS/MS	By MS/MS	By MS/MS	By MS/MS
SKLDPEAYG	VNPIIISRLQEFPPKSKLDPEAYGNQNSTI	QEFPPKSKLDPEAYGNQNSTITAEHIEDKL	K	S	K	Y	G	N	1	0	0	1	0	0	1	1	0	0	1	1	0	0	1	1	0	0	1	0	0	0	9	-1		978.466	M1BVW6;O22508;O24376;O24379;O49150;P37831;Q41238;Q43189;Q9SAP1;Q9SAP0;Q43190;Q9SC16;O22507;O24378	Q9SC16	391	399	no	no	1;2	0.012799	150.36					By MS/MS	By MS/MS
VEFY				V	E	F	Y		0	0	0	0	0	0	1	0	0	0	0	0	0	1	0	0	0	0	1	1	0	0	4	-1		556.253	M1AQQ0	REV__M1BYW4			no	no	1	0.0043512	38.261	By MS/MS	By MS/MS	By MS/MS	By MS/MS	By MS/MS	By MS/MS
LALF	PPFAPWKPHYDLLDWLALFFGFQDSSVRNQ	PWKPHYDLLDWLALFFGFQDSSVRNQREHI	W	L	A	L	F	F	1	0	0	0	0	0	0	0	0	0	2	0	0	1	0	0	0	0	0	0	0	0	4	0		462.284	M1AVG0;M1BJK8;M1BJK7;M1BKD1;M1D0T5;M1CZK6;M1CZK7;M1CAQ0;M1CDX5;M0ZZJ1;M1B6I6;M1C082;M1B6H9	M1BKD1	72	75	no	no	1	0.0025891	62.263	By MS/MS	By MS/MS	By MS/MS	By MS/MS		By MS/MS
GVYIPQ	VDANIARWLYPRLGYGVYIPQAEEGAVAAL	RWLYPRLGYGVYIPQAEEGAVAALKRALGA	Y	G	V	P	Q	A	0	0	0	0	0	1	0	1	0	1	0	0	0	0	1	0	0	0	1	1	0	0	6	0		675.359	M1BA84;Q38M56	M1BA84	119	124	no	no	1;2	0.20288	76.677	By MS/MS	By MS/MS	By matching	By MS/MS	By matching	By matching
EVAISSF	LQEKLGETRVHQALTEVAISSFDIKTNKPV	TRVHQALTEVAISSFDIKTNKPVIFTKSNL	T	E	V	S	F	D	1	0	0	0	0	0	1	0	0	1	0	0	0	1	0	2	0	0	0	1	0	0	7	-1		751.375	M1B3W0;P07745;P15477;P15478;Q2MY38;Q2MY40;Q2MY41;P11768;Q2MY37;Q2MY52;Q2MY43;Q2MY44;Q2MY45;Q2MY36;P15476;Q2MY42;Q2MY50;Q2MY60;Q2MY58;Q3YJT4;Q2MY59;Q2MY51;Q2MY54;Q2MY56;Q3YJS9;Q3YJT0;Q3YJT2;Q3YJT3;Q3YJT5;Q2MY48;M1AGX5;Q41487;Q42502	Q3YJT3	137	143	no	no	1	0.04336	144.01	By MS/MS	By MS/MS	By MS/MS	By matching	By MS/MS	By matching
LPTV	QVETYYKSLTFTPSQLPTVGGWTFLDSIIR	YYKSLTFTPSQLPTVGGWTFLDSIIRKLNE	Q	L	P	T	V	G	0	0	0	0	0	0	0	0	0	0	1	0	0	0	1	0	1	0	0	1	0	0	4	0		428.263	M1BDM1;M1AE21;M1AE20;M1AE22;M1BAK6;M1BP51;M1D3L7	M1BDM1	386	389	no	no	1	0.0029943	94.737	By MS/MS	By matching	By matching	By matching	By MS/MS	By matching
IDFEPK	SVARHILQQLQTMNIIDFEPKGGRRITSNG	LQQLQTMNIIDFEPKGGRRITSNGQRDLDQ	I	I	D	P	K	G	0	0	0	1	0	0	1	0	0	1	0	1	0	1	1	0	0	0	0	0	0	0	6	-1		747.38	M1CA24	M1CA24	114	119	no	no	2	0.16859	97.596	By matching	By matching	By matching	By matching	By MS/MS	By MS/MS
YDQDGNPLRIGERY	PTTCHDDDNLVLPEVYDQDGNPLRIGERYI	VYDQDGNPLRIGERYIINNPLLGAGAVYLY	V	Y	D	R	Y	I	0	2	1	2	0	1	1	2	0	1	1	0	0	0	1	0	0	0	2	0	0	0	14	-1		1694.8	A0A097H161;A0A097H162;P20347;Q6PMR6;A0A097H155;O24383;Q8W146;A0A097H153;A0A097H157;Q8W147	P20347	49	62	no	no	2;3	3.2882e-16	235.31	By MS/MS	By MS/MS	By MS/MS	By MS/MS		By MS/MS
SAPSKDAPMF	KAAAHLKGGAKKVVISAPSKDAPMFVVGVN	KKVVISAPSKDAPMFVVGVNENEYKPELDI	I	S	A	M	F	V	2	0	0	1	0	0	0	0	0	0	0	1	1	1	2	2	0	0	0	0	0	0	10	0		1049.49	K7WNY2;M1CKC5;Q8LK04;Q2XPW9	Q8LK04	126	135	no	no	1;2	0.0072432	141.02		By MS/MS	By MS/MS	By MS/MS	By MS/MS	By MS/MS
GFTY				G	F	T	Y		0	0	0	0	0	0	0	1	0	0	0	0	0	1	0	0	1	0	1	0	0	0	4	0		486.211	M1A6J6;M1A6J5	REV__M1CB97			no	no	1	0.003174	76.733	By MS/MS	By MS/MS	By matching	By MS/MS
LPSLF	SFNYFTGATPPWLFHLPSLFSLYVQHNQLT	TGATPPWLFHLPSLFSLYVQHNQLTGKLPN	H	L	P	L	F	S	0	0	0	0	0	0	0	0	0	0	2	0	0	1	1	1	0	0	0	0	0	0	5	0		575.332	M1DBC3;M0ZNP4	M0ZNP4	554	558	no	no	1	0.030824	110.5	By MS/MS	By MS/MS	By matching	By MS/MS	By MS/MS	By MS/MS
TPSDSVAIIA	GDGDRNMVLGKRFFVTPSDSVAIIAANAVQ	KRFFVTPSDSVAIIAANAVQAIPYFSGGLK	V	T	P	I	A	A	2	0	0	1	0	0	0	0	0	2	0	0	0	0	1	2	1	0	0	1	0	0	10	-1		972.513	Q9M4G4	Q9M4G4	316	325	no	no	1;2	0.0072532	140.98	By MS/MS	By MS/MS	By MS/MS	By MS/MS	By matching	By MS/MS
LGKSPNSDAPCAN	RIISTFWGALGGDVYLGKSPNSDAPCANGV	VYLGKSPNSDAPCANGVFRYNSDVGPSGTP	Y	L	G	A	N	G	2	0	2	1	1	0	0	1	0	0	1	1	0	0	2	2	0	0	0	0	0	0	13	0		1329.6	A0A097H146;A0A097H125;A0A097H133;A0A097H143;M1AKE4;P58514;A0A097H127;A0A097H128;A0A097H131;Q8S380;A0A097H184;A0A097H141;A0A097H147;P30941;A0A097H149;A0A097H138;A0A097H139;A0A097H151;A0A097H169;A0A097H180;P58515;Q41484;Q2XPY0;Q2XPX8;Q3S474;Q3S477;Q8LJQ0;Q41433;A0A097H142;A0A097H122;Q84Y13;Q8L5X3;Q8L5X5;Q8L5X6;Q8S338;Q8S381;A0A097H135	A0A097H131	66	78	no	no	2	9.0961e-14	248.21		By MS/MS	By MS/MS	By MS/MS		By MS/MS
SGSILGPM	IVPFYFEHGPHIFNYSGSILGPMYDGKYLL	GPHIFNYSGSILGPMYDGKYLLQVLQEKLG	Y	S	G	P	M	Y	0	0	0	0	0	0	0	2	0	1	1	0	1	0	1	2	0	0	0	0	0	0	8	0		760.379	P15477;Q3YJT0	P15477	117	124	no	no	1	0.07477	107.65	By MS/MS	By MS/MS	By matching	By matching	By MS/MS	By MS/MS
SDIPSVVEK	ERTLKGTFFGNYKPRSDIPSVVEKYMNKEL	GNYKPRSDIPSVVEKYMNKELELEKFITHT	R	S	D	E	K	Y	0	0	0	1	0	0	1	0	0	1	0	1	0	0	1	2	0	0	0	2	0	0	9	-1		972.513	P14674;M1D164;P14675;M1D165	P14674	330	338	no	no	1;2	0.015166	146.27			By matching		By MS/MS	By MS/MS
RAEEDPAF	TVADPALLSVSVATRRAEEDPAFASIRSLN	SVSVATRRAEEDPAFASIRSLNYKQLLLLS	R	R	A	A	F	A	2	1	0	1	0	0	2	0	0	0	0	0	0	1	1	0	0	0	0	0	0	0	8	-2		933.419	Q2MY38;Q2MY44;Q3YJT5;Q2MY48;M1AGX5	Q2MY44	235	242	no	no	1;2	0.055922	119.07	By matching	By MS/MS	By MS/MS	By MS/MS	By MS/MS	By MS/MS
GGTIGQADSSW	VGDYDASLGTMLLETGGTIGQADSSWFKIV	LLETGGTIGQADSSWFKIVKSSQFGYNLLY	T	G	G	S	W	F	1	0	0	1	0	1	0	3	0	1	0	0	0	0	0	2	1	1	0	0	0	0	11	-1		1077.47	A0A097H146;A0A097H125;A0A097H133;A0A097H143;M1AKE4;A0A097H126;P58514;A0A097H127;A0A097H128;A0A097H131;Q8S380;Q4FE27;A0A097H141;A0A097H147;P30941;A0A097H149;A0A097H138;A0A097H139;A0A097H151;A0A097H169;P58515;Q41484;Q2XPY0;Q2XPX8;Q3S474;Q41433;A0A097H142;A0A097H122;Q84Y13;Q8L5X3;Q8L5X5;Q8L5X6;Q8S338;Q8S381;A0A097H135	A0A097H131	148	158	no	no	1	0.00012335	195.58	By MS/MS	By MS/MS	By MS/MS	By MS/MS	By MS/MS	By MS/MS
LDPSERDAY	RELTHDFEKLVLIWTLDPSERDAYLAKEAT	LVLIWTLDPSERDAYLAKEATKRWTKSNFV	T	L	D	A	Y	L	1	1	0	2	0	0	1	0	0	0	1	0	0	0	1	1	0	0	1	0	0	0	9	-2		1064.48	Q9M3H3;Q2XTE7	Q9M3H3	82	90	yes	no	2	0.053712	103.56	By MS/MS	By MS/MS	By MS/MS		By MS/MS	By MS/MS
GESDPKNPKACPL	KGCNYYSAFGRFICEGESDPKNPKACPLNC	CEGESDPKNPKACPLNCDTNIAYSRCSRSK	E	G	E	P	L	N	1	0	1	1	1	0	1	1	0	0	1	2	0	0	3	1	0	0	0	0	0	0	13	0		1411.68	Q3S493;J7EQ46;A0A1X9QDP2	Q3S493	81	93	no	no	2;3	1.6294e-05	164.97		By MS/MS	By MS/MS	By MS/MS
FDVIGGTGT	LQEVDNNTDARLADYFDVIGGTGTGGLLTA	ARLADYFDVIGGTGTGGLLTAMITTPNENN	Y	F	D	G	T	G	0	0	0	1	0	0	0	3	0	1	0	0	0	1	0	0	2	0	0	1	0	0	9	-1		865.418	Q3YJS9	Q3YJS9	58	66	yes	yes	1	0.084598	90.862	By MS/MS	By matching	By MS/MS	By MS/MS	By MS/MS	By MS/MS
AVNDSGVHQL	QGVESSIWQLAKAYVAVNDSGVHQLISHWL	AKAYVAVNDSGVHQLISHWLNTHAVIEPFV	V	A	V	Q	L	I	1	0	1	1	0	1	0	1	1	0	1	0	0	0	0	1	0	0	0	2	0	0	10	-0.9		1038.51	M1AQS2;M1AQS1;Q43191;M1CAP8;O24379;Q41462;Q41238;Q43189;Q9SAP1;Q43190	O24379	510	519	no	no	1;2	2.2497e-06	218.04	By MS/MS	By MS/MS	By MS/MS	By MS/MS	By MS/MS	By MS/MS
PHY	YDICYSTAAAPIYFPPHYFVTHTSNGDRYE	CYSTAAAPIYFPPHYFVTHTSNGDRYEFNL	P	P	H	H	Y	F	0	0	0	0	0	0	0	0	1	0	0	0	0	0	1	0	0	0	1	0	0	0	3	0.1		415.186	M1ABX1;M1BKD1;M1DIN8;Q9M4G4;M1AGX6;M1AS02;M1B3W0;M1BFI9;P15478;Q2MY38;Q2MY41;P11768;Q2MY37;Q2MY52;Q2MY43;Q2MY55;Q2MY44;Q2MY50;Q2MY60;Q2MY58;Q3YJT4;Q2MY59;Q2MY51;Q2MY56;Q3YJS9;Q3YJT0;Q3YJT2;Q3YJT3;Q3YJT5;Q2MY48;M1AGX5;Q41487;Q42502;M1AT67;K7WNY9;A4UV52;M1ACL3;M1BZU8;M1BFJ1;M1BM43;M1AVA1;M1AVA0;M1B054;M0ZJT7;M1A1D2;M1B307;M1B304;M0ZM13;M1A566;M1A564	Q3YJT3	184	186	no	no	1	2.0832e-06	52.041		By MS/MS	By MS/MS	By MS/MS	By MS/MS	By MS/MS
DFKDV	EDQKIFKYLDSLDVEDFKDVTSGYSLTFIF	FKYLDSLDVEDFKDVTSGYSLTFIFKPNPY	E	D	F	D	V	T	0	0	0	2	0	0	0	0	0	0	0	1	0	1	0	0	0	0	0	1	0	0	5	-1		622.296	A0A097H1B3;M1A9L1;M1A9L0	A0A097H1B3	110	114	no	no	1	0.081992	31.769	By matching	By MS/MS	By matching	By matching	By matching	By matching
LEGQLQKMDNNAD	GGGIKGIIPGTILEFLEGQLQKMDNNADAR	EFLEGQLQKMDNNADARLADYFDVIGGTST	F	L	E	A	D	A	1	0	2	2	0	2	1	1	0	0	2	1	1	0	0	0	0	0	0	0	0	0	13	-2		1474.67	Q2MY38;Q2MY40;Q2MY43;Q2MY55;Q2MY50;Q2MY60;Q2MY58;Q3YJT4;Q2MY59;Q2MY54;Q2MY56;Q3YJT5;Q2MY48;M1AGX5;Q41487	Q2MY54	51	63	no	no	2	1.0494e-06	196.78	By matching	By MS/MS	By MS/MS	By MS/MS	By MS/MS	By MS/MS
DRVRLF	HILLNGSPVTLDIRCDRVRLFDNILGAVVQ	SPVTLDIRCDRVRLFDNILGAVVQIPVVG_	C	D	R	L	F	D	0	2	0	1	0	0	0	0	0	0	1	0	0	1	0	0	0	0	0	1	0	0	6	1		804.461	Q3S484	Q3S484	88	93	no	no	2;3	0.1367	95.957	By MS/MS	By MS/MS	By MS/MS	By MS/MS	By MS/MS	By MS/MS
SESPLPKPVLDTN	VFSSTFTSQNPINLPSESPLPKPVLDTNGK	LPSESPLPKPVLDTNGKELNPNLSYRIIST	P	S	E	T	N	G	0	0	1	1	0	0	1	0	0	0	2	1	0	0	3	2	1	0	0	1	0	0	13	-1		1395.72	Q3S481;Q8S393;C5MRU4;M1AKE5;A0A097H118;P17979;H9B8I9;Q03197;Q38M77;Q3S482;Q3S488;Q3S479;Q43646	Q3S482	32	44	no	no	1;2	1.0379e-18	257.19	By MS/MS	By MS/MS	By MS/MS	By MS/MS		By matching
GEPLRIGER	TCHDNLVLPEVYDQDGEPLRIGERYIIKNP	EVYDQDGEPLRIGERYIIKNPLLGGGAVYL	D	G	E	E	R	Y	0	2	0	0	0	0	2	2	0	1	1	0	0	0	1	0	0	0	0	0	0	0	9	0		1025.56	Q8RX93;A0A097H166;Q8RX92;O24385	Q8RX93	48	56	yes	no	2;3	0.029259	121.83		By MS/MS	By MS/MS		By MS/MS	By MS/MS
GPSGTPVR	DAPCANGVFRYNSDVGPSGTPVRFIGSSSH	FRYNSDVGPSGTPVRFIGSSSHFGQGIFED	V	G	P	V	R	F	0	1	0	0	0	0	0	2	0	0	0	0	0	0	2	1	1	0	0	1	0	0	8	1		769.408	Q41480;A0A097H111;A0A097H112;Q43645;H9B8I8;A0A097H115;C5MRU1;A0A097H117;A0A097H125;A0A097H133;A0A097H143;M1AKE4;A0A097H126;P58514;A0A097H127;A0A097H128;A0A097H131;Q8S380;A0A097H184;A0A097H141;A0A097H147;P30941;A0A097H149;A0A097H138;A0A097H139;A0A097H150;A0A097H151;A0A097H169;A0A097H180;C5MRU0;C5MRU2;C5MRU4;M1AKE5;A0A097H118;P58518;P17979;H9B8I9;P58515;P58519;Q03197;Q41484;Q2XPY0;Q2XPX8;Q38M77;Q3S…	A0A097H131	88	95	no	no	1;2	0.00259	189.31	By MS/MS	By MS/MS	By MS/MS	By MS/MS	By MS/MS	By MS/MS
MLL	EDPAFSSIKSLDYKQMLLLSLGTGTNSEFD	AFSSIKSLDYKQMLLLSLGTGTNSEFDKTY	Q	M	L	L	L	L	0	0	0	0	0	0	0	0	0	0	2	0	1	0	0	0	0	0	0	0	0	0	3	0		375.219	M0ZNU3;M1AAT4;M1AP11;M1AP12;M1AP14;M1AQS2;M1BAH1;M1BAG9;M1BC68;M1BJG9;M1BJK8;M1BJK7;M1BL76;M1C321;M1CFT6;M1CRQ4;O24381;M1CSJ6;M1CSW4;M1DBC3;M1DFJ2;Q43191;M1DNZ3;M1AGX6;M1B3W0;M1BFI9;P07745;P15477;P15478;Q2MY40;Q2MY41;P11768;Q2MY37;Q2MY52;Q2MY43;Q2MY55;Q2MY45;Q2MY36;P15476;Q2MY42;Q2MY50;Q2MY60;Q2MY58;Q3YJT4;Q2MY59;Q2MY51;Q2MY54;Q2MY56;Q3YJS9;Q3YJT0;Q3YJT2;Q3YJT3;Q41487;Q42502;M0ZY47;M0ZY46;M1A3M1;…	Q3YJT3	241	243	no	no	1	2.0832e-06	52.041	By MS/MS	By MS/MS	By MS/MS	By MS/MS	By matching
FDSL				F	D	S	L		0	0	0	1	0	0	0	0	0	0	1	0	0	1	0	1	0	0	0	0	0	0	4	-1		480.222	M1D7K4;M0ZMA9	REV__M1CA70			no	no	1	0.0030394	94.224		By MS/MS
GGVATVGDPA	THTSNGATYEFNLVDGGVATVGDPALLSLS	FNLVDGGVATVGDPALLSLSVATRLAQEDP	D	G	G	P	A	L	2	0	0	1	0	0	0	3	0	0	0	0	0	0	1	0	1	0	0	2	0	0	10	-1		842.413	M1B3W0;Q2MY40;Q2MY41;P11768;Q2MY37;Q2MY52;Q2MY45;Q2MY36;P15476;Q2MY42;Q2MY51;Q2MY54;Q3YJT0	Q2MY45	216	225	no	no	1;2	0.10539	79.469	By MS/MS	By MS/MS	By MS/MS		By MS/MS	By MS/MS
YPEWK	SHATKDLYDSIAAGNYPEWKLFIQTMDPED	DLYDSIAAGNYPEWKLFIQTMDPEDVDKFD	N	Y	P	W	K	L	0	0	0	0	0	0	1	0	0	0	0	1	0	0	1	0	0	1	1	0	0	0	5	0		721.344	Q2PYW5;M1CVH4;P55312;Q6RFS8;P49284	Q2PYW5	264	268	no	no	1;2	0.030766	120.06	By MS/MS	By MS/MS	By MS/MS	By MS/MS	By MS/MS
GFGICPR	EHVDAKACTLECGNLGFGICPRSEGSPENR	CTLECGNLGFGICPRSEGSPENRICTNCCA	L	G	F	P	R	S	0	1	0	0	1	0	0	2	0	1	0	0	0	1	1	0	0	0	0	0	0	0	7	1		805.39	J7EN94;A0A023UDB8;A0A097H1A1;J7EQ13;A0A1X9QDN7;J7ENS8;J7EQ14;O82735;Q3S483;Q3S485;Q3S493;J7EQ46	J7EN94	42	48	no	no	2	0.10348	114.67		By MS/MS	By MS/MS	By MS/MS	By MS/MS	By MS/MS
TGEQLID	VDNFPKPTDQLYTISTGEQLIDSMNLNNRF	TDQLYTISTGEQLIDSMNLNNRFQIKSLGG	S	T	G	I	D	S	0	0	0	1	0	1	1	1	0	1	1	0	0	0	0	0	1	0	0	0	0	0	7	-2		774.376	M1AG22	M1AG22	144	150	yes	yes	1	0.17062	89.427						By MS/MS
LYDY	GDDIPLAVLSQKPHMLYDYFKQRFAQVTNP	PLAVLSQKPHMLYDYFKQRFAQVTNPAIDP	M	L	Y	D	Y	F	0	0	0	1	0	0	0	0	0	0	1	0	0	0	0	0	0	0	2	0	0	0	4	-1		572.248	M1AL00;M1BAX6;P00061;M1CBK0;K7XKN6;M0ZKD3	M1AL00	593	596	no	no	1	0.0031394	82.602	By MS/MS	By MS/MS			By MS/MS	By MS/MS
EGQLQEVDNNK	GGIKGIIPATILEFLEGQLQEVDNNKDARL	LEFLEGQLQEVDNNKDARLADYFDVIGGTS	L	E	G	N	K	D	0	0	2	1	0	2	2	1	0	0	1	1	0	0	0	0	0	0	0	1	0	0	11	-2		1272.59	P07745;P15477;Q2MY41;P11768;Q2MY37;Q2MY52;Q2MY44;Q2MY45;Q2MY36;P15476;Q2MY42;Q2MY51;Q3YJT2;Q3YJT3;Q42502	Q3YJT3	40	50	no	no	1;2	1.5811e-144	407.45	By MS/MS				By MS/MS	By MS/MS
VPLVSS	EDVAYHTTGDHRKLLVPLVSSYRYGGDEVD	TTGDHRKLLVPLVSSYRYGGDEVDLRLAKA	L	V	P	S	S	Y	0	0	0	0	0	0	0	0	0	0	1	0	0	0	1	2	0	0	0	2	0	0	6	0		600.348	Q9M3H3;Q2XTE7	Q9M3H3	150	155	no	no	1	0.078871	138.39	By matching	By matching	By matching	By matching	By MS/MS
SLTLEDVPNHGK	AFIIKNMHINEFFLKSLTLEDVPNHGKVHF	FLKSLTLEDVPNHGKVHFVCNSWVYPSLNY	K	S	L	G	K	V	0	0	1	1	0	0	1	1	1	0	2	1	0	0	1	1	1	0	0	1	0	0	12	-0.9		1308.67	M1BVW6;O22508;O24376;O24379;O49150;P37831;Q41238;Q43189;Q9SAP1;Q43190;Q9SC16;O22507;O24378	Q9SC16	126	137	no	no	2;3	2.6657e-05	169.09					By MS/MS	By MS/MS
YEGGIKLPQGPL	GTPNEFDSFEDVLRLYEGGIKLPQGPLFKA	LRLYEGGIKLPQGPLFKALTAAIPLEMIRE	L	Y	E	P	L	F	0	0	0	0	0	1	1	3	0	1	2	1	0	0	2	0	0	0	1	0	0	0	12	0		1270.69	M1BVW6;O22508;O24376;O24379;O49150;P37831;Q41238;Q43189;Q9SAP1;Q9SC16;O24378	Q9SC16	311	322	no	no	1;2	4.2257e-07	212.21	By MS/MS	By MS/MS	By MS/MS	By MS/MS	By MS/MS	By MS/MS
GYPF	YLQTFKLYSPFTCKVGYPFILPSEILTMPQ	FKLYSPFTCKVGYPFILPSEILTMPQLRTL	V	G	Y	P	F	I	0	0	0	0	0	0	0	1	0	0	0	0	0	1	1	0	0	0	1	0	0	0	4	0		482.217	M1ADB8	M1ADB8	614	617	no	no	1	0.0031319	83.876	By MS/MS	By matching		By matching	By matching	By MS/MS
ILGDVVEMP	VTKDFSCNRVRLFDNILGDVVEMPVVR___	VRLFDNILGDVVEMPVVR____________	N	I	L	M	P	V	0	0	0	1	0	0	1	1	0	1	1	0	1	0	1	0	0	0	0	2	0	0	9	-2		971.5	A0A097H187;Q4FE25	A0A097H187	96	104	yes	no	1;2	0.12062	81.381	By matching	By MS/MS	By MS/MS	By MS/MS	By MS/MS	By MS/MS
NLAKSPELDAK	SFDIKTNKPVIFTKSNLAKSPELDAKMYDI	FTKSNLAKSPELDAKMYDICYSTAAAPIYF	S	N	L	A	K	M	2	0	1	1	0	0	1	0	0	0	2	2	0	0	1	1	0	0	0	0	0	0	11	0		1184.64	P15477;P15478;Q2MY38;Q2MY40;Q2MY41;P11768;Q2MY37;Q2MY52;Q2MY43;Q2MY55;Q2MY44;Q2MY45;Q2MY36;P15476;Q2MY42;Q2MY50;Q2MY60;Q2MY58;Q3YJT4;Q2MY59;Q2MY51;Q2MY54;Q3YJT2;Q3YJT3;Q3YJT5;M1AGX5;Q41487;Q42502	Q3YJT3	157	167	no	no	2;3	0.024568	104.82		By MS/MS	By MS/MS	By MS/MS	By matching	By matching
DRFGIVE	SCTTNCLAPLAKVINDRFGIVEGLMTTVHA	APLAKVINDRFGIVEGLMTTVHAMTATQKT	N	D	R	V	E	G	0	1	0	1	0	0	1	1	0	1	0	0	0	1	0	0	0	0	0	1	0	0	7	-1		834.424	K7WNY2;M1CKC5;Q8LK04;Q2XPW9	Q8LK04	170	176	no	no	1;2	0.18481	85.272		By MS/MS	By matching	By MS/MS
GIGTVPVGR	DKPLRLPLQDVYKIGGIGTVPVGRVETGVI	DVYKIGGIGTVPVGRVETGVIKPGMVVTFG	G	G	I	G	R	V	0	1	0	0	0	0	0	3	0	1	0	0	0	0	1	0	1	0	0	2	0	0	9	1		854.497	Q2V985;M1AED5;Q2XTC2;Q38HV3;Q38JJ0;Q38HT2;M1BV36;Q69GY4;M1BQM9	Q2V985	246	254	no	no	1;2	0.044604	108.09		By MS/MS	By MS/MS	By MS/MS	By MS/MS	By matching
GYTEDDVVST	AAIKEESEGKLKGILGYTEDDVVSTDFVGD	LKGILGYTEDDVVSTDFVGDSRSSIFDAKA	L	G	Y	S	T	D	0	0	0	2	0	0	1	1	0	0	0	0	0	0	0	1	2	0	1	2	0	0	10	-3		1084.46	K7WNY2;M1CKC5;Q8LK04;Q2XPW9	Q8LK04	279	288	no	no	1;2	0.010226	130.64	By matching	By MS/MS	By MS/MS	By MS/MS
DNFPKPTDQ	YLDSPTCSHFTMWMVDNFPKPTDQLYTIST	FTMWMVDNFPKPTDQLYTISTGEQLIDSMN	V	D	N	D	Q	L	0	0	1	2	0	1	0	0	0	0	0	1	0	1	2	0	1	0	0	0	0	0	9	-1		1060.48	M1AG22	M1AG22	130	138	yes	yes	1;2	3.2257e-10	246.87	By MS/MS	By MS/MS	By MS/MS	By MS/MS	By MS/MS	By MS/MS
VAFE	VTQPRRVAVLATAKRVAFELGVRLGKEVGF	RRVAVLATAKRVAFELGVRLGKEVGFQVRH	R	V	A	F	E	L	1	0	0	0	0	0	1	0	0	0	0	0	0	1	0	0	0	0	0	1	0	0	4	-1		464.227	M0ZGH2;M0ZGH1;T1TEE4	M0ZGH2	352	355	no	no	1	0.0038413	61.367		By MS/MS		By MS/MS
IGGEDIKA	FYGKVSTGSDGKRYWIGGEDIKAVAYDVPI	SDGKRYWIGGEDIKAVAYDVPIPGYKTRTT	W	I	G	K	A	V	1	0	0	1	0	0	1	2	0	2	0	1	0	0	0	0	0	0	0	0	0	0	8	-1		801.423	P04045	P04045	269	276	no	no	1;2	0.05875	116.88					By MS/MS	By MS/MS
PKHC	GHIHNISYPFRLKSDPKHCGLENYELSCEG	NISYPFRLKSDPKHCGLENYELSCEGNRAI	D	P	K	H	C	G	0	0	0	0	1	0	0	0	1	0	0	1	0	0	1	0	0	0	0	0	0	0	4	1.1		540.248	M1AQ67	M1AQ67	50	53	no	no	1	0.010899	4.5221	By MS/MS	By MS/MS	By MS/MS	By MS/MS	By MS/MS	By MS/MS
EELVVT	TSKLCVDETVWKVNDEELVVTGGNVGNEND	DETVWKVNDEELVVTGGNVGNENDIFKIKK	D	E	E	V	T	G	0	0	0	0	0	0	2	0	0	0	1	0	0	0	0	0	1	0	0	2	0	0	6	-2		688.364	Q8RX93;A0A097H166;Q8RX92;O24385;O24386	Q8RX93	142	147	no	no	1	0.17765	93.763	By matching	By MS/MS	By MS/MS	By MS/MS	By MS/MS	By MS/MS
MPPAVP	PEVIAEYTIRALQRTMPPAVPAVVFLSGGQ	YTIRALQRTMPPAVPAVVFLSGGQSEEQAT	T	M	P	V	P	A	1	0	0	0	0	0	0	0	0	0	0	0	1	0	3	0	0	0	0	1	0	0	6	0		610.315	Q2PYX3;M0ZS44;Q38JJ4	Q38JJ4	255	260	no	no	1;2	0.14551	107.29	By MS/MS	By MS/MS	By MS/MS	By MS/MS	By MS/MS	By MS/MS
LPEVYDQDGHPLRIGER	______________________________	EVYDQDGHPLRIGERYIINNPLTGGGAVYL	V	L	P	E	R	Y	0	2	0	2	0	1	2	2	1	1	2	0	0	0	2	0	0	0	1	1	0	0	17	-1.9		1993	M1AMY0	M1AMY0	8	24	yes	yes	2;3;4	1.1105e-34	271.04					By MS/MS	By MS/MS
LDIYVPRDE	RTDPKSESRIPLILSLDIYVPRDERFGHLK	IPLILSLDIYVPRDERFGHLKMSDFLTYAL	S	L	D	D	E	R	0	1	0	2	0	0	1	0	0	1	1	0	0	0	1	0	0	0	1	1	0	0	9	-2		1118.56	M1AQS2;M1AQS1;Q43191;M1BVW6;O22508;O24376;O24379;O49150;P37831;Q41238;Q43190;Q9SC16;O22507;O24378;M1D4M7	Q9SC16	256	264	no	no	1;2	0.036238	113.62		By MS/MS	By MS/MS	By MS/MS
VGVSEETTTGVK	LKTDPLRYTKMKERLVGVSEETTTGVKRLY	ERLVGVSEETTTGVKRLYQMQANGTLLFPA	L	V	G	V	K	R	0	0	0	0	0	0	2	2	0	0	0	1	0	0	0	1	3	0	0	3	0	0	12	-1		1205.61	Q2XTD0	Q2XTD0	200	211	no	no	1;2	1.8105e-12	233.09	By MS/MS	By matching	By matching	By matching	By MS/MS	By MS/MS
RTDGEGIL	ALTAAIPLEMIRELLRTDGEGILRFPTPLV	EMIRELLRTDGEGILRFPTPLVIKDSKTAW	L	R	T	I	L	R	0	1	0	1	0	0	1	2	0	1	1	0	0	0	0	0	1	0	0	0	0	0	8	-1		859.44	M1BVW6;O22508;O24376;O24379;O49150;P37831;Q41238;Q43189;Q9SAP1;Q9SAP0;Q43190;Q9SC16;O22507;O24378	Q9SC16	340	347	no	no	1;2	0.086662	102.77	By matching	By MS/MS	By MS/MS	By MS/MS
TPAGDKPVREL	HSSSQYPDVNHATVATPAGDKPVRELVADD	ATVATPAGDKPVRELVADDAWLNSEFISTV	A	T	P	E	L	V	1	1	0	1	0	0	1	1	0	0	1	1	0	0	2	0	1	0	0	1	0	0	11	0		1181.64	M1BFT7;Q2PYY8	M1BFT7	203	213	no	no	2;3	0.013668	112.95		By MS/MS	By MS/MS	By MS/MS	By matching	By matching
ATLGEMVTVL	______________________________	TGSTCATLGEMVTVLSIDGGGIKGIIPATI	C	A	T	V	L	S	1	0	0	0	0	0	1	1	0	0	2	0	1	0	0	0	2	0	0	2	0	0	10	-1		1032.55	P07745;Q9SAP2;P15478;Q06627;Q2MY38;Q2MY40;Q3YJS9;Q3YJT0;Q3YJT2;Q3YJT3;Q3YJT5;Q2MY48;Q42502	Q3YJT3	11	20	no	no	1;2	0.027329	107.43	By matching	By MS/MS	By MS/MS	By MS/MS	By MS/MS	By MS/MS
LPSDATPVLDVTGK	IVVFSSTFTSQNPINLPSDATPVLDVTGKE	NLPSDATPVLDVTGKELDPRLSYRIISTFW	N	L	P	G	K	E	1	0	0	2	0	0	0	1	0	0	2	1	0	0	2	1	2	0	0	2	0	0	14	-1		1411.76	A0A097H146;A0A097H125;A0A097H133;A0A097H143;M1AKE4;P58514;A0A097H127;A0A097H128;A0A097H131;Q8S380;A0A097H184;Q4FE27;A0A097H141;P24743;A0A097H147;A0A097H151;A0A097H169;P58515;Q41484;Q2XPY0;Q2XPX8;Q3S477;Q8LJQ0;Q41433;A0A097H142;A0A097H122;Q84Y13;Q8L5X3;Q8L5X5;Q8L5X6;Q8S381;A0A097H135	A0A097H131	29	42	no	no	2	5.0217e-23	266.57	By matching	By MS/MS	By MS/MS	By MS/MS	By MS/MS	By MS/MS
SQFGYN	TIGQADSSWFKIVKSSQFGYNLLYCPVTTT	SSWFKIVKSSQFGYNLLYCPVTTTMTLPFS	S	S	Q	Y	N	L	0	0	1	0	0	1	0	1	0	0	0	0	0	1	0	1	0	0	1	0	0	0	6	0		714.297	A0A097H126;A0A097H131;Q8S380;A0A097H184;Q4FE27;P30941;A0A097H149;A0A097H138;A0A097H139;Q41433;A0A097H142;A0A097H122;Q84Y13;Q8S338	A0A097H131	165	170	no	no	1	0.05515	151.14	By MS/MS	By matching	By matching	By matching	By matching	By matching
VGLY	NLVSLCMKIINSVVVVGLYYGFLTTFSIGP	LCMKIINSVVVVGLYYGFLTTFSIGPSYLF	V	V	G	L	Y	Y	0	0	0	0	0	0	0	1	0	0	1	0	0	0	0	0	0	0	1	1	0	0	4	0		450.248	A0A0N7CFU2;Q2VEC3;A0A0N7CKI2;A0A1I9GEQ4;M1CPM1;A0A097PNT8;M1CPM0;M1CSE1;M1BGF9;M1BGF7;M1A6P4	A0A0N7CFU2	25	28	no	no	1	0.0024436	73.311	By MS/MS	By MS/MS	By MS/MS	By MS/MS	By MS/MS	By MS/MS
TGMLLE	YPLVEQLEPETAAKVTGMLLEMDQTEVLHL	LEPETAAKVTGMLLEMDQTEVLHLLESPEA	V	T	G	L	E	M	0	0	0	0	0	0	1	1	0	0	2	0	1	0	0	0	1	0	0	0	0	0	6	-1		662.331	M1AZP8;M1CF88	M1CF88	585	590	no	no	1	0.19179	84.185	By matching	By matching	By matching	By matching	By MS/MS	By MS/MS
SLGTGTTSEFDK	FASIRSLNYKKMLLLSLGTGTTSEFDKTHT	LLLSLGTGTTSEFDKTHTAEETAKWGALQW	L	S	L	D	K	T	0	0	0	1	0	0	1	2	0	0	1	1	0	1	0	2	3	0	0	0	0	0	12	-1		1241.58	M1BFI9;P15478;Q2MYJ8;Q2MY43;Q2MY55;Q2VBJ4;Q2VBJ1;Q2MYK9;Q2MY87;Q2MYA9;Q2MY84;Q2MYG3;Q2MYL9;Q2MY50;Q2MY60;Q2MY58;Q3YJT4;Q2MY59;Q2VBI9;Q2MYW4;Q2MYQ3;Q2MYT1;Q2MYM3;Q2MYV6;Q2MY96;Q2MYF4;Q2MY72;Q2MYV1;Q2MYH4;Q2MYS5;Q2MYF3;Q2VBJ0;Q2MYE1;Q2MYS2;Q2MYG9;Q2MYE8;Q2VBI7;Q2MYU1;Q2MYW8;Q2MYU3;Q2MYK7;Q2MY67;Q2MY56;Q41487;Q2MYJ1;Q2MYV7	Q2MY50	258	269	no	no	1;2	2.4094e-13	248.11					By MS/MS	By MS/MS
VEYY	IQFFALTRWLPVTLPVEYYEFARGLQWSVP	ALTRWLPVTLPVEYYEFARGLQWSVPYFSL	P	V	E	Y	Y	E	0	0	0	0	0	0	1	0	0	0	0	0	0	0	0	0	0	0	2	1	0	0	4	-1		572.248	M1BJK8;M1BJK7	M1BJK8	520	523	no	no	1	0.0034729	69.708	By MS/MS	By MS/MS	By MS/MS	By MS/MS	By MS/MS	By MS/MS
DNLVLPE	TSENPIVLPTTCHDDDNLVLPEVYDQDGNP	LPTTCHDDDNLVLPEVYDQDGNPLRIGERY	D	D	N	P	E	V	0	0	1	1	0	0	1	0	0	0	2	0	0	0	1	0	0	0	0	1	0	0	7	-2		798.412	A0A097H161;A0A097H162;P20347;Q6PMR6;A0A097H155;O24383;Q8W146;A0A097H153;A0A097H194;A0A097H157;A0A097H164;Q8RX93;A0A097H166;Q8RX92;A0A097H1A0;M1AMY0;M1AMY4;Q00652;Q8H9D6;Q8S382;Q8W147	P20347	41	47	no	no	1;2	0.12293	106.43		By MS/MS	By matching	By MS/MS	By MS/MS	By matching
NDEQLVVT	VKTTKLCVDQTVWKVNDEQLVVTGGKVGNE	DQTVWKVNDEQLVVTGGKVGNENDIFKIMK	V	N	D	V	T	G	0	0	1	1	0	1	1	0	0	0	1	0	0	0	0	0	1	0	0	2	0	0	8	-2		916.45	A0A097H158;A0A097H161;P20347;O24387;O24388;Q8W146;A0A097H153;A0A097H194	P20347	145	152	no	no	1;2	0.038558	133.79	By MS/MS	By MS/MS	By MS/MS	By MS/MS	By MS/MS	By MS/MS
YSDDEVIR	KAESKVLHEKISDKAYSDDEVIRILATRSK	EKISDKAYSDDEVIRILATRSKAQLNATLN	A	Y	S	I	R	I	0	1	0	2	0	0	1	0	0	1	0	0	0	0	0	1	0	0	1	1	0	0	8	-2		995.456	Q9M3H3;Q2XTE7	Q9M3H3	184	191	yes	no	1;2	1.5018e-15	264.21	By MS/MS		By matching		By MS/MS	By MS/MS
HTSDGDIYEF	TAAAPMYFPPHYFITHTSDGDIYEFNLVDG	HYFITHTSDGDIYEFNLVDGAVATVGDPAL	T	H	T	E	F	N	0	0	0	2	0	0	1	1	1	1	0	0	0	1	0	1	1	0	1	0	0	0	10	-2.9		1182.48	Q3YJT2	Q3YJT2	202	211	yes	yes	1;2	0.0044752	152.47		By MS/MS	By MS/MS	By MS/MS	By MS/MS	By MS/MS
ANEIVPF	AMITTPNENNRPFAAANEIVPFYFEHGPHI	ENNRPFAAANEIVPFYFEHGPHIFNSSTGQ	A	A	N	P	F	Y	1	0	1	0	0	0	1	0	0	1	0	0	0	1	1	0	0	0	0	1	0	0	7	-1		788.407	Q2MY43;Q2MY55;Q2MY50;Q2MY60;Q2MY58;Q3YJT4;Q2MY59;Q2MY54;Q2MY56;Q41487;M1BFJ1	Q2MY54	99	105	no	no	1;2	0.078151	127.1	By matching	By MS/MS	By MS/MS	By MS/MS	By MS/MS	By MS/MS
APEEHPVLL	MEKIWHHTFYNELRVAPEEHPVLLTEAPLN	YNELRVAPEEHPVLLTEAPLNPKANREKMT	V	A	P	L	L	T	1	0	0	0	0	0	2	0	1	0	2	0	0	0	2	0	0	0	0	1	0	0	9	-1.9		1003.53	M0ZXL7;C7F8M9;M1BKU2	M1BKU2	99	107	no	no	1;2	0.00068845	196.68		By MS/MS	By MS/MS	By MS/MS		By MS/MS
GVNPGEL	GGVSAGYAAREFAKQGVNPGELAIISKEAV	AAREFAKQGVNPGELAIISKEAVAPYERPA	Q	G	V	E	L	A	0	0	1	0	0	0	1	2	0	0	1	0	0	0	1	0	0	0	0	1	0	0	7	-1		684.344	M0ZSA3;M0ZSA2	M0ZSA3	28	34	yes	no	1	0.019679	177.23	By MS/MS	By MS/MS	By MS/MS	By MS/MS	By MS/MS
GADQPVILH	IGYALVPMIARGVMLGADQPVILHMLDIPP	ARGVMLGADQPVILHMLDIPPAAEALNGVK	L	G	A	L	H	M	1	0	0	1	0	1	0	1	1	1	1	0	0	0	1	0	0	0	0	1	0	0	9	-0.9		948.503	M1BFT7;Q2PYY8	M1BFT7	32	40	no	no	1;2	0.017029	142.36		By MS/MS	By MS/MS	By MS/MS	By MS/MS	By MS/MS
LPLIPVGR	DFDPLDVTKTWPEDLLPLIPVGRLVLNRNI	KTWPEDLLPLIPVGRLVLNRNIDNFFAENE	L	L	P	G	R	L	0	1	0	0	0	0	0	1	0	1	2	0	0	0	2	0	0	0	0	1	0	0	8	1		863.559	Q2PYW5;M1CVH4;P55312;Q6RFS8;P49284	Q2PYW5	298	305	no	no	1;2	0.065463	111.69	By MS/MS	By MS/MS	By MS/MS	By MS/MS	By MS/MS	By MS/MS
TLGEMVT	______________________________	ATTGSTCATLGEMVTVLSIDGGGIKGIIPA	A	T	L	V	T	V	0	0	0	0	0	0	1	1	0	0	1	0	1	0	0	0	2	0	0	1	0	0	7	-1		749.363	P07745;Q9SAP2;P15478;Q06627;Q2MY38;Q2MY40;Q3YJS9;Q3YJT0;Q3YJT2;Q3YJT3;Q3YJT5;Q2MY48;Q42502	Q3YJT3	12	18	no	no	1	0.097583	117.56	By MS/MS	By MS/MS	By MS/MS	By matching	By MS/MS	By MS/MS
SVPVEGPYKPA	GAKLTKLTKDQADYISVPVEGPYKPAHYRY	ADYISVPVEGPYKPAHYRY___________	I	S	V	P	A	H	1	0	0	0	0	0	1	1	0	0	0	1	0	0	3	1	0	0	1	2	0	0	11	0		1142.6	Q2XTD0	Q2XTD0	470	480	no	no	1;2	0.0029384	143.39		By MS/MS	By MS/MS	By MS/MS	By MS/MS	By MS/MS
LEDVPNHGKVH	IKNMHINEFFLKSLTLEDVPNHGKVHFVCN	KSLTLEDVPNHGKVHFVCNSWVYPSLNYKS	T	L	E	V	H	F	0	0	1	1	0	0	1	1	2	0	1	1	0	0	1	0	0	0	0	2	0	0	11	-0.8		1243.63	M1BVW6;O22508;O24376;O24379;O49150;P37831;Q41238;Q43189;Q9SAP1;Q43190;Q9SC16;O22507;O24378	Q9SC16	129	139	no	no	2;3;4	0.00041583	176.38	By MS/MS	By MS/MS	By MS/MS	By MS/MS	By MS/MS	By MS/MS
SLVQVGENL	GTTTEMDDASEANMESLVQVGENLLKKPVS	SEANMESLVQVGENLLKKPVSKDNPETYEE	E	S	L	N	L	L	0	0	1	0	0	1	1	1	0	0	2	0	0	0	0	1	0	0	0	2	0	0	9	-1		957.513	Q2MY43;Q2MY55;Q2VBJ4;Q2VBJ1;Q2MYK9;Q2MY87;Q2MYA9;Q2MY84;Q2MYG3;Q2MYL9;Q2MY56;Q2MYV7	Q2MY43	342	350	no	no	1;2	8.6036e-10	240.95	By MS/MS	By MS/MS	By MS/MS	By MS/MS	By MS/MS	By MS/MS
VYLY	GERYIINNPLLGAGAVYLYNIGNLQCPNAV	IINNPLLGAGAVYLYNIGNLQCPNAVLQHM	A	V	Y	L	Y	N	0	0	0	0	0	0	0	0	0	0	1	0	0	0	0	0	0	0	2	1	0	0	4	0		556.29	A0A097H158;M1BJK8;P20347;O24387;A0A097H164;Q8RX93;A0A097H166;Q8RX92;O24385;A0A097H1A0;M1AMY4;Q00652;Q8H9D6;Q8S382;M1BG87	P20347	74	77	no	no	1	0.0031319	83.876	By MS/MS	By MS/MS	By matching	By MS/MS		By MS/MS
NPVLL	FREKKQQQDALSKYANPVLLSADVRKKAEA	QQQDALSKYANPVLLSADVRKKAEALDSVP	A	N	P	L	L	S	0	0	1	0	0	0	0	0	0	0	2	0	0	0	1	0	0	0	0	1	0	0	5	0		554.343	M1D3P9;M1D3Q0;M1D3Q1	M1D3P9	761	765	no	no	1	0.034781	94.533	By MS/MS	By MS/MS	By MS/MS	By MS/MS	By MS/MS	By MS/MS
SNLAESPQLD	SSFDIKTNKPVIFTKSNLAESPQLDAKMYD	VIFTKSNLAESPQLDAKMYDICYSTAAAPI	K	S	N	L	D	A	1	0	1	1	0	1	1	0	0	0	2	0	0	0	1	2	0	0	0	0	0	0	10	-2		1072.5	P07745;Q3YJT0	P07745	168	177	no	no	1;2	0.00017937	203.78	By MS/MS	By MS/MS	By MS/MS	By MS/MS	By MS/MS	By MS/MS
WSL				W	S	S	L		0	0	0	0	0	0	0	0	0	0	1	0	0	0	0	1	0	1	0	0	0	0	3	0		404.206	M1CA90;A0A0B5EBW5;M1CFT6;M1DG00;Q9XGF3;M1AGX6;M1C851;M0ZQ61;M0ZQ60;M0ZNP4;M1A273;M1AJS4;M1ATG6;M1BYW4;M1E1A0;Q5I6L8;I0DFJ7;Q9AWA5;M0ZLC3;Q2PYY1;M1A3N1;M1BHV4;Q2PYX3;M0ZS44;M1C075;Q2XTE5;M1C6A1;M1CAG2;M1C1H1;M1AL37;Q38HV0;M1DW55	REV__M1AIG1			no	no	1	4.1646e-09	62.263	By MS/MS	By matching	By matching	By matching	By matching	By matching
SLGTGTNSEFDKTYTA	FSSIKSLDYKQMLLLSLGTGTNSEFDKTYT	LGTGTNSEFDKTYTAEEAAKWGPLRWLLAI	L	S	L	T	A	E	1	0	1	1	0	0	1	2	0	0	1	1	0	1	0	2	4	0	1	0	0	0	16	-1		1690.77	M1B3W0;P07745;P15477;Q2MY40;Q2MYG0;Q2MY41;P11768;Q2MY37;Q2MY52;Q2VBI5;Q2MY45;Q2MY36;P15476;Q2MY42;Q2VBI8;Q2MYP6;Q2MYI3;Q2MY51;Q2MY54;Q3YJT0;Q3YJT2;Q3YJT3;Q42502;Q2MYL0	Q3YJT3	245	260	no	no	2	1.4025e-10	194.39	By MS/MS		By MS/MS	By MS/MS		By MS/MS
YPAWGY	GRLASCFLDSLATLNYPAWGYGLRYKYGLF	FLDSLATLNYPAWGYGLRYKYGLFKQRITK	N	Y	P	G	Y	G	1	0	0	0	0	0	0	1	0	0	0	0	0	0	1	0	0	1	2	0	0	0	6	0		755.328	P04045	P04045	204	209	no	no	1	0.16287	100	By MS/MS	By MS/MS	By MS/MS	By MS/MS	By MS/MS
GGTSTGGLLT	DNNKDARLADYFDVIGGTSTGGLLTAMITT	YFDVIGGTSTGGLLTAMITTPNENNRPFAA	I	G	G	L	T	A	0	0	0	0	0	0	0	4	0	0	2	0	0	0	0	1	3	0	0	0	0	0	10	0		862.44	P07745;P15477;P15478;Q2MY38;Q2MY40;Q2MY41;P11768;Q2MY37;Q2MY52;Q2MY43;Q2MY55;Q2MY44;Q2MY45;Q2MY36;P15476;Q2MY42;Q2MY50;Q2MY60;Q2MY58;Q3YJT4;Q2MY59;Q2MY51;Q2MY54;Q2MY56;Q3YJT0;Q3YJT2;Q3YJT3;Q3YJT5;Q2MY48;M1AGX5;Q41487;Q42502	Q3YJT3	62	71	no	no	1	0.14151	73.324	By MS/MS	By matching	By matching	By MS/MS		By matching
TGEQLIDS	VDNFPKPTDQLYTISTGEQLIDSMNLNNRF	DQLYTISTGEQLIDSMNLNNRFQIKSLGGS	S	T	G	D	S	M	0	0	0	1	0	1	1	1	0	1	1	0	0	0	0	1	1	0	0	0	0	0	8	-2		861.408	M1AG22	M1AG22	144	151	yes	yes	1;2	0.097273	98.418		By MS/MS	By MS/MS	By matching	By MS/MS	By MS/MS
AYPF				A	Y	P	F		1	0	0	0	0	0	0	0	0	0	0	0	0	1	1	0	0	0	1	0	0	0	4	0		496.232	M1BAR6	REV__M1BMF9			no	no	1	0.0025891	83.876	By MS/MS	By MS/MS	By MS/MS	By MS/MS	By MS/MS
DVIGGTSTGGLLAAM	QRIDNNPDARLADYFDVIGGTSTGGLLAAM	DVIGGTSTGGLLAAMITTPNENNRPFAAAN	F	D	V	A	M	I	2	0	0	1	0	0	0	4	0	1	2	0	1	0	0	1	2	0	0	1	0	0	15	-1		1361.69	M1BFI9;M1BFJ1	M1BFJ1	44	58	no	no	1;2	0.0058791	117.31	By matching	By matching	By matching	By matching	By MS/MS	By MS/MS
YLLE				Y	L	L	E		0	0	0	0	0	0	1	0	0	0	2	0	0	0	0	0	0	0	1	0	0	0	4	-1		536.285	M0ZZ31;Q9FPU0	REV__M1A0I3			no	no	1	0.0026452	98.722	By MS/MS	By MS/MS	By MS/MS	By MS/MS		By matching
KLEEMVT	ILFFMILATTSSTCAKLEEMVTVLSIDGGG	ATTSSTCAKLEEMVTVLSIDGGGIKGIIPA	A	K	L	V	T	V	0	0	0	0	0	0	2	0	0	0	1	1	1	0	0	0	1	0	0	1	0	0	7	-1		848.431	P15477;Q2MY41;P11768;Q2MY37;Q2MY44;Q2MY45;Q2MY36;P15476;Q2MY42;Q2MY51	Q2MY45	24	30	no	no	1;2	0.11824	108.24	By matching	By MS/MS	By MS/MS	By matching	By MS/MS	By MS/MS
IGGTGTGGLLT	VDNNTDARLADYFDVIGGTGTGGLLTAMIT	YFDVIGGTGTGGLLTAMITTPNENNRPFAA	V	I	G	L	T	A	0	0	0	0	0	0	0	5	0	1	2	0	0	0	0	0	3	0	0	0	0	0	11	0		945.513	Q3YJS9	Q3YJS9	61	71	yes	yes	1;2	0.0068873	126.04		By MS/MS	By MS/MS	By MS/MS	By MS/MS	By MS/MS
YDQDGEPLRIGER	VLPTTCHDNLVLPEVYDQDGEPLRIGERYI	EVYDQDGEPLRIGERYIIKNPLLGGGAVYL	V	Y	D	E	R	Y	0	2	0	2	0	1	2	2	0	1	1	0	0	0	1	0	0	0	1	0	0	0	13	-2		1546.74	Q8RX93;A0A097H166;Q8RX92;O24385	Q8RX93	44	56	yes	no	2;3	4.8313e-05	162.32			By MS/MS	By matching	By MS/MS	By MS/MS
LGFL	IINQLEKTRTQLKCVLGFLVKLEKVFPENT	LEKTRTQLKCVLGFLVKLEKVFPENTISTQ	V	L	G	F	L	V	0	0	0	0	0	0	0	1	0	0	2	0	0	1	0	0	0	0	0	0	0	0	4	0		448.269	M1ABX1;M1ABX0;M1B1T0;M1B1S9;M1B1Y2;M1BHP7;M1AYH5;Q0VZ62;M0ZXE7;M0ZXE6;M0ZJ65;M1BAD1;Q38HV0	M1B1T0	39	42	no	no	1	0.0025992	78.062	By MS/MS	By matching	By MS/MS	By MS/MS	By MS/MS	By matching
IDMGNPF	SRFAGSLISPKVDVYIDMGNPFLNHTVDAF	ISPKVDVYIDMGNPFLNHTVDAFLNIGTVA	Y	I	D	P	F	L	0	0	1	1	0	0	0	1	0	1	0	0	1	1	1	0	0	0	0	0	0	0	7	-1		792.348	Q5CZ54;M1AKX9	Q5CZ54	19	25	yes	no	1	0.1093	111.81	By matching	By MS/MS	By MS/MS	By MS/MS	By matching	By matching
LSLGPM	IAGSANRRVEIEMEILSLGPMFGPLTNGSI	RRVEIEMEILSLGPMFGPLTNGSIGEKENS	I	L	S	P	M	F	0	0	0	0	0	0	0	1	0	0	2	0	1	0	1	1	0	0	0	0	0	0	6	0		616.325	M1A401	M1A401	568	573	yes	yes	1	0.17789	93.595					By MS/MS
SSGTIFGPM	DIVPFYFEHGPHIFNSSGTIFGPMYDGKYL	GPHIFNSSGTIFGPMYDGKYLLQVLQEKLG	N	S	S	P	M	Y	0	0	0	0	0	0	0	2	0	1	0	0	1	1	1	2	1	0	0	0	0	0	9	0		895.411	Q3YJT3	Q3YJT3	104	112	yes	yes	1	0.029716	121.29		By MS/MS	By MS/MS	By MS/MS	By MS/MS	By MS/MS
AMITTPNENNRPFA	YFDVIGGTSTGGLLTAMITTPNENNRPFAA	TAMITTPNENNRPFAAAKDIVPFYFEHGPH	T	A	M	F	A	A	2	1	3	0	0	0	1	0	0	1	0	0	1	1	2	0	2	0	0	0	0	0	14	0		1574.75	P07745;P15477;Q2MY38;Q2MY40;Q2MY41;P11768;Q2MY37;Q2MY52;Q2MY44;Q2MY45;Q2MY36;P15476;Q2MY42;Q2MY50;Q2MY60;Q2MY58;Q3YJT4;Q2MY59;Q2MY51;Q2MY54;Q3YJS9;Q3YJT0;Q3YJT2;Q3YJT3;Q3YJT5;Q2MY48;M1AGX5;Q41487;Q42502;M1BFJ1	Q3YJT3	72	85	no	no	2	1.2821e-38	289.88		By matching	By MS/MS	By MS/MS	By MS/MS	By MS/MS
TDLAGSL	VKGTVVMMNKNVLDFTDLAGSLTGKIFDVL	MNKNVLDFTDLAGSLTGKIFDVLGQKVSFQ	F	T	D	S	L	T	1	0	0	1	0	0	0	1	0	0	2	0	0	0	0	1	1	0	0	0	0	0	7	-1		675.344	O24376;O24379;O49150;P37831;Q41238;Q43190;Q9SC16;O22507;O24378	Q9SC16	34	40	no	no	1	0.033261	151.7	By MS/MS	By MS/MS	By MS/MS	By MS/MS
AVNDTGVHQL	QGVESSIWQLAKAYVAVNDTGVHQLISHWL	AKAYVAVNDTGVHQLISHWLNTHAVIEPFV	V	A	V	Q	L	I	1	0	1	1	0	1	0	1	1	0	1	0	0	0	0	0	1	0	0	2	0	0	10	-0.9		1052.53	O22508;Q9SC16;O22507	Q9SC16	510	519	no	no	1;2	6.92e-07	228.41	By MS/MS	By MS/MS	By MS/MS	By MS/MS	By matching	By matching
NGSPVTL	IEKQNSLISNVHILLNGSPVTLDIRCDRVR	ISNVHILLNGSPVTLDIRCDRVRLFDNILG	L	N	G	T	L	D	0	0	1	0	0	0	0	1	0	0	1	0	0	0	1	1	1	0	0	1	0	0	7	0		686.36	Q3S484;Q4FE26	Q3S484	77	83	no	no	1	0.029889	154.92	By matching	By matching	By matching	By matching	By MS/MS	By matching
NLVDGAVATVGDPA	HYFVTHTSNGDRYEFNLVDGAVATVGDPAL	FNLVDGAVATVGDPALLSLSVATRLAQEDP	F	N	L	P	A	L	3	0	1	2	0	0	0	2	0	0	1	0	0	0	1	0	1	0	0	3	0	0	14	-2		1297.65	P07745;P15477;Q3YJT2;Q3YJT3;Q42502	Q3YJT3	200	213	no	no	1;2	2.9763e-05	162.36		By matching	By MS/MS	By MS/MS	By MS/MS	By MS/MS
GTATTFDDAS	DSQNNYLRVQENALTGTATTFDDASVANMI	ENALTGTATTFDDASVANMILLVQVGENLL	T	G	T	A	S	V	2	0	0	2	0	0	0	1	0	0	0	0	0	1	0	1	3	0	0	0	0	0	10	-2		984.404	Q3YJS9;Q2VBJ3;Q2MYC5;Q2VBJ2;Q2MY85;Q2MYF1;Q2MYB7;Q2MY88;Q2MYB8;Q2MYJ4	Q3YJS9	314	323	no	no	1;2	0.021268	111.29		By MS/MS	By MS/MS	By MS/MS	By MS/MS	By MS/MS
YHP	______________________________	______________________________	-	Y	H	H	P	-	0	0	0	0	0	0	0	0	1	0	0	0	0	0	1	0	0	0	1	0	0	0	3	0.1		415.186	M1CH90;M1CH91;M1CH89;M1A8J5;Q84T18;M1ACL3;M1C692;M1ADB8;M1D3B2;M0ZJ74;Q9S7Q4;Q60CY2;M1A6P4;K7X8C6;M1BWW1	REV__M1AF43			no	no	1	4.5093e-06	43.876		By MS/MS	By MS/MS	By MS/MS	By MS/MS
NYLRVQE	DYYLSTVFQARHSQNNYLRVQENALTGTTT	FQARHSQNNYLRVQENALTGTTTEMDDASE	N	N	Y	Q	E	N	0	1	1	0	0	1	1	0	0	0	1	0	0	0	0	0	0	0	1	1	0	0	7	0		920.472	M1B3W0;P07745;P15477;P15478;Q2MYJ8;Q2MYV4;Q2MY38;Q2MY40;Q2MYG0;Q2MY41;P11768;Q2MY37;Q2MY52;Q2VBI5;Q2MY43;Q2MY55;Q2VBJ4;Q2VBJ1;Q2MYK9;Q2MY87;Q2MYA9;Q2MY84;Q2MYG3;Q2MYL9;Q2MY44;Q2MY91;Q2MY45;Q2MY36;P15476;Q2MY42;Q2VBI8;Q2MYP6;Q2MYI3;Q2MY50;Q2MY60;Q2MY58;Q3YJT4;Q2MY59;Q2VBI9;Q2MYW4;Q2MYQ3;Q2MYT1;Q2MYM3;Q2MYV6;Q2MY96;Q2MYF4;Q2MYV1;Q2MYH4;Q2MYK2;Q2MYW0;Q2MYS5;Q2MYF3;Q2VBJ0;Q2MYE1;Q2MYS2;Q2MYG9;Q2MYE8;…	Q3YJT3	303	309	no	no	1;2	2.7705e-06	167.24	By MS/MS	By MS/MS	By MS/MS	By MS/MS	By MS/MS	By MS/MS
APCPDGVF	ALGGDVYLGKSPNSDAPCPDGVFRYNSDVG	GKSPNSDAPCPDGVFRYNSDVGPSGTPVRF	D	A	P	V	F	R	1	0	0	1	1	0	0	1	0	0	0	0	0	1	2	0	0	0	0	1	0	0	8	-1		861.369	Q3S481;Q8S393;Q41480;A0A097H111;A0A097H112;Q43645;H9B8I8;A0A097H115;C5MRU1;A0A097H117;A0A097H126;A0A097H150;C5MRU0;C5MRU2;C5MRU4;M1AKE5;A0A097H118;P58518;P17979;H9B8I9;P58519;Q03197;Q38M77;Q3S482;Q3S488;Q3S479;A0A097H120;A0A097H156;Q8RXA3	Q3S482	78	85	no	no	1	0.080708	105.22	By MS/MS	By matching	By MS/MS	By MS/MS
TGEQLIDSM	VDNFPKPTDQLYTISTGEQLIDSMNLNNRF	QLYTISTGEQLIDSMNLNNRFQIKSLGGST	S	T	G	S	M	N	0	0	0	1	0	1	1	1	0	1	1	0	1	0	0	1	1	0	0	0	0	0	9	-2		992.448	M1AG22	M1AG22	144	152	yes	yes	1;2	0.00034129	205.77	By MS/MS	By MS/MS	By MS/MS	By MS/MS	By matching	By MS/MS
LVTVDDDKD	GCKNIGGNFKNGYPRLVTVDDDKDFIPFVF	KNGYPRLVTVDDDKDFIPFVFIKA______	R	L	V	K	D	F	0	0	0	4	0	0	0	0	0	0	1	1	0	0	0	0	1	0	0	2	0	0	9	-3		1018.48	P20347;O24387;O24388;Q00652;Q8H9D6	P20347	205	213	no	no	1;2	6.1586e-06	217.66	By matching	By MS/MS	By matching	By MS/MS		By MS/MS
LAQVDPKFA	TVGDPALLSLSVATKLAQVDPKFASIKSLN	LSVATKLAQVDPKFASIKSLNYKQMLLLSL	K	L	A	F	A	S	2	0	0	1	0	1	0	0	0	0	1	1	0	1	1	0	0	0	0	1	0	0	9	0		987.539	M1B3W0;P15478;Q3YJT0;Q42502	Q42502	235	243	no	no	1;2	0.025507	126.24		By matching	By matching	By matching	By MS/MS	By MS/MS
ATPVLDVTGKE	SSTFTSQNPINLPSDATPVLDVTGKELDPR	LPSDATPVLDVTGKELDPRLSYRIISTFWG	D	A	T	K	E	L	1	0	0	1	0	0	1	1	0	0	1	1	0	0	1	0	2	0	0	2	0	0	11	-1		1128.6	A0A097H146;A0A097H125;A0A097H133;A0A097H143;M1AKE4;P58514;A0A097H127;A0A097H128;A0A097H131;Q8S380;A0A097H184;Q4FE27;A0A097H141;P24743;A0A097H147;A0A097H151;A0A097H169;P58515;Q41484;Q2XPY0;Q2XPX8;Q3S477;Q8LJQ0;Q41433;A0A097H142;A0A097H122;Q84Y13;Q8L5X3;Q8L5X5;Q8L5X6;Q8S381;A0A097H135	A0A097H131	33	43	no	no	1;2	7.6287e-05	201.84		By MS/MS	By MS/MS	By MS/MS	By matching	By matching
LPSDATPVLDVTGKELDPRLSY	IVVFSSTFTSQNPINLPSDATPVLDVTGKE	VLDVTGKELDPRLSYRIISTFWGALGGDVY	N	L	P	S	Y	R	1	1	0	3	0	0	1	1	0	0	4	1	0	0	3	2	2	0	1	2	0	0	22	-2		2385.24	A0A097H131;Q8S380;A0A097H184;Q4FE27;A0A097H141;P24743;A0A097H147;Q41484;Q2XPY0;Q2XPX8;Q3S477;Q8LJQ0;Q41433;A0A097H142;A0A097H122;Q84Y13;Q8S381	A0A097H131	29	50	no	no	2;3	1.9522e-62	304.8		By MS/MS	By MS/MS	By MS/MS		By MS/MS
[truncated: 10,887 more rows]
[truncated: 76 more columns]

## Sheet: FRS_scores
Name	Sequence	Scavenger
17	DYF	0.47713
12	FPTP	0.47699
6	LGAW	0.47192
50	LPLP	0.4712
45	WML	0.46859
25	GYVL	0.46629
[truncated: 12,650 more rows]

## Sheet: CHE_scores
Name	Sequence	Chelator
[truncated: 12,656 more rows]
